# Supplementary material for: System-wide biochemical analysis reveals ozonide antimalarials initially act by disrupting Plasmodium falciparum haemoglobin digestion
Source: PLoS Pathog. 2020 Jun 26;16(6):e1008485. doi: 10.1371/journal.ppat.1008485 (PMC7347234; doi:10.1371/journal.ppat.1008485)
Supplement: S1 Dataset — (XLSX) [file ppat.1008485.s017.xlsx]

## Sheet: Trophozoites
Mass	RT	FORMULA	Putative metabolite	Map	iRBC						iRBC						iRBC						iRBC						unRBC
					0 h						0.5 h						1.5 h						3 h						3 h
					Fold changes (vs DMSO)			ttest: OZ277	ttest: OZ439	ttest: DHA	Fold changes (vs DMSO)			ttest: OZ277	ttest: OZ439	ttest: DHA	Fold changes (vs DMSO)			ttest: OZ277	ttest: OZ439	ttest: DHA	Fold changes (vs DMSO)			ttest: OZ277	ttest: OZ439	ttest: DHA	Fold changes (vs 3 h iRBC DMSO)				ttest: OZ277	ttest: OZ439	ttest: DHA	ttest: DMSO
					OZ277	OZ439	DHA				OZ277	OZ439	DHA				OZ277	OZ439	DHA				OZ277	OZ439	DHA				OZ277	OZ439	DHA	DMSO
204.1	6.96805	C9H16O5	Diethyl (2R,3R)-2-methyl-3-hydroxysuccinate	Miscellaneous	0.959494	0.801903	1.05088	0.879542	0.374825	0.834412	1.45785	1.26369	1.46502	0.131881	0.368264	0.226738	0.817015	0.860727	0.861748	0.525386	0.502169	0.616354	1.46044	1.56415	1.61162	0.308654	0.351306	0.0414415	2.16955	1.93323	1.16499	0.853583	0.183597	0.159332	0.537628	0.536021
112.016	11.8206	C5H4O3	2-Furoate	Miscellaneous	0.901964	1.01796	1.12309	0.761008	0.942519	0.634865	1.18952	1.0864	1.35841	0.653041	0.826511	0.298863	1.17725	1.25593	1.03705	0.66368	0.47877	0.851512	0.87722	0.952312	1.06903	0.632553	0.889428	0.801203	1.05821	1.31912	1.10859	1.16007	0.838555	0.437839	0.706183	0.560796
166.084	12.2151	C6H14O5	3-deoxy-D-galactose	Miscellaneous	0.592933	0.557945	0.716699	0.180048	0.179641	0.35067	1.04473	1.07507	1.33008	0.822377	0.67023	0.452452	0.627824	1.61186	0.991133	0.278506	0.507446	0.975452	1.32185	1.28482	0.980205	0.660522	0.43469	0.974337	10.6225	10.9469	11.8156	10.7091	0.0132765	0.0182104	9.36223e-05	0.000129108
163.084	15.6923	C6H13NO4	Deoxymannojirimycin	Miscellaneous	1.00071	1.66079	1.10898	0.998398	0.0421755	0.724712	0.786466	1.15622	1.31996	0.441514	0.710046	0.247183	0.90332	1.51799	1.02012	0.772305	0.19331	0.932997	0.617562	1.34214	0.976363	0.192099	0.416061	0.940168	1.90744	3.19511	2.78541	2.75769	0.0767343	0.0931121	0.00543687	0.00469233
146.015	13.5461	C4H6N2O2S	ZAPA	Miscellaneous	1.4127	1.07804	1.48781	0.248781	0.892783	0.178154	0.96454	0.938009	1.31227	0.90659	0.707827	0.273551	1.06271	0.916485	1.12313	0.806795	0.575681	0.505203	1.31473	1.04114	1.07319	0.405898	0.790917	0.685163	0.987611	1.00324	0.581065	0.822836	0.93567	0.996232	0.211914	0.573196
157.11	9.94698	C8H15NO2	Homostachydrine	Miscellaneous	1.06987	0.553449	0.96913	0.821112	0.0277436	0.902646	1.39883	0.94659	1.30404	0.193905	0.769671	0.333546	1.24061	0.744673	0.997568	0.507759	0.369663	0.994214	1.48669	0.827875	1.10797	0.369833	0.373783	0.730882	1.81964	1.11915	1.67202	1.48233	0.156818	0.633756	0.110702	0.143058
205.095	10.7954	C8H15NO5	N-Acetyl-D-fucosamine	Miscellaneous	1.00479	0.67222	0.840804	0.971923	0.0521103	0.360272	1.44632	1.09268	1.28751	0.0454473	0.775071	0.317551	1.28316	0.569997	0.946721	0.134042	0.0214748	0.765856	1.34319	0.724858	0.905163	0.0738098	0.214251	0.651452	1.75617	0.968174	1.5011	1.45933	0.0124255	0.868541	0.0788809	0.138637
191.08	12.5795	C7H13NO5	2-amino-3,7-dideoxy-D-threo-hept-6-ulosonate	Miscellaneous	0.900982	0.803704	1.08607	0.529956	0.244076	0.579471	1.22802	0.983545	1.28675	0.108615	0.897153	0.146364	1.10918	0.976181	1.02427	0.382326	0.895209	0.786085	1.15879	0.946771	1.09042	0.343608	0.714688	0.575567	0.933123	0.769416	0.775549	0.815259	0.536889	0.0788116	0.0206945	0.0509065
193.074	5.03428	C10H11NO3	Cichorine	Miscellaneous	0.877148	1.20332	0.808423	0.463064	0.221265	0.314499	1.02436	1.00219	1.28633	0.877838	0.992002	0.125852	0.911119	1.08995	1.03324	0.69614	0.688109	0.85528	1.09842	1.24697	1.29145	0.411982	0.316683	0.173396	1.24769	1.20231	1.159	1.19127	0.134632	0.402079	0.365567	0.247613
85.0892	14.5351	C5H11N	Piperidine	Miscellaneous	0.798373	0.837	0.847695	0.182328	0.200612	0.281943	0.88884	1.19309	1.26723	0.364628	0.111441	0.0454224	0.835548	1.32459	1.12014	0.467334	0.220521	0.333317	1.26263	1.22788	2.09929	0.397174	0.286853	5.89098e-05	0.452173	1.15424	0.641589	0.84042	0.00704951	0.585693	0.022746	0.381597
408.288	5.14924	C24H40O5	Bile salt	Miscellaneous	1.10638	1.00388	1.15788	0.50295	0.966411	0.251065	1.0343	1.05866	1.24827	0.766083	0.565962	0.167191	0.996046	1.16073	0.985521	0.969238	0.481317	0.903029	1.17074	0.949661	0.984337	0.288845	0.787928	0.907475	0.962374	0.706491	0.735335	0.756721	0.837767	0.0932752	0.050823	0.084441
246.051	12.5244	C6H15O8P	Glycerophosphoglycerol	Miscellaneous	1.10618	0.869912	1.02596	0.576103	0.336756	0.852188	1.26282	1.02008	1.2221	0.0838675	0.892035	0.217619	1.1402	0.916469	1.04029	0.37575	0.428663	0.668373	1.13533	0.971647	1.12834	0.230317	0.844837	0.367519	0.0746761	0.100309	0.0991007	0.0896413	7.79966e-06	1.03952e-05	1.16765e-05	1.00293e-05
313.131	12.4441	C18H19NO4	Acetylcaranine	Miscellaneous	1.09546	1.08412	1.01021	0.75246	0.710614	0.945218	1.07521	1.19134	1.20782	0.613209	0.327672	0.315247	1.01821	1.10631	0.958465	0.939338	0.686312	0.810412	1.02183	1.0981	0.989858	0.904364	0.677436	0.953845	0.789187	0.844788	0.927804	0.850241	0.140534	0.369144	0.600899	0.328631
179.058	8.12947	C9H9NO3	N-Acetylanthranilate	Miscellaneous	1.07496	0.650088	0.975999	0.736236	0.0667539	0.91298	1.43669	0.909711	1.1982	0.114281	0.480517	0.255152	1.27497	0.867272	1.05262	0.0774613	0.326344	0.689079	1.14176	0.813736	1.01313	0.277405	0.138268	0.918892	1.3605	1.08914	1.20693	1.22761	0.166031	0.37858	0.110505	0.140322
212.009	12.463	C5H9O7P	P-DPD	Miscellaneous	1.33346	0.347474	0.918875	0.568853	0.056409	0.848423	1.74298	0.857762	1.18648	0.30969	0.778805	0.727558	1.57934	0.415253	1.13214	0.406846	0.125161	0.776651	1.39765	0.654574	0.728234	0.521676	0.418821	0.52494	1.29887	0.601955	1.03734	0.997552	0.703374	0.324665	0.942184	0.996178
213.01	7.44923	C8H7NO4S	Indoxylsulfate	Miscellaneous	1.221	0.966923	1.14032	0.539938	0.856158	0.624867	0.961153	1.06807	1.186	0.890419	0.824042	0.461646	0.87836	1.05413	1.11681	0.690253	0.787211	0.640591	0.932739	1.26377	1.01623	0.753183	0.260753	0.938592	0.872057	1.24088	0.956383	1.17353	0.625324	0.319923	0.771359	0.439003
383.107	14.3104	C14H17N5O8	Succinyladenosine	Miscellaneous	0.997157	1.07341	0.999019	0.980677	0.400457	0.993641	1.06688	1.00224	1.18126	0.728317	0.989566	0.348851	1.1898	1.07471	1.09681	0.54771	0.616594	0.484943	1.01107	0.996834	0.972783	0.932024	0.984242	0.795723	0.902761	0.916288	0.783913	0.795317	0.868802	0.802627	0.458633	0.418186
246.085	10.4378	C9H14N2O6	L-alpha-Aspartyl-L-hydroxyproline	Miscellaneous	1.00725	0.423343	0.89721	0.968431	0.179493	0.692707	0.935867	0.733965	1.17976	0.830608	0.313475	0.470942	0.999334	0.729266	0.78736	0.997393	0.289438	0.327149	1.01681	0.641432	1.01473	0.947358	0.221911	0.955912	1.55788	1.17069	1.57944	1.37387	0.0760819	0.536097	0.0418485	0.184847
96.0213	17.6287	C5H4O2	Furfural	Miscellaneous	0.87427	1.15698	1.0964	0.180177	0.650682	0.451402	0.941582	1.01752	1.17975	0.598784	0.888475	0.24509	1.18633	0.861779	1.08193	0.24885	0.548685	0.60316	1.05088	1.5908	1.15857	0.897873	0.0497784	0.402462	6.93996	7.5877	7.42755	7.30188	0.0111303	0.0225652	0.000256956	0.000913989
186.064	14.1207	C7H10N2O4	(S)-AMPA	Miscellaneous	1.11997	0.993285	1.04125	0.196665	0.925897	0.708722	1.10587	0.932869	1.17718	0.401526	0.786548	0.0150494	1.03719	1.01676	1.01654	0.597132	0.858593	0.774117	0.990708	0.892729	1.08169	0.919045	0.23026	0.364496	1.10701	1.02024	1.02544	1.05479	0.311856	0.894085	0.779697	0.588965
237.085	15.6545	C8H15NO7	N-Glycolyl-D-mannosamine	Miscellaneous	1.04513	1.11838	1.04415	0.806935	0.676776	0.800622	0.885279	1.02837	1.16961	0.386762	0.884673	0.348619	0.954542	1.26589	1.16322	0.786027	0.116576	0.256823	1.03218	1.0517	1.2466	0.85388	0.804322	0.115973	1.4497	1.22443	1.46972	1.42643	0.0553457	0.501405	0.0159347	0.0865296
270.096	14.6165	C10H14N4O5	6-Hydroxyl-1,6-dihydropurine ribonucleoside	Miscellaneous	1.14394	0.693116	1.01685	0.555539	0.00492771	0.914965	1.49639	0.906983	1.16547	0.0976644	0.640429	0.38625	1.1632	0.781628	0.909805	0.375832	0.211666	0.611613	1.09189	0.649774	0.868321	0.638442	0.0808691	0.332612	1.22671	0.823354	1.0998	1.18443	0.419151	0.152554	0.648963	0.397579
259.037	16.9336	C6H13NO8S	N-Sulfo-D-glucosamine	Miscellaneous	0.913473	1.13563	0.99891	0.698126	0.745699	0.995168	1.01022	1.09565	1.16429	0.961683	0.669519	0.455614	0.998871	1.29891	1.0363	0.994377	0.245102	0.845913	0.984806	1.08085	1.08796	0.945262	0.756566	0.666338	0.782969	0.698869	0.783497	0.781554	0.241199	0.128182	0.212851	0.185942
348.11	12.9315	C20H16N2O4	Camptothecin	Miscellaneous	1.08121	1.03141	1.02527	0.109993	0.422938	0.765832	1.21069	1.04575	1.16156	0.0821754	0.648069	0.123435	1.0799	1.03022	1.02448	0.303855	0.730705	0.704754	1.06876	0.970125	1.05906	0.384601	0.769049	0.575734	1.11226	0.990688	1.05843	1.05637	0.244822	0.954265	0.569276	0.616784
204.111	17.6857	C8H16N2O4	N5-(L-1-Carboxyethyl)-L-ornithine	Miscellaneous	1.08736	1.08991	1.08567	0.436458	0.389165	0.450232	1.06057	1.00245	1.15987	0.57011	0.989631	0.219222	1.05058	1.06917	0.993883	0.49378	0.624894	0.951614	1.03616	0.963943	1.09682	0.774788	0.867452	0.468028	0.712061	0.751084	0.755637	0.737982	0.02554	0.150134	0.0472654	0.036123
541.06	13.9554	C15H21N5O13P2	Cyclic ADP-ribose	Miscellaneous	1.08938	0.950213	1.04363	0.529964	0.530058	0.645594	1.23475	1.00467	1.15931	0.113269	0.951673	0.0871681	1.04229	0.869629	0.98966	0.746765	0.0640641	0.906473	1.09127	0.921364	1.05958	0.481836	0.326825	0.543732	0.485468	0.354545	0.410043	0.414542	3.70621e-05	5.88043e-06	9.85379e-06	7.28527e-06
679.104	12.9872	C21H27N7O15P2	nicotinamide guanine dinucleotide	Miscellaneous	1.07199	0.874648	0.981891	0.398051	0.112207	0.852296	1.34635	1.03264	1.15866	0.0513747	0.805037	0.257808	1.08183	0.8963	0.955834	0.458609	0.346065	0.614362	1.20318	0.888421	1.04948	0.0536684	0.462186	0.591351	1.65499	1.26712	1.54568	1.46343	0.00811854	0.512299	0.0426705	0.0962545
334.067	15.863	C9H19O11P	sn-glycero-3-Phospho-1-inositol	Miscellaneous	1.12856	0.954604	1.0024	0.54751	0.648184	0.978414	1.17751	0.968677	1.15552	0.143689	0.707156	0.182858	1.01133	0.849991	0.963063	0.903659	0.120816	0.629553	0.993951	0.842332	0.884654	0.944348	0.0461596	0.214224	0.348511	0.318484	0.372613	0.344785	1.39193e-05	6.89739e-06	4.35586e-06	2.05446e-06
205.998	17.3111	C7H7ClO5	2-chloro-3-methyl-maleylacetate	Miscellaneous	1.03035	0.857731	1.02035	0.66349	0.0889799	0.825378	1.16204	1.0876	1.15466	0.0729119	0.260893	0.086784	1.03272	1.04091	1.00397	0.781041	0.760722	0.955964	1.15787	1.0127	1.09347	0.150498	0.92639	0.395142	6.26908	7.13274	6.2885	6.56082	0.00510863	0.00519822	9.24148e-07	3.17813e-06
387.041	18.8675	C10H17N3O9S2	glutathione-sulfite	Miscellaneous	0.64619	0.84603	1.27628	0.393243	0.742301	0.662681	0.797172	0.921615	1.1518	0.24053	0.687332	0.746204	0.671474	0.869936	0.789712	0.168812	0.564397	0.384694	0.911279	1.19024	1.04826	0.362467	0.269237	0.730032	1.08416	0.996405	1.02057	1.12414	0.364058	0.981669	0.847979	0.254698
247.142	11.2845	C11H21NO5	Hydroxybutyrylcarnitine	Miscellaneous	0.733579	1.32965	1.15518	0.329138	0.167147	0.596998	0.769586	0.991609	1.14916	0.390758	0.971451	0.572282	0.780686	1.10522	0.909369	0.400201	0.62243	0.679475	0.871686	1.08929	1.17233	0.651011	0.743217	0.481601	1.28739	1.9373	1.4809	1.4974	0.412352	0.149687	0.129666	0.134096
137.048	11.767	C7H7NO2	1-carboxymethylpyridinium	Miscellaneous	1.03912	1.08366	1.03786	0.936929	0.781688	0.911281	1.08295	0.857996	1.1458	0.861586	0.579399	0.615336	0.716039	0.944612	0.954421	0.375696	0.826331	0.879058	1.14333	0.985577	1.23524	0.772781	0.962916	0.484166	0.73486	2.1282	2.34528	2.26736	0.34743	0.167753	0.0633441	0.064853
324.153	16.4942	C12H24N2O8	Procollagen 5-(D-galactosyloxy)-L-lysine	Miscellaneous	0.824491	1.05739	1.03012	0.250723	0.676476	0.816293	1.00589	1.16582	1.14322	0.979637	0.374696	0.53787	0.979589	1.23633	1.0059	0.931237	0.106396	0.967024	0.956375	1.02587	1.05621	0.73624	0.868947	0.681867	0.721369	0.840819	0.75611	0.67381	0.10644	0.356534	0.0750244	0.016794
444.36	3.94741	C29H48O3	3beta-Hydroxy-4beta-methyl-5alpha-cholest-7-ene-4alpha-carboxylate	Miscellaneous	0.905858	1.20029	0.965981	0.548461	0.575703	0.844383	0.824087	1.22261	1.13636	0.331637	0.386623	0.487992	0.918976	1.22699	1.13658	0.766339	0.44142	0.541576	0.829751	1.12156	0.918832	0.339909	0.672757	0.575132	1.15912	1.442	1.19395	1.41956	0.332824	0.216105	0.187881	0.0527634
143.095	10.6954	C7H13NO2	4-(Trimethylammonio)but-2-enoate	Miscellaneous	1.25867	0.444582	0.976386	0.100273	0.00493555	0.912934	1.48781	0.767421	1.1347	0.0834467	0.383334	0.651978	1.68069	0.559568	1.17513	0.0791036	0.0279628	0.496986	1.37117	0.59303	0.902741	0.0289161	0.0781673	0.617803	1.72585	0.852041	1.33921	1.40979	0.0796391	0.517847	0.202459	0.121589
707.249	16.3495	C26H45NO21	Lacto-N-tetraose	Miscellaneous	0.645298	1.03879	0.948486	0.195969	0.89157	0.849423	0.861879	1.2173	1.13066	0.631578	0.513922	0.629737	0.863274	1.36801	1.14457	0.557732	0.154528	0.510709	0.79024	1.20652	1.05378	0.414822	0.62251	0.857588	0.717201	1.04613	0.891711	0.867037	0.29902	0.899474	0.692315	0.63095
218.04	13.3165	C12H10O2S	cis-1,2-Dihydroxy-1,2-dihydrodibenzothiophene	Miscellaneous	0.913721	0.916557	0.955472	0.580482	0.517596	0.762742	1.10731	1.16914	1.13044	0.51432	0.318759	0.405126	0.992557	0.967645	0.980191	0.970411	0.807938	0.83509	0.963665	1.14553	0.958063	0.770869	0.271537	0.720652	1.31121	1.45067	1.35738	1.28187	0.0161014	0.0687177	0.0151002	0.0322364
321.069	19.9231	C11H15NO10	beta-Citryl-L-glutamic acid	Miscellaneous	1.09628	0.613422	0.876732	0.805925	0.0661551	0.625036	1.40686	1.06471	1.12937	0.389185	0.839584	0.710211	1.12931	0.680675	1.05287	0.722835	0.173298	0.851807	1.06916	0.83915	0.821103	0.822726	0.530436	0.461779	1.43444	1.11047	1.31768	1.34029	0.504661	0.590684	0.375225	0.338178
189.111	15.0444	C7H15N3O3	L-Homocitrulline	Miscellaneous	1.42699	1.16345	1.30055	0.176489	0.389118	0.184915	1.23492	1.18243	1.12781	0.259322	0.339776	0.374401	1.161	0.883056	1.00076	0.27871	0.445123	0.994036	1.06205	0.908033	0.972578	0.794122	0.71281	0.784373	2.11979	1.89207	1.94254	1.97381	0.0290431	0.0496349	0.000679432	0.00162287
374.137	10.1721	C20H22O7	Kievitone hydrate	Miscellaneous	0.961389	0.742919	1.06334	0.817936	0.110349	0.702173	1.22577	1.09816	1.1275	0.119665	0.489793	0.438649	1.0852	0.931212	1.01961	0.329931	0.510713	0.814517	1.14687	1.00195	1.11417	0.230638	0.992091	0.374154	0.63616	0.47929	0.504067	0.499535	0.00778025	0.007703	0.000344531	0.000333587
138.032	15.9785	C7H6O3	protocatechualdehyde	Miscellaneous	1.07684	1.00628	1.03803	0.559504	0.982371	0.776661	1.02734	1.16732	1.12514	0.873958	0.484338	0.472023	1.08136	1.26485	1.01305	0.658568	0.208408	0.930798	1.11781	0.977849	1.13148	0.599521	0.907263	0.494277	0.713004	0.865718	0.751853	0.818797	0.0575183	0.511203	0.119656	0.210738
291.096	12.2979	C11H17NO8	2-Deoxy-2,3-dehydro-N-acetylneuraminic acid	Miscellaneous	0.93275	1.02825	1.01653	0.67216	0.759759	0.870075	1.06151	1.16675	1.12467	0.616695	0.223986	0.404049	1.01621	1.09844	1.03096	0.918084	0.426531	0.763058	0.939083	1.07435	1.03126	0.605852	0.575214	0.803943	0.916821	1.07712	1.02182	1.0094	0.492368	0.627353	0.838797	0.934728
202.059	15.4162	C7H10N2O5	N3-fumaramoyl-L-2,3-diaminopropanoate	Miscellaneous	1.09809	0.658171	0.955204	0.621103	0.00894193	0.753911	1.30033	0.973375	1.12442	0.108451	0.866963	0.468191	1.20995	0.783388	1.01896	0.273146	0.109825	0.899529	1.10788	0.851171	0.933366	0.528079	0.356481	0.628511	1.09555	0.873528	1.02194	1.02223	0.67777	0.266973	0.890639	0.886082
559.134	15.2461	C18H31N3O13P2	dTDP-alpha-D-desosamine	Miscellaneous	1.05367	1.18646	1.09861	0.664391	0.14446	0.431968	1.11081	1.09028	1.12411	0.320843	0.693488	0.307875	0.9799	1.09132	0.92198	0.79935	0.176516	0.378924	1.0004	1.26131	1.16611	0.997447	0.389986	0.284978	0.834991	1.29892	1.05325	1.07757	0.363291	0.218776	0.75302	0.640912
206.167	4.18076	C14H22O	alpha-Irone	Miscellaneous	1.17885	1.20929	1.21905	0.498256	0.200735	0.452026	1.04515	1.04004	1.12223	0.674159	0.7069	0.391223	0.972557	1.00549	1.04949	0.769649	0.956863	0.583462	0.99655	0.953367	0.988229	0.967413	0.654922	0.903663	0.738945	0.692924	0.713079	0.741522	0.0101821	0.00868668	0.00924357	0.017563
261.121	12.7527	C11H19NO6	Lotaustralin	Miscellaneous	0.89342	1.04076	0.936445	0.479953	0.704085	0.55796	1.02885	1.07188	1.11947	0.887844	0.614686	0.515576	1.02472	1.17766	1.0534	0.883904	0.189983	0.656474	0.911055	1.05506	1.07454	0.359128	0.522365	0.538063	1.03212	1.23547	1.11417	1.16914	0.744886	0.186982	0.293587	0.16246
125.048	12.1308	C6H7NO2	N-Ethylmaleimide	Miscellaneous	0.651901	1.03674	0.975756	0.118332	0.849527	0.913971	0.908964	1.17872	1.11864	0.636634	0.477358	0.627264	0.940689	1.18844	0.980163	0.772313	0.320351	0.910521	0.84534	1.13544	1.11321	0.264757	0.506267	0.576699	1.23258	1.72832	1.3432	1.47522	0.282151	0.108803	0.15039	0.0683572
136.037	16.2298	C4H8O5	Erythronicacid	Miscellaneous	1.23751	1.52388	1.2186	0.264524	0.588547	0.316153	1.03471	0.985478	1.11341	0.881194	0.971263	0.657879	0.96561	0.942281	0.909003	0.882265	0.867317	0.681919	0.979303	0.957394	1.07981	0.915427	0.914608	0.712369	4.326	4.9094	5.17888	4.7777	0.00197778	0.0525438	0.00252146	0.000902688
358.141	14.4239	C20H22O6	Miroestrol	Miscellaneous	0.91891	1.01639	1.0259	0.666491	0.904342	0.861041	1.09662	1.12231	1.11289	0.53098	0.351869	0.42432	0.977075	1.10607	1.00763	0.902655	0.52751	0.951133	0.947622	1.10442	1.03101	0.735031	0.362815	0.80963	0.900591	0.974012	0.958154	0.943585	0.430478	0.777281	0.673661	0.538108
161.032	8.00563	C5H7NO5	A-Ketoglutaricacidoxime	Miscellaneous	0.964392	0.867734	0.951623	0.898184	0.580238	0.804964	1.25578	0.977234	1.11277	0.345736	0.905725	0.460619	1.16349	0.696796	0.889555	0.349476	0.128017	0.430007	1.14066	0.883804	0.937371	0.203196	0.537796	0.685863	1.3954	0.87814	1.07109	1.18453	0.0641536	0.576569	0.619686	0.294292
621.027	17.9084	C15H22N5O16P3	ADP ribose 1'',2''-phosphate	Miscellaneous	0.815493	0.959224	1.00346	0.466865	0.86229	0.988216	0.95926	1.20462	1.11255	0.77995	0.42244	0.649188	0.896761	1.17425	1.08597	0.557106	0.469546	0.695943	1.05597	1.16669	1.24104	0.750387	0.60032	0.0941979	0.467042	0.386924	0.461846	0.39806	0.00137	0.0010547	0.00109647	0.000606518
272.03	21.8105	C7H13O9P	&beta;-(2,6-anhydro-3-deoxy-D-arabino-heptulopyranosid)onate 7-phosphate	Miscellaneous	0.862907	0.906741	0.970319	0.283977	0.54576	0.81454	1.03552	1.0674	1.11021	0.780129	0.680541	0.376497	0.949685	1.08534	0.997531	0.587538	0.598929	0.978877	0.962185	1.03003	1.02441	0.692983	0.859855	0.798337	0.915046	1.06168	0.970997	0.97274	0.360689	0.724854	0.770574	0.777337
202.026	14.9377	C11H6O4	Bergaptol	Miscellaneous	0.985823	1.20051	1.03831	0.947311	0.482378	0.821696	0.879198	1.10054	1.10925	0.521115	0.586658	0.55801	0.916045	1.10015	0.887515	0.752299	0.576565	0.508531	0.901063	1.07451	1.08805	0.625356	0.671956	0.641014	0.886077	0.825133	0.853261	0.88668	0.577338	0.298244	0.333108	0.518321
318.204	4.71814	C16H30O6	(-)-Menthyl O-beta-D-glucoside	Miscellaneous	1.14948	0.978603	1.07497	0.225142	0.78365	0.53219	1.21914	0.920224	1.10847	0.180788	0.572331	0.411892	1.15342	0.824884	1.0502	0.410706	0.20809	0.704097	1.24221	0.811037	1.0082	0.118485	0.126875	0.955124	1.33286	0.779987	1.0425	1.07109	0.00999134	0.11121	0.749565	0.587055
242.019	17.2896	C6H11O8P	D-myo-Inositol 1,2-cyclic phosphate	Miscellaneous	1.08277	3.12572	1.01181	0.737924	0.00810456	0.940751	1.20545	1.00928	1.10633	0.259821	0.92766	0.409151	1.10238	0.860686	1.00759	0.605741	0.181844	0.954195	1.12632	0.824911	1.05447	0.509331	0.135137	0.726635	3.04337	3.37096	3.17348	3.17979	0.000589827	0.0123458	2.34181e-05	8.82914e-06
869.302	17.1894	C32H55NO26	1,3-alpha-D-Mannosyl-(1,2-N-acetyl-alpha-D-glucosaminyl)-1,2-alpha- D-mannosyl-1,2-alpha-D-mannosyl-D-mannose	Miscellaneous	0.784859	1.65811	1.15589	0.180882	0.0613205	0.418042	0.81882	1.41925	1.10003	0.433793	0.151154	0.716523	0.707549	1.41491	1.03729	0.157589	0.313777	0.870038	0.609648	1.23554	1.10036	0.051958	0.407922	0.734797	0.614758	1.21971	0.891055	0.876962	0.0649278	0.464808	0.633998	0.588348
193.041	10.9987	C6H11NO4S	&gamma;-thiomethyl glutamate	Miscellaneous	1.00407	0.644244	0.905456	0.986323	0.0751873	0.621879	1.07568	1.16546	1.09458	0.599487	0.549112	0.625841	1.04972	0.964917	1.07812	0.750835	0.93006	0.687978	1.04285	1.07385	1.05852	0.796949	0.739669	0.716569	10.6164	10.9541	11.14	10.7309	0.00580125	0.0261442	7.72814e-05	0.000160738
427.366	4.52759	C25H49NO4	Stearoylcarnitine	Miscellaneous	0.808249	0.716781	0.873008	0.634959	0.355411	0.705476	0.762962	0.935102	1.09298	0.330057	0.769946	0.749483	0.773331	1.22334	1.01673	0.334961	0.54117	0.950157	0.750891	0.938595	1.00101	0.359278	0.822583	0.997044	1.20267	0.936943	1.03217	1.08916	0.476916	0.762186	0.888098	0.716646
289.127	13.1922	C11H19N3O6	Ophthalmicacid	Miscellaneous	0.802822	1.14307	0.889611	0.105066	0.168365	0.333914	0.955078	1.04801	1.09246	0.756533	0.788708	0.607057	0.927486	1.12901	1.04962	0.595337	0.171402	0.70529	0.991571	1.24591	1.32281	0.938709	0.341586	0.151196	3.84273	4.8302	4.04723	3.87828	0.0111753	0.0198467	0.00018154	0.000411935
186.053	13.9807	C8H10O5	2-hydroxy-3-carboxy-4,5-cyclopropylhex-5-enoate	Miscellaneous	1.01886	0.717847	0.955256	0.903632	0.0635716	0.769749	1.16547	0.93849	1.09108	0.362866	0.691321	0.557129	1.15087	0.852377	1.02692	0.527048	0.47481	0.852924	1.11552	0.839443	1.08512	0.32686	0.381484	0.555471	1.12965	0.769994	0.997005	0.939595	0.63663	0.0808581	0.983069	0.638709
275.173	9.13791	C13H25NO5	Hydroxyhexanoycarnitine	Miscellaneous	0.992441	0.971108	1.00949	0.975111	0.850632	0.961829	0.9828	0.900591	1.08572	0.947978	0.521343	0.602672	1.03736	1.04743	0.979407	0.866812	0.76516	0.898086	0.877057	0.969055	1.12688	0.689114	0.896653	0.500083	1.42358	1.39992	1.37486	1.45146	0.285456	0.29671	0.162458	0.0742054
288.06	12.1241	C10H12N2O8	Orotidine	Miscellaneous	0.998383	0.980395	1.05735	0.992029	0.794626	0.5623	1.10415	1.03188	1.08389	0.55008	0.807048	0.595967	1.13105	1.0513	1.08489	0.524786	0.70172	0.380063	0.979603	0.99536	0.969811	0.897587	0.97227	0.785785	1.21369	1.26521	1.27669	1.24522	0.363592	0.129102	0.0682756	0.113013
115.1	11.7543	C6H13NO	Trimethylaminoacetone	Miscellaneous	1.09083	0.809242	0.983336	0.825228	0.399654	0.955986	1.19326	0.9348	1.08059	0.685571	0.762608	0.775734	1.12885	0.851828	0.932479	0.759098	0.493167	0.797844	1.12855	0.85324	1.19964	0.770947	0.541412	0.526877	1.70873	0.90213	1.22724	1.29751	0.318031	0.695791	0.54841	0.435318
251.1	14.2973	C9H17NO7	Muramic acid	Miscellaneous	1.02525	0.826418	0.930143	0.765451	0.110853	0.297985	1.14522	1.01537	1.07564	0.229777	0.897495	0.511235	1.14951	0.964993	1.05233	0.203489	0.779268	0.501615	1.1355	0.935525	1.07063	0.148448	0.637667	0.438449	1.16816	0.985816	1.04317	1.08965	0.0756409	0.896653	0.649122	0.429836
269.093	16.0682	C10H12FN5O3	5'-deoxy-5'-fluoroadenosine	Miscellaneous	0.844138	1.13718	1.0206	0.641673	0.484349	0.925315	0.86148	0.936985	1.07546	0.577025	0.776366	0.729078	0.974514	1.14066	0.993877	0.927551	0.535567	0.974657	1.04417	1.06217	1.17131	0.860365	0.746145	0.361781	1.23299	1.15663	1.26818	1.38752	0.44383	0.58884	0.224459	0.214891
175.085	13.0563	C7H13NO4	N-Carboxyethyl-g-aminobutyricacid	Miscellaneous	0.965306	0.891735	0.93652	0.792651	0.0379064	0.358251	1.13309	0.847604	1.07359	0.493198	0.272086	0.693051	1.07069	1.09113	0.95955	0.754208	0.405704	0.734405	0.99113	0.89661	0.971416	0.940707	0.330188	0.787816	1.20859	0.997678	1.12354	1.05198	0.415715	0.984561	0.324299	0.711067
384.121	13.4896	C21H20O7	Anthocyanin 3'-O-beta-D-glucoside	Miscellaneous	1.01071	1.18383	1.08834	0.909043	0.136645	0.322366	1.09253	0.925488	1.07356	0.659866	0.642552	0.623266	1.10621	0.999898	0.979049	0.70762	0.999444	0.892902	0.989277	0.891087	0.937151	0.951854	0.481645	0.576903	0.431886	0.36174	0.396376	0.394146	0.00018005	7.77253e-05	0.000152983	0.000137845
278.064	22.551	C10H14O9	hexane-6-ol-1,3,4,6-tetracarboxylate	Miscellaneous	0.942999	1.28591	1.04896	0.731359	0.367004	0.71669	1.06413	1.05539	1.06979	0.789582	0.774326	0.683239	1.08518	1.19081	0.934505	0.782693	0.199055	0.699701	0.92883	0.986654	0.833385	0.759154	0.931184	0.321133	0.730468	0.748437	0.730476	0.743044	0.212309	0.127162	0.0821811	0.113522
234.122	17.6226	C9H18N2O5	2,6-Diamino-7-hydroxy-azelaic acid	Miscellaneous	0.94811	1.05991	1.05486	0.666223	0.632987	0.604793	0.991938	1.02084	1.06968	0.944906	0.893671	0.602038	0.89727	1.0213	1.01541	0.310451	0.876143	0.887806	0.943235	1.02973	1.05799	0.650466	0.870829	0.749435	1.09224	1.18008	1.08492	1.11662	0.499909	0.437727	0.461764	0.393389
257.112	14.0166	C9H15N5O4	4a-Hydroxytetrahydrobiopterin	Miscellaneous	0.960973	0.848023	1.12452	0.783405	0.0992016	0.128749	1.0757	0.984103	1.06855	0.631562	0.911791	0.575802	1.07425	0.924586	1.05531	0.667626	0.418783	0.620601	1.06845	0.927272	1.01284	0.604119	0.54456	0.906675	1.13952	0.955435	1.0628	1.05096	0.568118	0.773356	0.640329	0.58941
326.122	15.8698	C12H22O10	2-O-alpha-L-Rhamnopyranosyl-D-glucopyranose	Miscellaneous	1.02864	1.02128	0.981219	0.603774	0.662562	0.724551	1.05769	0.972812	1.06576	0.657275	0.762109	0.582102	1.00398	0.929438	1.03474	0.970712	0.328813	0.698074	0.948704	0.899195	1.00803	0.488821	0.21532	0.929602	1.09236	0.996018	1.05877	1.0601	0.370614	0.97719	0.454748	0.516402
222.074	13.9967	C8H14O7	6-Acetyl-D-glucose	Miscellaneous	0.978166	0.823602	1.02401	0.838636	0.190321	0.783694	1.05827	0.946961	1.0648	0.595398	0.709577	0.52045	1.13212	0.988752	1.00057	0.44794	0.946674	0.996424	1.00233	0.9944	1.08745	0.976795	0.968193	0.349308	1.08262	0.935944	1.07304	1.01933	0.638632	0.598487	0.445441	0.832906
159.126	13.2517	C8H17NO2	Methacholine	Miscellaneous	1.14243	0.867016	1.07131	0.634459	0.516378	0.773605	1.08537	0.818346	1.06455	0.790437	0.245816	0.764279	1.16614	0.864041	1.01667	0.550855	0.407481	0.934856	1.09387	0.906038	1.15863	0.777785	0.64783	0.532559	1.62811	1.02807	1.24158	1.26354	0.190845	0.894644	0.413239	0.367944
630.191	14.7063	C26H34N2O16	oxindole-3-acetyl-aspartate-N-beta-glucosyl-beta-1,4-glucose	Miscellaneous	0.491246	1.66042	1.00049	0.283099	0.174319	0.999112	0.539523	1.46652	1.06216	0.387687	0.370111	0.899482	0.486656	1.68503	0.842641	0.249892	0.0632685	0.683326	0.466258	1.22209	0.702075	0.258737	0.655842	0.487547	2.51074	5.32486	3.83086	4.09208	0.386661	0.0916538	0.0219029	0.0306617
282.095	13.5621	C10H18O9	Xylobiose	Miscellaneous	1.35287	0.389988	0.995054	0.178456	0.0171571	0.986049	1.53463	0.665847	1.06136	0.163936	0.200379	0.833968	1.39175	0.440687	0.971358	0.134799	0.0404687	0.920358	1.50014	0.568027	0.995467	0.0639531	0.0711357	0.988878	1.63991	0.544647	1.12474	1.09672	0.14313	0.0505481	0.713521	0.758415
213.111	13.9836	C9H15N3O3	Methyl 2-diazoacetamidohexonate	Miscellaneous	0.677854	1.56989	1.03769	0.262228	0.068825	0.902599	0.740233	1.4552	1.06084	0.291897	0.398638	0.843228	0.60947	1.43779	0.927225	0.0874872	0.112665	0.782704	0.5945	1.24406	1.12838	0.126359	0.535251	0.695934	0.732268	1.35669	1.04057	1.00023	0.298622	0.41369	0.900762	0.999407
112.027	12.0337	C4H6N2O3	3-ureidoacrylate	Miscellaneous	0.980395	0.95282	1.04055	0.895458	0.530798	0.712219	1.13305	1.03645	1.06019	0.427483	0.753726	0.658591	1.10238	0.99362	1.04887	0.525517	0.963604	0.613603	1.01114	0.986945	0.985811	0.938862	0.91222	0.897133	1.17615	1.23537	1.23818	1.23884	0.398157	0.112175	0.0706119	0.0971928
424.037	14.4597	C14H18NO10S2	Sinalbin	Miscellaneous	1.06374	1.29258	1.05268	0.67889	0.0156527	0.671513	1.07054	1.06649	1.05946	0.522571	0.55845	0.643893	1.06246	1.11031	0.992039	0.696185	0.672313	0.942514	1.02895	0.994667	0.955576	0.836948	0.967359	0.595677	0.256245	0.320265	0.309094	0.277323	3.25128e-07	1.66202e-05	1.40088e-07	1.64212e-07
147.09	13.0824	C6H13NO3	Fagomine	Miscellaneous	0.374863	0.818821	0.768717	0.114901	0.635688	0.533834	0.458214	1.16687	1.05816	0.117798	0.685898	0.863311	0.924599	1.33246	0.876726	0.864301	0.316462	0.674618	0.985654	1.06205	1.37813	0.980694	0.882	0.32073	2.21918	2.54335	2.20504	1.99468	0.248574	0.165072	0.0414631	0.0935947
308.158	20.8645	C12H24N2O7	psicoselysine	Miscellaneous	0.968735	1.28651	1.00781	0.79824	0.156608	0.94835	1.08685	0.970206	1.05791	0.644041	0.865817	0.688616	1.0179	1.14533	0.989131	0.911217	0.33762	0.931264	0.927035	0.973199	0.843308	0.537229	0.877351	0.196909	0.00206026	0	0.00605453	0.00149141	NA	NA	2.55637e-06	NA
486.206	21.7312	C18H34N2O13	Glucosylgalactosylhydroxylysine	Miscellaneous	0.930196	0.870307	0.986394	0.520972	0.106406	0.880401	1.08005	1.02717	1.05788	0.499166	0.839141	0.646656	1.01111	1.03327	0.993894	0.914143	0.817815	0.935651	0.975623	0.939148	1.03858	0.793812	0.706968	0.74755	0.96448	1.01992	0.994831	0.986506	0.806508	0.883226	0.961339	0.895792
363.143	11.6392	C17H21N3O6	phe-FMDP	Miscellaneous	0.975662	0.992628	0.878271	0.864335	0.941412	0.287459	1.04779	1.05964	1.05719	0.726283	0.589183	0.737691	1.02917	1.06255	1.0179	0.684471	0.654611	0.830303	0.886061	1.01333	1.07154	0.309954	0.91509	0.498629	1.07489	1.02884	1.23894	1.09217	0.535923	0.858927	0.0721987	0.406498
350.062	16.5786	C9H19O12P	nonulose 9-phosphate	Miscellaneous	0.98797	1.03	1.03528	0.88222	0.705749	0.642687	1.03732	1.13441	1.05699	0.76899	0.406506	0.681231	0.914769	1.11187	0.981031	0.212396	0.406255	0.821619	0.959502	1.06696	1.17232	0.617815	0.606653	0.111713	1.05976	1.10083	1.08958	1.11671	0.606525	0.608115	0.370364	0.293956
300.111	4.9202	C16H16N2O4	5-Nitro-2-(3-phenylpropylamino)benzoic acid	Miscellaneous	0.773226	0.772825	0.928154	0.0268192	0.00524198	0.408915	1.20491	1.06919	1.05365	0.344177	0.675808	0.688337	1.07612	1.09556	1.02247	0.731611	0.567314	0.863237	0.897751	0.985824	1.13762	0.444586	0.943382	0.409369	1.22526	1.11678	1.0936	1.10903	0.214	0.449642	0.457504	0.456638
324.106	14.5596	C12H20O10	Bis-D-fructose 2',1:2,1'-dianhydride	Miscellaneous	0.964694	0.635117	0.871548	0.887767	0.074275	0.531107	1.22507	1.08334	1.05289	0.374947	0.615243	0.780984	1.10544	0.920858	0.920172	0.53962	0.698424	0.554731	1.04029	0.955388	0.874998	0.722248	0.803588	0.33994	0.590103	0.581919	0.573049	0.523992	0.00069518	0.0986817	0.00237041	0.000778671
199.121	10.4241	C10H17NO3	Tussilagine	Miscellaneous	1.15556	0.669471	0.999575	0.60697	0.134099	0.998842	1.45562	0.831583	1.05037	0.218587	0.366613	0.810858	0.947158	0.573109	0.817996	0.813009	0.0549982	0.443577	0.973634	0.63699	0.994376	0.892329	0.0326994	0.973123	2.07708	0.958405	1.32939	1.43452	0.0270409	0.814224	0.234925	0.138649
383.143	13.6244	C14H25NO11	N-Acetyllactosamine	Miscellaneous	1.24489	0.378005	0.966389	0.263004	0.0118066	0.90811	1.49867	0.549305	1.05025	0.132001	0.0987888	0.866845	1.54109	0.479254	1.04564	0.0489352	0.0511324	0.881077	1.41837	0.536806	1.0267	0.0823637	0.0471675	0.933538	1.64499	0.533727	1.11783	1.03009	0.065306	0.0457781	0.701404	0.921578
305.041	13.4499	C9H12N3O7P	3',5'-Cyclic CMP	Miscellaneous	0.528115	0.971523	1.10821	0.257223	0.947184	0.834595	0.621061	1.06457	1.04813	0.254022	0.852457	0.914465	0.591055	1.38	0.936461	0.223288	0.397529	0.861191	0.709628	1.35352	1.21919	0.373448	0.337308	0.486196	0.558367	0.785518	0.724931	0.626136	0.182839	0.562326	0.365229	0.201515
358.111	14.9679	C12H22O12	melibionate	Miscellaneous	0.896368	1.07061	1.03856	0.343446	0.507482	0.739988	0.981612	1.06595	1.04775	0.834984	0.531551	0.574864	1.01224	1.07771	1.00057	0.891745	0.331044	0.995581	0.932132	1.06906	1.09491	0.494425	0.545763	0.369722	0.722926	0.75567	0.705365	0.741464	0.00644295	0.0255152	0.00476938	0.0114235
241.059	19.9159	C10H11NO6	N-(2,3-Dihydroxybenzoyl)-L-serine	Miscellaneous	1.05468	0.666729	0.859035	0.88215	0.120659	0.568448	1.34554	1.04496	1.04188	0.435376	0.878269	0.899378	1.18667	0.741671	1.05048	0.573744	0.251651	0.856372	1.10137	0.882511	0.855517	0.732015	0.671166	0.539972	1.51704	1.14224	1.34035	1.35131	0.46963	0.542684	0.33984	0.337946
185.105	11.1588	C9H15NO3	Otonecine	Miscellaneous	1.1461	0.793156	1.00128	0.614909	0.21465	0.995369	1.16409	0.779133	1.03849	0.638735	0.13385	0.843748	1.19863	0.754956	1.02721	0.553255	0.21777	0.901489	1.30554	0.755924	1.12633	0.427215	0.146975	0.627324	1.7101	1.00452	1.39669	1.45526	0.184905	0.982396	0.190756	0.153401
380.163	8.13131	C23H24O5	2,2-Dimethyl-3-[4-(acetyloxy)phenyl]-4-ethyl-2H-1-benzopyran-7-ol acetate	Miscellaneous	0.865808	0.774749	0.89657	0.628521	0.231106	0.634058	1.04167	1.32784	1.03499	0.845871	0.362824	0.891255	1.26358	1.17718	1.19652	0.53819	0.517636	0.265619	1.12292	1.60998	1.04101	0.704957	0.212307	0.868709	0.792466	1.3085	1.18236	0.992027	0.327047	0.430756	0.451351	0.973173
397.319	4.79464	C23H43NO4	trans-Hexadec-2-enoylcarnitine	Miscellaneous	0.944935	1.12044	1.31689	0.909137	0.509415	0.467563	0.762214	1.12136	1.03333	0.377971	0.671272	0.877084	0.7918	1.20621	0.962439	0.446177	0.233634	0.875109	0.849821	1.08271	1.03396	0.621093	0.784083	0.901117	1.95484	2.22264	2.04011	2.0529	0.0433825	0.101102	0.00414856	0.0111786
172.048	15.2192	C6H8N2O4	Hydantoin-5-propionate	Miscellaneous	1.11273	0.659865	0.993941	0.623198	0.0192375	0.971764	1.37342	1.00263	1.0332	0.257342	0.989635	0.880815	1.03673	0.678841	0.550585	0.862648	0.0296923	0.00667195	0.861081	0.650826	0.441075	0.241742	0.00318103	1.51544e-05	0.389398	0.268652	0.314266	0.32697	6.4318e-05	3.12161e-06	1.4447e-06	1.52286e-06
111.983	12.7498	CH4O4S	Monomethyl sulfate	Miscellaneous	0.764431	1.01397	0.874959	0.529691	0.971874	0.737662	1.00657	1.20106	1.03132	0.97919	0.468297	0.9226	0.837137	1.31777	0.935683	0.207961	0.158577	0.717058	0.84186	1.3741	1.17966	0.320049	0.245302	0.451126	1.48933	1.64424	1.41006	1.35908	0.239419	0.10792	0.0573028	0.115677
198.064	14.1269	C8H10N2O4	(S)-2-Amino-3-(3-hydroxy-4-oxo-4H-pyridin-1-yl)propanoate	Miscellaneous	1.13321	1.02085	1.00945	0.133962	0.826623	0.917668	1.21069	0.990029	1.02935	0.0863305	0.85204	0.681949	1.12642	1.0576	1.04866	0.296494	0.202621	0.359874	1.15031	0.924272	1.0677	0.195322	0.314457	0.464874	1.09692	0.990744	1.05129	1.13722	0.225743	0.936388	0.481893	0.15663
173.105	11.7749	C8H15NO3	N-Acetyl-L-leucine	Miscellaneous	0.556465	1.62836	1.14996	0.308838	0.0957894	0.731875	0.54511	1.14074	1.0283	0.252402	0.729479	0.940965	0.487957	1.52346	0.946505	0.161527	0.0834085	0.8806	0.657652	1.51128	1.36587	0.393049	0.312445	0.400592	0.852354	1.62128	1.30877	1.38062	0.767572	0.33433	0.484362	0.416338
366.157	14.6247	C21H22N2O4	Apodine	Miscellaneous	1.11554	0.90685	0.982259	0.681878	0.498594	0.923903	1.17269	1.03968	1.02822	0.593993	0.749368	0.876789	1.05094	0.840599	0.86987	0.827365	0.370631	0.490307	1.06699	0.848122	0.770027	0.827372	0.290293	0.254334	0.507094	0.53074	0.483252	0.526809	0.0756028	0.00546144	0.0036122	0.00797518
190.095	11.8733	C7H14N2O4	N5-acetyl-N5-hydroxy-L-ornithine	Miscellaneous	0.840942	0.696974	0.881156	0.53647	0.198724	0.624663	1.03731	1.12582	1.02473	0.880906	0.738765	0.919277	1.06662	1.18391	1.1441	0.728891	0.739063	0.514354	0.853771	1.02885	1.11048	0.48134	0.929374	0.683599	1.29013	1.61715	1.60544	1.6299	0.303766	0.141596	0.0346094	0.044531
267.096	16.6694	C9H17NO8	Neuraminic acid	Miscellaneous	0.904265	1.07337	1.06718	0.467709	0.595337	0.589718	1.03389	1.12132	1.02376	0.771707	0.417562	0.856328	1.16774	1.17009	1.15407	0.414698	0.444024	0.170157	1.00728	1.01885	1.15549	0.936409	0.891975	0.175477	0.988754	1.19079	1.14747	1.07862	0.926645	0.48978	0.268084	0.507574
223.105	12.0066	C8H17NO6	N-acetyl -D- glucosaminitol	Miscellaneous	0.836987	0.931051	0.919589	0.559761	0.68521	0.685892	0.943863	1.10793	1.02251	0.833201	0.610287	0.926907	0.896413	1.07882	1.01358	0.709032	0.67497	0.945191	0.838954	1.05571	1.1202	0.453866	0.751992	0.608232	1.08094	1.37375	1.29033	1.32491	0.82978	0.17483	0.208865	0.206146
209.069	5.17545	C10H11NO4	N-Benzyloxycarbonylglycine	Miscellaneous	1.13804	1.58887	1.21982	0.499398	0.220802	0.224377	0.928164	1.03803	1.02214	0.736279	0.88821	0.924694	0.970855	1.0913	0.932313	0.756628	0.45708	0.569599	1.216	1.16179	1.2344	0.190965	0.397664	0.0354186	1.22151	1.08603	1.05882	1.14179	0.240906	0.734901	0.709358	0.368846
149.069	15.5562	C5H11NO4	4-amino-4-deoxy-L-arabinose	Miscellaneous	1.21257	0.955294	1.08701	0.422524	0.814909	0.565303	1.19007	0.89322	1.02153	0.574752	0.524513	0.923609	1.10895	1.01519	1.12063	0.729132	0.876707	0.535302	1.1443	0.937453	0.91006	0.573987	0.565298	0.468826	2.88525	2.3255	2.54236	2.57448	0.0271642	0.0183362	0.00251662	0.00261866
86.0366	14.0234	C4H6O2	1,4-Lactone	Miscellaneous	1.0775	0.834018	0.952597	0.617151	0.390604	0.684209	1.04076	0.904233	1.01899	0.741901	0.462744	0.918222	0.971817	0.921367	0.901533	0.841608	0.447915	0.355791	0.978529	1.03495	0.962413	0.77469	0.820628	0.574268	2.6623	2.62462	1.96178	2.53855	0.0601053	0.036836	1.98393e-05	0.00189133
245.163	8.03946	C12H23NO4	2-Methylbutyroylcarnitine	Miscellaneous	0.786923	1.6599	1.21121	0.417002	0.0364374	0.495334	0.673651	1.14022	1.01562	0.13254	0.589864	0.947125	0.776824	1.52196	0.988818	0.27715	0.034932	0.961738	0.709302	1.18717	1.18946	0.18708	0.544221	0.48058	1.29833	2.33274	1.74223	1.76176	0.272134	0.10938	0.0934756	0.0798324
100.052	4.69857	C5H8O2	5-Valerolactone	Miscellaneous	1.13039	1.07001	1.05875	0.140822	0.403725	0.536423	1.11259	0.91015	1.01408	0.20034	0.38127	0.88014	1.08787	0.902745	0.988718	0.250656	0.437437	0.892277	1.10102	0.86916	0.985858	0.286443	0.17479	0.870948	1.21612	0.956222	1.0879	1.0678	0.0620263	0.69884	0.313856	0.456638
174.137	21.0453	C8H18N2O2	Ne,Ne dimethyllysine	Miscellaneous	0.907069	1.23163	1.12974	0.48865	0.477607	0.469187	0.868116	1.22697	1.00946	0.487705	0.301187	0.955261	1.15869	1.26985	1.07107	0.609162	0.253104	0.660216	0.839497	1.18735	0.931187	0.231797	0.459998	0.731102	1.09295	1.95534	1.45203	1.55501	0.551581	0.144194	0.129662	0.0713682
151.063	5.2052	C8H9NO2	N-Acetoxyarylamine	Miscellaneous	1.28464	1.00028	1.02629	0.345713	0.998386	0.893787	1.22147	0.841	1.00135	0.344152	0.574034	0.994945	1.34822	0.828682	1.08722	0.10422	0.578143	0.633745	1.20774	0.871507	0.950985	0.172047	0.494808	0.774938	1.19101	0.980301	1.1614	1.04698	0.180111	0.894879	0.411191	0.79111
515.045	16.3548	C13H19N5O13P2	3-(ADP)-glycerate	Miscellaneous	0.956442	0.874744	0.981895	0.737099	0.415742	0.866579	1.07467	1.09962	0.998299	0.63784	0.513632	0.991672	0.991298	1.05068	1.01809	0.963513	0.671305	0.87107	1.0891	1.20701	1.11483	0.265208	0.159257	0.291763	2.16224	1.61663	1.82437	1.78243	0.109185	0.203679	0.0187435	0.0139314
390.277	3.98173	C24H38O4	Bis(2-ethylhexyl)phthalate	Miscellaneous	0.894647	1.12413	1.00238	0.506691	0.444376	0.985192	0.845585	1.04368	0.994128	0.345198	0.619632	0.959043	0.977525	1.21699	1.07516	0.903775	0.0888313	0.555358	0.843236	1.43296	0.926088	0.294447	0.0653971	0.486195	1.49911	2.03443	1.8337	1.83209	0.121607	0.0688345	0.000404254	0.00285414
381.023	16.7502	C8H17NO12P2	N-Acetyl-D-glucosamine 1,6-bisphosphate	Miscellaneous	1.00829	1.0689	1.05034	0.941091	0.779322	0.662641	1.14933	1.05059	0.989554	0.315908	0.637509	0.921451	0.98186	0.904913	0.964455	0.913822	0.584471	0.773025	1.0929	0.924349	1.10828	0.535889	0.552962	0.329004	1.35855	1.23481	1.21637	1.31622	0.102414	0.356312	0.0794989	0.0531401
294.183	4.27127	C17H26O4	Phytuberin	Miscellaneous	1.11312	0.977211	1.00375	0.274725	0.673192	0.969299	1.00128	0.790497	0.988143	0.993745	0.093219	0.929583	1.09858	0.823814	1.14353	0.484835	0.0635738	0.262221	1.04597	0.842154	0.939629	0.723034	0.264567	0.587169	1.27124	0.92188	0.945428	0.94082	0.2648	0.675946	0.626442	0.657719
187.063	8.7432	C11H9NO2	Indoleacrylicacid	Miscellaneous	0.928202	1.16976	1.0816	0.816458	0.369367	0.739451	0.871519	1.02528	0.985282	0.681113	0.910082	0.94317	0.905017	1.19525	0.985338	0.725246	0.327382	0.942213	0.928477	1.0997	1.13542	0.80639	0.713952	0.547451	1.37347	1.4844	1.43209	1.45971	0.414672	0.262393	0.134842	0.125753
320.051	16.2716	C8H17O11P	octulose 8-phosphate	Miscellaneous	0.869532	0.619569	0.9504	0.438133	0.0128901	0.737007	1.05032	1.13126	0.983536	0.81679	0.636513	0.928825	0.992286	0.948165	1.04211	0.967741	0.873222	0.819828	0.959924	1.05633	1.07676	0.822258	0.82225	0.665106	2.75012	2.70385	2.79855	2.83799	0.0356236	0.0193316	0.000571637	0.000471492
428.365	3.96465	C29H48O2	(24R,24'R)-Fucosterol epoxide	Miscellaneous	0.929439	1.07839	0.929015	0.581839	0.418279	0.487935	0.808102	1.07138	0.981972	0.125941	0.625335	0.884474	1.00219	1.23409	1.12952	0.991333	0.280413	0.323784	0.835943	1.13271	0.932716	0.134291	0.506543	0.454038	1.12921	1.38504	1.29961	1.33004	0.177829	0.076779	0.00750521	0.0141763
413.35	4.61414	C24H47NO4	Heptadecanoylcarnitine	Miscellaneous	0.895259	0.883793	0.781413	0.813338	0.701061	0.335161	0.720325	0.907236	0.97792	0.101807	0.65784	0.885539	0.818122	1.02696	0.978392	0.343725	0.901146	0.920419	0.924042	1.0233	1.03718	0.775239	0.904268	0.828761	1.51296	1.34115	1.34263	1.45462	0.122399	0.0912258	0.0779195	0.0331368
161.069	11.0919	C6H11NO4	O-Acetyl-L-homoserine	Miscellaneous	0.958699	0.800964	1.11791	0.908111	0.457413	0.694178	1.08263	0.861878	0.969408	0.727074	0.410607	0.847549	1.16397	0.737437	0.814654	0.354831	0.0179153	0.110997	0.960542	0.858247	1.01622	0.822104	0.386446	0.922155	1.43575	1.10554	1.10642	1.25763	0.0486915	0.487347	0.48698	0.133409
292.153	5.14587	C13H24O7	Heptopyranosides	Miscellaneous	1.17133	1.1546	1.06138	0.464579	0.607992	0.702583	1.07452	0.934765	0.964353	0.618364	0.704573	0.804616	1.23996	0.911003	0.996472	0.0206243	0.581564	0.974529	1.36858	0.921377	1.06624	0.00421107	0.62613	0.670405	1.39486	0.942519	1.10006	1.19066	0.0872316	0.743429	0.539564	0.197182
377.126	11.3887	C22H19NO5	Chelilutine	Miscellaneous	1.17984	0.793104	0.936247	0.506202	0.231788	0.741057	1.49659	0.83395	0.964055	0.0305355	0.463732	0.849275	1.28046	0.682323	0.90961	0.0654223	0.21072	0.549436	1.32496	0.827614	0.98412	0.0592131	0.381709	0.93022	1.36152	0.840165	1.12839	1.18978	0.010885	0.346519	0.486208	0.249658
246.137	8.73851	C14H18N2O2	Hypaphorine	Miscellaneous	0.917527	1.19369	1.05116	0.796785	0.429	0.843381	0.900694	0.933433	0.960959	0.719029	0.782812	0.825396	1.00903	1.25844	1.00064	0.978496	0.317334	0.997695	0.982156	1.10807	1.28166	0.959842	0.742405	0.297753	1.62059	1.54624	1.50555	1.5402	0.269577	0.266833	0.152369	0.119719
259.046	12.0771	C6H14NO8P	glycerophosphoserine	Miscellaneous	1.02897	1.65952	1.45848	0.928515	0.010348	0.0875333	0.774399	0.649964	0.95849	0.378275	0.261986	0.810329	0.87984	1.21748	0.997404	0.572838	0.20113	0.98966	0.795755	0.808264	1.29772	0.36553	0.588829	0.0759228	1.51255	1.4714	1.23502	1.42903	0.137066	0.164106	0.385428	0.104779
290.004	18.9969	C6H11O11P	3-phosphoglucarate	Miscellaneous	0.907067	1.06142	0.880432	0.575751	0.574441	0.19576	1.17195	1.09595	0.95498	0.214646	0.553659	0.694404	0.921596	0.913577	0.944801	0.438634	0.360663	0.599167	1.00578	1.02041	1.05829	0.948738	0.826482	0.499213	1.26556	1.06962	1.13201	1.14538	0.215648	0.39451	0.244146	0.152183
371.303	4.90043	C21H41NO4	Tetradecanoylcarnitine	Miscellaneous	0.830738	1.15278	1.15013	0.601183	0.471962	0.678258	0.841916	1.01157	0.939629	0.511951	0.956759	0.73714	0.661238	1.0978	0.85605	0.150972	0.64561	0.45843	0.735332	1.20108	1.01811	0.345847	0.514272	0.938376	2.80607	2.72114	2.48435	2.72604	0.0342067	0.0867377	0.00441786	0.00844424
223.121	10.2719	C12H17NO3	Cerulenin	Miscellaneous	0.501188	1.66664	1.20415	0.070135	0.0767387	0.607083	0.604461	1.12503	0.936897	0.129906	0.68433	0.844067	0.576478	1.47267	1.1617	0.16841	0.149257	0.678892	0.568942	1.27189	1.28544	0.0604941	0.437821	0.463874	0.601595	1.67705	1.11038	1.10715	0.0877706	0.223289	0.744705	0.767082
113.945	21.2757	H2O3S2	H2S2O3	Miscellaneous	0.81584	0.873807	0.83615	0.230515	0.263079	0.181772	1.10376	1.06096	0.936804	0.42955	0.604294	0.42946	1.01584	1.00258	1.06735	0.849517	0.977835	0.506039	0.988281	1.12501	1.00491	0.929384	0.136375	0.959853	1.04341	1.10094	1.03153	1.0626	0.751983	0.291171	0.773194	0.536535
278.188	3.97491	C17H26O3	[6]-Paradol	Miscellaneous	0.990497	1.18592	0.939479	0.946387	0.11809	0.701844	0.888815	1.34992	0.936404	0.557961	0.195212	0.703322	0.856576	1.30803	1.09384	0.252099	0.23368	0.441963	0.894597	1.30155	1.10434	0.438068	0.1983	0.664128	0.854844	1.44443	1.19485	1.2775	0.373468	0.197151	0.266362	0.287125
425.35	4.63468	C25H47NO4	Oleoylcarnitine	Miscellaneous	0.916174	0.893874	0.866728	0.852267	0.583358	0.549424	0.698164	0.900115	0.933705	0.202737	0.635606	0.711281	0.782403	1.16939	0.933435	0.362121	0.42208	0.757933	0.918184	1.03437	1.02147	0.800156	0.866307	0.908405	1.99958	2.11879	1.82887	2.06137	0.0439496	0.0695229	0.00180823	0.00398189
265.081	10.1403	C10H11N5O4	5'-Dehydroadenosine	Miscellaneous	0.947223	1.2068	0.859771	0.7941	0.779932	0.522003	1.20676	0.719958	0.920927	0.605906	0.445414	0.809352	0.989017	1.10731	1.07601	0.97314	0.6638	0.737834	0.868695	1.0151	1.08552	0.58855	0.861613	0.489029	4.03402	5.56665	5.45977	5.33661	0.0410756	0.00164791	3.06024e-05	0.000430374
534.174	16.4169	C26H30O12	Dalpanin	Miscellaneous	0.82276	1.36026	1.20817	0.724089	0.635819	0.658047	0.885264	0.924118	0.91841	0.686903	0.644232	0.666102	0.949412	0.851505	0.867579	0.685583	0.371234	0.275188	0.87143	0.859599	0.913502	0.568131	0.438362	0.617496	0.933389	0.86259	0.841363	0.993507	0.676619	0.3688	0.244073	0.962722
595.011	17.5359	C13H20N5O16P3	3-(ADP)-2-phosphoglycerate	Miscellaneous	0.749094	1.17476	0.917729	0.106736	0.142107	0.546191	0.871237	1.13598	0.918297	0.273889	0.360333	0.568824	0.775799	1.06745	0.904949	0.0756428	0.43006	0.355064	0.881533	1.17163	1.09029	0.351944	0.13105	0.591527	1.51294	1.87632	1.63995	1.76485	0.110259	0.0614344	0.0114462	0.00373971
220.085	9.95638	C11H12N2O3	5-Hydroxytryptophan	Miscellaneous	1.02633	0.76613	0.969709	0.925947	0.13018	0.86359	1.09971	0.809773	0.909492	0.627259	0.14483	0.565948	1.02772	0.762958	0.889356	0.863552	0.0655772	0.352574	0.981356	0.818657	0.85437	0.923104	0.218276	0.423858	1.23881	1.01753	1.14967	1.22096	0.200388	0.933894	0.399078	0.222051
259.178	7.37091	C13H25NO4	Hexanoylcarnitine	Miscellaneous	1.13569	1.8459	1.35101	0.850713	0.193466	0.483282	0.478452	0.674389	0.899975	0.129036	0.353379	0.733219	0.753747	1.40082	1.04247	0.580291	0.234129	0.91236	0.711242	1.49295	1.28734	0.474978	0.433568	0.453446	2.08041	3.00519	2.31152	2.53019	0.250551	0.116313	0.0533827	0.0272771
423.335	4.6861	C25H45NO4	Linoelaidylcarnitine	Miscellaneous	1.02345	1.02286	0.886963	0.966411	0.918908	0.621711	0.64701	1.0009	0.891996	0.0980144	0.997595	0.517527	0.830882	1.07752	0.930986	0.475879	0.676525	0.750415	0.833068	1.14571	1.05167	0.590909	0.609575	0.81018	2.04031	2.5019	2.23895	2.2982	0.0338687	0.0858112	0.00315369	0.00339552
224.091	9.66681	C9H12N4O3	Temurin	Miscellaneous	1.04367	0.815063	0.927227	0.879084	0.1809	0.732936	1.63277	0.931891	0.884418	0.290743	0.789863	0.672947	0.965774	0.674296	0.146289	0.910378	0.166277	0.000130044	0.681116	0.656683	0.0304842	0.0245819	0.0440195	NA	0	0	0	0	NA	NA	NA	NA
249.031	18.7199	C8H11NO6S	Norepinephrinesulfate	Miscellaneous	0.935875	1.01868	1.06386	0.931148	0.964521	0.903232	1.05281	0.823843	0.881763	0.95465	0.730055	0.85424	1.18908	0.962334	1.15598	0.830702	0.922152	0.768856	1.12872	1.04255	0.796044	0.879435	0.925937	0.668318	4.53065	4.8461	4.58542	4.8164	0.358818	0.077654	0.0574861	0.0516895
143.058	9.40634	C6H9NO3	Vinylacetylglycine	Miscellaneous	1.0778	0.77928	0.802142	0.899193	0.669952	0.590159	1.11937	0.543177	0.874006	0.897244	0.430876	0.848944	1.23954	0.660634	0.915961	0.778317	0.425727	0.866227	1.04295	0.770807	0.797521	0.936165	0.550639	0.538213	1.56402	0.921095	1.1753	1.11235	0.585846	0.83072	0.703746	0.804386
146.048	7.45438	C8H6N2O	1(2H)-Phthalazinone	Miscellaneous	0.890931	1.32883	0.904119	0.502384	0.232522	0.571325	1.01171	0.63528	0.862888	0.964083	0.157714	0.601054	1.05622	0.725892	1.00443	0.759467	0.306746	0.979071	1.1342	0.760628	1.0095	0.398912	0.289085	0.958854	1.2246	0.978532	1.02689	1.12657	0.309588	0.917884	0.8843	0.533099
293.199	4.12006	C17H27NO3	(+/-)-5-[(tert-Butylamino)-2'-hydroxypropoxy]-1,2,3,4-tetrahydro-1- naphthol	Miscellaneous	0.7871	1.17528	0.730654	0.402835	0.35507	0.223956	0.894545	0.941447	0.848114	0.627323	0.69166	0.405341	0.744277	1.04488	0.860555	0.319667	0.819376	0.534543	0.828146	1.12774	0.896435	0.504268	0.408086	0.582027	0.951561	0.905275	1.12465	1.02964	0.88269	0.474786	0.551912	0.848263
340.13	10.0818	C20H20O5	Glepidotin B	Miscellaneous	0.852771	0.832331	0.73725	0.581277	0.6497	0.181939	0.950811	0.964236	0.844355	0.855717	0.858833	0.340554	0.944809	1.27757	1.19225	0.884133	0.219974	0.439333	0.984229	1.20767	1.19823	0.945838	0.165122	0.396461	2.28313	3.71596	3.48848	3.43322	0.00301427	0.00706193	0.00312096	0.00162364
473.35	4.51101	C29H47NO4	Docosa-4-7-10-13-16-pentaenoylcarnitine	Miscellaneous	0.894844	1.03606	1.11677	0.888896	0.932091	0.82841	0.437578	1.14462	0.791577	0.244109	0.823911	0.651325	0.816326	2.04833	1.15708	0.793277	0.217537	0.787055	0.957302	1.67728	1.32799	0.949516	0.447066	0.463866	2.84985	4.09267	3.30824	3.4894	0.032711	0.0905413	0.00481239	0.0184936
202.074	9.93466	C11H10N2O2	alpha,beta-Didehydrotryptophan	Miscellaneous	0.991034	1.03401	0.950396	0.987525	0.825032	0.823645	1.03854	0.719235	0.788204	0.886936	0.151017	0.31632	1.27145	0.668885	1.12724	0.323939	0.199092	0.497289	1.10171	0.819026	0.89805	0.788918	0.597097	0.746695	1.57422	1.22519	1.45149	1.48904	0.132065	0.396316	0.168465	0.108841
214.096	7.76259	C9H14N2O4	Pyrimidine nucleoside	Miscellaneous	1.13325	1.04382	1.00018	0.754802	0.922322	0.999583	0.903189	0.710318	0.769231	0.85015	0.534688	0.611618	1.14006	0.742665	0.966805	0.723197	0.383101	0.870476	1.22516	0.763169	1.01024	0.611011	0.387033	0.970725	1.04185	0.712531	0.791738	0.935957	0.889036	0.316933	0.354492	0.79775
162.032	5.10771	C9H6O3	Umbelliferone	Miscellaneous	1.15369	1.44301	1.03546	0.737263	0.04076	0.900183	1.07669	0.669078	0.758596	0.847058	0.376122	0.465682	1.31531	0.990992	0.794154	0.317726	0.972023	0.300157	1.6116	0.800618	1.19837	0.284891	0.4756	0.408649	1.66753	1.03557	1.25721	1.3644	0.0911547	0.881823	0.310334	0.187322
145.053	7.48587	C9H7NO	3-Methyleneoxindole	Miscellaneous	0.708041	1.06778	1.03677	0.515507	0.922169	0.924387	0.917949	0.549094	0.705401	0.807106	0.0877473	0.312076	1.14495	0.477872	0.872848	0.586087	0.0270994	0.569595	0.793986	0.777216	0.658653	0.557807	0.51677	0.354317	1.00966	0.667387	0.86608	1.31717	0.980482	0.451922	0.717429	0.437804
228.111	7.46094	C10H16N2O4	(S)-ATPA	Miscellaneous	1.0513	0.96353	0.876547	0.873915	0.916251	0.673171	0.796822	0.398839	0.688762	0.656693	0.155727	0.441191	1.51328	0.619094	0.947077	0.327182	0.194262	0.831115	1.33267	0.721543	1.16634	0.370289	0.228108	0.58828	0.89452	0.468493	0.718654	0.700457	0.795108	0.0213281	0.206091	0.266666
133.074	8.55276	C5H11NO3	N-hydroxyvaline	Miscellaneous	1.1111	1.1673	1.10302	0.709142	0.77969	0.674784	0.79375	0.618796	0.688448	0.454655	0.160081	0.217829	1.16078	1.12173	1.40765	0.463912	0.516848	0.316128	1.09163	0.978936	1.02253	0.667483	0.872201	0.864311	0.951707	1.2197	1.08823	1.16677	0.819402	0.287187	0.430826	0.54531
173.048	7.12398	C10H7NO2	2-Quinolinecarboxylic acid	Miscellaneous	0.667612	0.439236	0.915811	0.412847	0.193377	0.845268	0.633158	0.47892	0.546061	0.501118	0.328549	0.391024	1.13235	0.594182	0.75423	0.689391	0.0318136	0.158767	0.700123	0.589818	0.674211	0.403719	0.218152	0.377166	1.29901	0.664055	0.834072	0.983626	0.617302	0.340531	0.642543	0.963859
150.068	4.86483	C9H10O2	Phenylpropanoate	Amino Acid Metabolism	0.678327	1.65898	0.982718	0.330372	0.0940208	0.955417	0.667426	1.34246	3.40045	0.439196	0.284861	0.358058	0.58769	1.53645	0.819617	0.288073	0.0797407	0.57802	0.717935	1.39248	1.22891	0.531156	0.327029	0.55624	0.714702	1.3962	0.934988	1.09637	0.487421	0.38517	0.845781	0.810501
140.983	27.9899	CH4NO5P	Carbamoyl phosphate	Amino Acid Metabolism	0.633389	0.945191	1.04947	0.283054	0.870107	0.822911	3.37721	2.8586	3.03544	0.0038798	0.0593089	0.00100306	1.30531	2.02858	0.744828	0.620575	0.15888	0.326286	1.05863	0.825139	0.947508	0.742577	0.335123	0.741744	0.484339	0.922642	0.346529	1.16818	0.00125421	0.747944	4.75388e-05	0.21312
197.116	12.2035	C9H15N3O2	Hercynine	Amino Acid Metabolism	0.354602	1.14617	1.01657	0.27088	0.821105	0.980333	0.387578	1.50482	1.35438	0.135073	0.408911	0.628163	0.441977	1.57999	0.866947	0.201516	0.281203	0.783058	0.578581	1.67845	1.2081	0.178089	0.338144	0.583128	0.865449	1.1291	1.03891	0.989906	0.691976	0.787553	0.924901	0.978479
160.037	11.8133	C6H8O5	2-Oxoadipate	Amino Acid Metabolism	0.803859	0.884417	0.955913	0.451073	0.555814	0.849783	1.09691	1.21353	1.29621	0.697371	0.568872	0.319456	1.21203	1.22	1.01479	0.44054	0.500879	0.939569	0.958683	1.19403	0.861504	0.864277	0.542449	0.485899	0.959031	1.11825	1.13383	1.01981	0.891272	0.764244	0.622308	0.939192
110.048	12.1996	C5H6N2O	Imidazole-4-acetaldehyde	Amino Acid Metabolism	0.60851	1.2765	1.1616	0.274645	0.559584	0.712922	0.551854	1.44745	1.2064	0.130977	0.260469	0.689555	0.57161	1.42689	0.923693	0.170779	0.24343	0.826663	0.734546	1.41028	1.1639	0.172111	0.356438	0.486513	0.850902	1.1931	1.00113	0.968503	0.554201	0.618983	0.996312	0.883339
182.058	8.69723	C9H10O4	3-(4-Hydroxyphenyl)lactate	Amino Acid Metabolism	1.08981	0.978277	1.12758	0.325095	0.783291	0.272732	1.28747	1.11742	1.20463	0.0413117	0.416839	0.0485691	1.03014	0.964908	0.976576	0.706413	0.674199	0.681011	1.09602	1.04075	1.02745	0.30965	0.782882	0.761445	0.259674	0.241968	0.248095	0.254582	1.48509e-06	9.82252e-07	8.24291e-07	4.95341e-07
187.084	7.07355	C8H13NO4	N2-Acetyl-L-aminoadipate semialdehyde	Amino Acid Metabolism	0.58566	0.443384	0.731167	0.292135	0.162288	0.545965	1.42538	0.91526	1.20292	0.498883	0.87694	0.757028	1.9446	0.31755	1.34412	0.380822	0.100476	0.588494	0.653799	0.591136	0.733646	0.434747	0.311529	0.588832	0.786524	0.76694	1.13891	1.14401	0.632296	0.686745	0.762288	0.763668
219.111	8.55095	C9H17NO5	Pantothenate	Amino Acid Metabolism	1.07481	0.717598	0.950654	0.640272	0.241896	0.732342	1.30022	0.952312	1.18755	0.19064	0.758635	0.195208	1.27922	0.958375	1.07069	0.113845	0.709461	0.591505	1.1577	1.0054	1.11157	0.525981	0.973737	0.490496	1.47944	0.868216	1.20455	1.18281	0.190508	0.274638	0.319267	0.414677
115.063	12.7073	C5H9NO2	L-Proline	Amino Acid Metabolism	0.693585	1.15082	1.09008	0.288056	0.424061	0.446994	1.0608	0.987647	1.17842	0.665315	0.931065	0.20577	1.10383	1.03166	1.11106	0.555131	0.808844	0.383444	1.04596	0.861256	0.996054	0.752405	0.407307	0.975823	0.992855	0.943799	0.966834	0.88909	0.957704	0.780275	0.76837	0.324157
211.036	14.9842	C4H10N3O5P	Phosphocreatine	Amino Acid Metabolism	1.07279	0.790959	1.03178	0.665366	0.0803436	0.816359	1.20964	0.951934	1.17359	0.437517	0.733651	0.350935	1.09652	0.817098	1.00497	0.650091	0.213668	0.975918	1.13599	0.951457	1.04683	0.606324	0.761736	0.793944	1.66985	1.11558	1.39956	1.43235	0.0467077	0.445004	0.0483927	0.0816065
250.062	13.9193	C8H14N2O5S	gamma-L-Glutamyl-L-cysteine	Amino Acid Metabolism	0.899815	1.02766	0.997123	0.503996	0.689754	0.975227	1.14373	1.09058	1.1719	0.494298	0.572022	0.389781	1.31264	1.02921	1.23731	0.330847	0.813081	0.102135	1.05693	1.25866	1.21692	0.541157	0.131729	0.209538	0.238094	0.251663	0.253721	0.234728	2.08294e-05	9.96627e-06	1.6992e-05	1.0945e-05
87.0684	10.5885	C4H9NO	4-Aminobutanal	Amino Acid Metabolism	0.98141	0.867769	1.12568	0.912749	0.237482	0.252125	1.0925	0.924412	1.16917	0.618172	0.700098	0.371877	1.17226	1.01554	0.955555	0.44691	0.855235	0.679583	0.890685	1.00836	0.854174	0.327083	0.9247	0.304827	0.721001	0.518542	0.591672	0.531951	0.247479	0.000267749	3.27618e-05	8.64679e-06
148.037	14.9001	C5H8O5	(R)-2-Hydroxyglutarate	Amino Acid Metabolism	0.970753	1.04105	1.03315	0.834509	0.756523	0.76543	1.1675	1.11702	1.16661	0.307877	0.481408	0.225671	0.963746	1.04082	0.979313	0.782296	0.657635	0.799617	1.00506	1.01465	1.06047	0.969748	0.914609	0.530106	0.469396	0.392166	0.426466	0.434852	0.056752	4.75941e-05	0.000104778	0.000280824
174.053	15.9112	C7H10O5	(2S)-2-Isopropyl-3-oxosuccinate	Amino Acid Metabolism	0.722571	0.541863	0.835205	0.422856	0.143433	0.614217	0.954641	1.44626	1.16333	0.875679	0.318789	0.671687	0.838998	1.18364	1.09986	0.599342	0.735595	0.781475	0.862171	1.34103	1.24332	0.642497	0.436712	0.495673	3.03317	2.81979	2.95377	2.98058	0.000592848	0.00448361	5.9222e-05	0.00019308
113.048	14.6537	C5H7NO2	(S)-1-Pyrroline-5-carboxylate	Amino Acid Metabolism	1.05774	1.05325	1.01743	0.928841	0.860374	0.96579	1.25692	0.766986	1.15747	0.716064	0.457962	0.717987	1.31021	0.858707	0.980288	0.601514	0.55226	0.954858	1.03375	0.760501	0.718221	0.915594	0.33406	0.191678	2.27925	3.09243	2.56247	2.62845	0.377015	0.239994	0.122562	0.10637
125.999	10.5655	C2H6O4S	2-Hydroxyethanesulfonate	Amino Acid Metabolism	0.902434	0.943471	1.02394	0.428326	0.667632	0.832518	1.1104	1.23038	1.1564	0.535933	0.366329	0.424042	1.20683	1.19359	1.08729	0.490424	0.511165	0.548851	1.05808	1.02497	0.967199	0.8422	0.928132	0.866163	1.02831	1.02414	1.02096	1.05783	0.88634	0.911538	0.899218	0.781522
116.047	13.8365	C5H8O3	3-Methyl-2-oxobutanoic acid	Amino Acid Metabolism	0.670986	1.39252	1.00952	0.361518	0.364974	0.969418	1.19964	1.09876	1.15333	0.722894	0.735649	0.68076	0.863175	1.11717	1.02055	0.716869	0.372696	0.918277	0.804963	1.1099	1.21982	0.424092	0.726186	0.574627	3.37753	4.06244	3.86759	3.47251	0.00122311	0.04896	0.00136651	0.000449574
111.993	14.2901	CH5O4P	Hydroxymethylphosphonate	Amino Acid Metabolism	0.907402	1.14753	0.991089	0.516709	0.255831	0.950074	1.01737	1.23928	1.15294	0.921104	0.188518	0.406585	0.941795	1.05943	1.12109	0.675442	0.613245	0.328375	0.856079	1.06033	0.913394	0.24563	0.750574	0.524974	0.125654	0.127297	0.0997567	0.15025	9.42818e-06	9.48651e-06	6.82061e-06	8.51967e-06
129.043	10.0971	C5H7NO3	5-Oxoproline	Amino Acid Metabolism	0.930823	1.08779	1.03987	0.763772	0.709557	0.832408	1.12477	1.10258	1.14875	0.435191	0.349804	0.211058	0.949306	1.10336	0.996911	0.687252	0.397688	0.970969	1.01428	1.03448	1.04335	0.900014	0.779564	0.698918	1.26216	1.34531	1.28408	1.3198	0.0469312	0.0076407	0.0113785	0.00605348
243.086	13.6191	C9H13N3O5	gamma-Glutamyl-beta-cyanoalanine	Amino Acid Metabolism	1.00948	0.814353	0.94923	0.94835	0.28706	0.672768	1.25178	1.05769	1.14785	0.0238684	0.654804	0.247634	1.05576	0.94095	1.02238	0.727343	0.736048	0.86787	1.0046	0.925685	0.989445	0.978861	0.655427	0.944139	0.89869	1.06184	0.958266	0.903003	0.382141	0.771646	0.72418	0.426817
146.058	10.983	C6H10O4	(S)-2-Aceto-2-hydroxybutanoate	Amino Acid Metabolism	0.784555	0.692608	1.01146	0.227215	0.0462365	0.948184	0.931668	1.13264	1.14671	0.823535	0.685607	0.635575	1.26941	1.34399	1.10179	0.521286	0.51428	0.692198	1.22501	1.26173	1.33068	0.373677	0.589736	0.28771	1.40737	1.72193	1.41132	1.3957	0.352385	0.102325	0.180325	0.141778
174.112	23.5742	C6H14N4O2	L-Arginine	Amino Acid Metabolism	0.864183	1.10096	1.02232	0.240036	0.684416	0.832785	0.940244	1.0628	1.14286	0.411314	0.591284	0.191872	0.925193	1.13497	1.02	0.460019	0.209646	0.829849	0.925445	1.1307	1.07737	0.399969	0.229912	0.459439	0.763055	1.05282	0.93933	0.918503	0.00148582	0.756642	0.546116	0.352076
398.137	16.3174	C15H22N6O5S	S-Adenosyl-L-methionine	Amino Acid Metabolism	1.12502	1.22801	1.11845	0.47328	0.0900784	0.135033	1.16796	0.987793	1.14276	0.260187	0.932552	0.183941	0.992004	0.990736	1.08346	0.944735	0.948801	0.229039	1.02809	1.01587	1.223	0.691002	0.87134	0.0200747	0.405052	0.355193	0.393627	0.367781	4.17241e-06	3.67703e-05	1.01978e-06	1.8752e-06
117.079	12.3808	C5H11NO2	L-Valine	Amino Acid Metabolism	0.90544	0.929791	1.01265	0.372893	0.648195	0.909902	1.22047	1.08461	1.14134	0.345102	0.646061	0.393438	0.978274	1.05363	0.920214	0.887566	0.687273	0.453116	1.00101	1.01618	0.831817	0.989957	0.846973	0.0457883	0.821031	0.819009	0.859454	0.790192	0.109727	0.115675	0.0986251	0.0182447
89.0477	14.597	C3H7NO2	L-Alanine	Amino Acid Metabolism	0.984328	0.979275	1.01476	0.888564	0.836503	0.853095	1.03492	0.945297	1.13934	0.728824	0.686261	0.226347	1.05142	0.987497	1.03025	0.631066	0.839643	0.701688	1.06031	1.02222	0.996855	0.499891	0.653841	0.949331	0.768852	0.657401	0.712541	0.704163	0.00168839	0.0194272	0.00143252	0.00014866
229.088	14.6727	C9H15N3O2S	Ergothioneine	Amino Acid Metabolism	0.642845	1.65971	1.00351	0.331355	0.149359	0.992121	0.602626	1.50686	1.13861	0.238203	0.335233	0.708858	0.642171	1.61383	1.02896	0.252756	0.129234	0.933569	0.593044	1.3807	1.19258	0.255526	0.468109	0.655558	1.04913	2.05928	1.44661	1.57071	0.913022	0.188822	0.310791	0.260792
141.019	15.7223	C2H8NO4P	Ethanolamine phosphate	Amino Acid Metabolism	1.02806	1.15206	1.06533	0.829145	0.0511742	0.538217	1.13574	1.05783	1.13654	0.465054	0.665932	0.34341	1.00063	0.956714	1.01599	0.997494	0.778153	0.910788	1.03745	0.885656	1.43216	0.87813	0.507979	0.0771555	0.0358818	0.0518265	0.0475817	0.0516625	4.50772e-05	4.26072e-05	4.57882e-05	4.85048e-05
276.132	15.4725	C11H20N2O6	N6-(L-1,3-Dicarboxypropyl)-L-lysine	Amino Acid Metabolism	1.05921	0.685057	1.03059	0.795845	0.0889928	0.880008	1.48624	0.938174	1.13436	0.132521	0.74328	0.563194	1.26329	0.776035	1.07873	0.231113	0.232633	0.674248	1.12737	0.872468	0.914836	0.603979	0.313697	0.560878	1.08614	0.764906	0.897602	0.969354	0.738932	0.106774	0.504704	0.85606
192.063	12.508	C7H12O6	Quinate	Amino Acid Metabolism	1.06893	1.0753	1.14161	0.859362	0.747151	0.619869	1.17333	0.962613	1.12728	0.652581	0.850421	0.555797	1.00247	1.03841	0.951168	0.99443	0.846738	0.835313	1.17551	0.997655	1.26505	0.689491	0.991762	0.338419	1.92873	1.67115	1.77735	1.86546	0.196905	0.164723	0.0528148	0.0407616
129.079	12.3877	C6H11NO2	L-Pipecolate	Amino Acid Metabolism	1.04325	1.16275	1.07231	0.815416	0.270883	0.67662	1.10886	0.926481	1.12702	0.673963	0.643657	0.524303	1.12649	0.912657	0.784666	0.68664	0.384403	0.151641	0.771099	0.702875	0.481146	0.139433	0.0576838	0.00147301	0.00439047	0.0050393	0.00486923	0.00563166	3.45407e-05	3.46738e-05	3.46465e-05	3.48094e-05
155.069	14.5851	C6H9N3O2	L-Histidine	Amino Acid Metabolism	1.02853	0.802057	1.04459	0.829669	0.0744166	0.686098	1.19921	0.965438	1.12612	0.108171	0.705029	0.291758	1.06002	0.98844	0.89025	0.505794	0.934146	0.229648	0.998248	0.914768	0.960119	0.981971	0.409201	0.644922	0.917636	0.843078	0.866497	0.920025	0.3295	0.119217	0.0558932	0.233352
167.982	12.6141	C3H5O6P	3-Phosphonopyruvate	Amino Acid Metabolism	0.853186	0.966753	1.00698	0.364193	0.810346	0.96473	1.00712	1.12313	1.12505	0.966993	0.569154	0.640716	0.944509	0.927914	1.07351	0.604391	0.639702	0.496348	1.00142	1.1513	1.0254	0.986966	0.313735	0.769893	3.76679	4.55701	4.18645	4.32736	0.0108763	0.00912197	2.85976e-05	9.61956e-05
301.056	14.6019	C8H16NO9P	N-Acetyl-D-glucosamine 6-phosphate	Amino Acid Metabolism	1.09835	0.661009	0.997794	0.529525	0.031178	0.989471	1.36489	0.938281	1.12481	0.141513	0.52203	0.376692	1.12649	0.724742	0.93568	0.442231	0.0502305	0.624774	1.17238	0.758871	1.06308	0.259978	0.0326158	0.724227	1.52377	0.900851	1.15853	1.1958	0.121756	0.374428	0.404339	0.227904
247.069	13.8937	C9H13NO7	N-Succinyl-L-glutamate	Amino Acid Metabolism	1.04211	0.964906	1.05968	0.803482	0.890167	0.643732	1.2218	1.01687	1.12294	0.228606	0.90579	0.502328	1.2061	0.95697	1.15852	0.109111	0.676256	0.261568	1.04049	0.894279	1.08398	0.579122	0.329317	0.353801	0	0	0	0	NA	NA	NA	NA
226.106	15.4822	C9H14N4O3	Carnosine	Amino Acid Metabolism	1.28344	0.357974	0.926189	0.586481	0.042737	0.848303	1.71049	0.814693	1.12199	0.25004	0.632194	0.77109	1.3387	0.472337	1.11358	0.509854	0.150084	0.785329	1.1559	0.620833	0.812569	0.718724	0.26618	0.645387	1.15072	0.788087	1.10259	1.03186	0.77734	0.567156	0.803495	0.935401
123.993	14.783	C2H5O4P	Phosphonoacetaldehyde	Amino Acid Metabolism	1.09623	1.02284	1.01765	0.175754	0.876369	0.87609	1.09312	1.1504	1.11904	0.50052	0.362769	0.52147	0.91902	0.89354	1.65762	0.384359	0.368385	0.000600801	1.09135	1.01273	1.80243	0.244761	0.916545	0.000166698	0	0	0	0	NA	NA	NA	NA
213.064	12.7244	C9H11NO5	N,N-Dihydroxy-L-tyrosine	Amino Acid Metabolism	1.02337	0.98042	1.00388	0.852803	0.73137	0.958808	1.07242	1.06401	1.11599	0.73629	0.683014	0.481558	1.1869	0.974248	1.07689	0.305269	0.648391	0.389972	1.02397	0.973711	1.08612	0.787476	0.822191	0.319665	1.1127	0.876615	0.989847	0.932316	0.382372	0.298019	0.927623	0.370999
430.065	15.0897	C11H20N4O10P2	CMP-2-aminoethylphosphonate	Amino Acid Metabolism	1.13553	0.610541	0.950048	0.656016	0.0419069	0.823497	1.33627	0.954657	1.11215	0.247305	0.848085	0.637432	1.27718	0.689815	1.04314	0.428327	0.0912205	0.841556	1.19772	0.818421	0.885994	0.545727	0.407345	0.579508	0.928131	0.635082	0.791771	0.775728	0.810936	0.0646144	0.332884	0.286556
203.116	10.9687	C9H17NO4	O-Acetylcarnitine	Amino Acid Metabolism	0.924374	1.17516	1.12354	0.832589	0.475773	0.654342	0.941827	1.0212	1.1101	0.866869	0.928382	0.639468	0.945734	1.15437	0.927913	0.876825	0.501146	0.757604	0.93547	1.05351	1.28085	0.867181	0.838823	0.309626	1.69563	2.07895	1.7994	1.79024	0.188741	0.133015	0.0381232	0.0390945
171.053	7.44554	C7H9NO4	2,3,4,5-Tetrahydrodipicolinate	Amino Acid Metabolism	0.734824	0.790347	1.17709	0.3964	0.633702	0.628216	1.05696	1.10015	1.10819	0.854687	0.622148	0.491496	1.10271	1.03522	0.922528	0.592658	0.660341	0.539578	0.878618	0.887471	0.8929	0.398521	0.53101	0.573931	0.777261	0.745983	0.894874	1.05461	0.277654	0.237315	0.366193	0.747754
146.105	22.5907	C6H14N2O2	L-Lysine	Amino Acid Metabolism	0.926805	0.920148	1.02079	0.423467	0.349283	0.825836	1.19469	1.12361	1.10444	0.183505	0.248673	0.340871	1.03465	1.11634	0.785149	0.706169	0.107946	0.0039883	0.82595	0.884068	0.68862	0.0766817	0.304044	0.00373712	0.599368	0.716773	0.615571	0.615049	0.000383674	0.0645447	0.000314192	0.000494871
119.058	14.2521	C4H9NO3	L-Threonine	Amino Acid Metabolism	0.986815	1.06136	0.955375	0.919155	0.682159	0.555025	1.07641	1.01735	1.10172	0.554477	0.867751	0.363231	0.999245	1.02216	0.923938	0.995464	0.656479	0.34733	1.07047	1.05275	1.10983	0.423127	0.787178	0.217864	1.14209	1.05542	1.0775	1.13481	0.425392	0.74879	0.478471	0.203576
307.084	14.0341	C10H17N3O6S	Glutathione	Amino Acid Metabolism	1.05261	0.979478	0.991045	0.232532	0.529258	0.890624	1.13757	1.05305	1.09897	0.106836	0.412458	0.125579	1.01948	0.984036	1.00634	0.583825	0.842077	0.834889	1.03856	0.962687	1.04809	0.523833	0.628473	0.498191	1.09701	1.04229	1.06157	1.10012	0.173713	0.717195	0.360805	0.224954
149.051	11.4753	C5H11NO2S	L-Methionine	Amino Acid Metabolism	1.00693	0.949307	0.993068	0.96333	0.601891	0.946126	1.06988	1.08084	1.09392	0.557529	0.486087	0.425152	1.0874	1.03635	1.02507	0.519442	0.754049	0.794526	1.09027	1.007	1.04591	0.41099	0.962405	0.740596	1.08327	1.0786	1.13502	1.18755	0.453266	0.650051	0.245644	0.12917
204.09	11.5729	C11H12N2O2	L-Tryptophan	Amino Acid Metabolism	0.959939	0.928777	1.03586	0.590113	0.589709	0.653892	1.10256	1.10588	1.09105	0.498257	0.396701	0.508525	1.0481	1.07539	1.01776	0.771629	0.480802	0.836318	0.971144	1.04417	0.936973	0.783805	0.794534	0.609302	0.809265	0.831391	0.876975	0.875888	0.0457053	0.23118	0.187527	0.236257
131.058	14.2942	C5H9NO3	5-Aminolevulinate	Amino Acid Metabolism	0.935633	0.989285	0.956202	0.64787	0.915403	0.64647	0.963153	0.986552	1.08691	0.760256	0.932519	0.499658	0.954279	1.11098	1.02345	0.640521	0.39835	0.825796	1.04005	1.08206	1.16902	0.584692	0.700741	0.0778612	1.08122	1.13621	1.11196	1.12281	0.392807	0.402437	0.324413	0.305474
159.09	12.4432	C7H13NO3	5-Acetamidopentanoate	Amino Acid Metabolism	0.227437	0.64311	0.369197	0.0013117	0.0778854	0.00375172	0.736836	1.40805	1.08227	0.309359	0.101785	0.749445	0.263674	0.510391	0.537204	0.00647728	0.0385108	0.0620054	1.63486	0.862046	2.42453	0.60009	0.624314	0.0374643	4.02775	1.83594	2.80114	3.0868	0.00893802	0.00269777	0.00431038	0.00576491
197.069	10.2419	C9H11NO4	N-Hydroxy-L-tyrosine	Amino Acid Metabolism	0.98129	1.03559	0.962953	0.911325	0.855301	0.846648	1.03976	1.00973	1.0794	0.858398	0.955757	0.61118	0.883923	1.11599	0.965082	0.635743	0.668908	0.863992	0.949289	1.06458	1.07209	0.862663	0.654636	0.554397	1.69572	1.48094	1.63805	1.60747	0.103228	0.236499	0.0686999	0.00794364
219.074	13.661	C8H13NO6	O-Succinyl-L-homoserine	Amino Acid Metabolism	0.966206	0.915678	1.00715	0.885589	0.619645	0.97156	1.29476	0.989682	1.07927	0.214444	0.92777	0.581163	1.10329	0.97354	0.909924	0.470187	0.839051	0.228982	1.01494	0.942675	1.00799	0.930697	0.703105	0.953291	0.206147	0.208136	0.27689	0.235943	0.00399656	4.71086e-05	3.13251e-05	9.78495e-06
240.122	14.1536	C10H16N4O3	beta-Alanyl-N(pi)-methyl-L-histidine	Amino Acid Metabolism	1.2846	0.164818	0.805947	0.372419	NA	0.584717	1.79551	0.710541	1.07688	0.115007	0.578407	0.867145	1.7498	0.251407	1.23902	0.140483	0.0404538	0.608518	1.50401	0.521568	0.939396	0.182215	0.215905	0.886412	1.63333	0.795464	1.19182	1.16543	0.213187	0.637314	0.656229	0.676514
312.022	15.9292	C9H16N2O5Se	gamma-Glutamyl-Se-methylselenocysteine	Amino Acid Metabolism	0.823107	0.672505	0.902151	0.467018	0.294819	0.650451	0.97034	1.29103	1.07275	0.903733	0.494561	0.815694	0.880131	1.10831	1.00954	0.592304	0.827696	0.968408	0.84977	1.114	1.11514	0.473594	0.741417	0.666744	2.26369	2.17519	2.23317	2.24782	0.0042805	0.00611356	0.000337541	0.000341301
259.046	15.5577	C5H10NO7P	L-Glutamyl 5-phosphate	Amino Acid Metabolism	1.17603	0.428065	0.872658	0.473744	0.00832868	0.566107	1.40263	0.79638	1.07125	0.158071	0.526594	0.814677	1.37288	0.547913	1.10341	0.242805	0.0502563	0.704558	1.30967	0.675662	0.80399	0.283223	0.246185	0.401003	3.2543	3.5669	3.55121	3.62212	3.51119e-07	0.000838034	1.37704e-06	1.0735e-06
146.069	14.9077	C5H10N2O3	L-Glutamine	Amino Acid Metabolism	0.97944	0.953967	1.02729	0.817946	0.571479	0.733122	1.03069	0.905516	1.07011	0.774683	0.305044	0.475498	1.12463	1.05686	1.12495	0.157328	0.583397	0.133776	1.05407	0.975761	1.0433	0.566436	0.830434	0.552405	0.760099	0.537601	0.619018	0.61156	0.00413752	3.90846e-05	7.30945e-05	7.44373e-05
133.038	14.7405	C4H7NO4	L-Aspartate	Amino Acid Metabolism	1.00104	0.999826	0.984728	0.992182	0.99818	0.855883	1.04926	1.02779	1.06907	0.566243	0.706083	0.432986	0.984913	1.05226	0.937561	0.898485	0.440732	0.367397	0.986301	0.99464	1.08596	0.902893	0.966283	0.366878	1.31626	1.42942	1.23228	1.46635	0.109108	0.150709	0.0849577	0.0110828
117.079	11.2608	C5H11NO2	Betaine	Amino Acid Metabolism	1.10336	0.975372	1.05577	0.579585	0.905103	0.751146	1.13854	0.827106	1.06693	0.534302	0.177795	0.694182	1.34626	0.976903	1.03731	0.105707	0.891776	0.782858	0.928248	0.859118	0.962733	0.670917	0.42367	0.820925	1.52086	1.07247	1.44255	1.27819	0.100697	0.745635	0.110837	0.133485
131.069	14.5246	C4H9N3O2	Creatine	Amino Acid Metabolism	0.976575	0.941842	1.10108	0.883703	0.703197	0.550905	1.00575	0.915448	1.06665	0.953502	0.340471	0.57521	1.19642	1.14647	1.07031	0.225052	0.276092	0.581953	0.825592	0.943108	1.05229	0.131714	0.735026	0.722193	1.50606	1.39638	1.47939	1.39508	0.0545074	0.155536	0.0171571	0.0157469
132.09	21.8151	C5H12N2O2	L-Ornithine	Amino Acid Metabolism	0.780182	1.03855	0.925818	0.0332011	0.758349	0.385132	1.01158	1.12659	1.06497	0.92022	0.442342	0.612702	1.03198	1.13382	1.10519	0.795782	0.17512	0.306716	0.926829	1.0664	1.14724	0.368203	0.539037	0.168404	0.979675	1.22358	1.02575	1.07453	0.859055	0.198508	0.756631	0.479576
145.11	13.2818	C7H15NO2	4-Trimethylammoniobutanoate	Amino Acid Metabolism	1.02362	0.971961	1.03723	0.804019	0.832232	0.706275	0.933421	0.979317	1.06238	0.492462	0.84628	0.555336	1.08015	1.00814	1.0643	0.49034	0.914513	0.480056	0.954733	1.04564	1.0795	0.536181	0.737347	0.403073	1.35366	1.23309	1.148	1.17367	0.00391133	0.135468	0.115475	0.0426542
147.053	14.4554	C5H9NO4	L-Glutamate	Amino Acid Metabolism	0.907992	0.958197	0.940984	0.382087	0.670182	0.571907	1.0283	1.05189	1.0611	0.751029	0.665733	0.549646	1.01243	1.03229	0.978076	0.858217	0.769932	0.793481	0.863396	1.08377	1.00428	0.0909649	0.581854	0.970399	1.13358	1.11698	1.09132	1.08604	0.294899	0.35647	0.257029	0.389433
161.105	13.1652	C7H15NO3	L-Carnitine	Amino Acid Metabolism	0.997233	1.35941	1.20958	0.996303	0.42027	0.624631	0.796521	0.980368	1.05785	0.663447	0.956179	0.865068	0.928995	1.1506	0.900113	0.896787	0.571436	0.767227	0.973868	1.05132	1.42146	0.964476	0.899454	0.290462	2.00933	3.01762	2.35076	2.38756	0.333317	0.126762	0.0646652	0.053179
103.063	14.3435	C4H9NO2	N,N-Dimethylglycine	Amino Acid Metabolism	0.886596	0.903525	0.952679	0.372315	0.544823	0.685068	1.06475	1.16845	1.05479	0.605069	0.31633	0.686358	0.940367	1.00723	0.968011	0.619444	0.970854	0.791497	0.92668	1.08973	1.00463	0.501689	0.582106	0.965086	1.15832	1.17089	1.10113	1.25659	0.381948	0.243678	0.345149	0.0538711
203.08	12.119	C8H13NO5	N2-Acetyl-L-aminoadipate	Amino Acid Metabolism	0.742849	1.0485	0.940452	0.252574	0.806887	0.792611	0.876401	1.16223	1.04762	0.508658	0.44519	0.830679	0.975747	1.17132	1.00461	0.921905	0.346876	0.979705	0.828826	1.15722	1.07451	0.309456	0.477468	0.716116	1.21607	1.68547	1.42078	1.41275	0.4138	0.13349	0.0767033	0.101212
189.064	13.8526	C7H11NO5	N-Acetyl-L-glutamate	Amino Acid Metabolism	1.06251	0.821797	0.904587	0.760173	0.201612	0.25833	1.13529	0.988839	1.04567	0.589527	0.934301	0.784268	1.16366	0.84309	1.12962	0.573016	0.116808	0.339058	1.10088	0.951561	1.14323	0.375982	0.685971	0.212121	0.880559	0.711819	0.755524	0.816526	0.553364	0.0627531	0.131564	0.157001
131.095	11.2728	C6H13NO2	L-Leucine	Amino Acid Metabolism	0.975657	1.1849	1.01562	0.778228	0.0680886	0.861772	1.06756	0.966794	1.04427	0.619868	0.780751	0.688355	1.03029	1.04323	0.984748	0.75005	0.726432	0.864116	0.963002	1.02312	0.947943	0.654729	0.855384	0.572795	1.17396	1.07186	1.08573	1.05888	0.0933178	0.680881	0.451983	0.545328
246.133	16.9905	C9H18N4O4	N2-(D-1-Carboxyethyl)-L-arginine	Amino Acid Metabolism	1.02598	0.816172	0.973374	0.872204	0.0660801	0.810581	1.23467	0.945619	1.04371	0.148704	0.728147	0.81014	1.18965	0.999341	0.976407	0.174318	0.996587	0.851153	1.01222	0.89645	1.03183	0.890619	0.257902	0.765577	0.921879	0.770084	0.836609	0.882326	0.444128	0.0145989	0.0414607	0.22049
175.096	15.7451	C6H13N3O3	L-Citrulline	Amino Acid Metabolism	0.996421	0.908047	1.03024	0.964526	0.242055	0.736696	1.11032	0.98981	1.03729	0.47023	0.940624	0.693428	1.12674	0.963475	1.04229	0.458895	0.745804	0.628111	1.11662	0.913207	1.119	0.16676	0.250506	0.0750717	1.83802	1.75707	1.7785	1.82492	0.000243197	0.0789575	0.000199772	9.60557e-05
181.074	12.8872	C9H11NO3	L-Tyrosine	Amino Acid Metabolism	1.02969	1.03838	1.07699	0.789486	0.781157	0.41014	0.985355	0.954346	1.03398	0.888618	0.738451	0.764395	0.984194	0.984315	0.996165	0.85549	0.920597	0.965065	0.966978	0.941134	0.968174	0.710092	0.715331	0.782683	1.05922	0.983848	0.983848	0.972362	0.631761	0.928692	0.868976	0.789576
129.079	7.66539	C6H11NO2	N4-Acetylaminobutanal	Amino Acid Metabolism	1.11759	0.898255	1.0191	0.373076	0.525558	0.900163	0.898084	0.789699	1.03372	0.468437	0.145107	0.801376	1.24874	0.800081	0.943857	0.229495	0.142786	0.682202	1.21917	0.880036	0.953365	0.0569623	0.372334	0.709565	1.43487	0.967094	1.14583	1.29411	0.00762997	0.774966	0.270491	0.0773728
103.1	20.1384	C5H13NO	Choline	Amino Acid Metabolism	0.709651	1.27395	1.05178	0.195675	0.213705	0.839301	0.838884	1.23892	1.03196	0.250991	0.195682	0.866734	0.766833	1.51403	1.06183	0.181326	0.114595	0.768336	0.755438	1.26806	1.13159	0.123678	0.255267	0.536616	0.744872	1.22481	1.0102	0.965276	0.123572	0.461991	0.959866	0.866066
130.111	18.8922	C6H14N2O	N-Acetylputrescine	Amino Acid Metabolism	1.03265	1.07058	1.00917	0.821006	0.65367	0.948685	1.13364	1.06647	1.02845	0.448739	0.696413	0.861467	1.18177	1.13285	1.20115	0.0977565	0.275382	0.083544	0.942003	0.898094	0.931265	0.347505	0.339997	0.521268	0.845098	0.987168	0.890606	0.901876	0.0696406	0.924129	0.0934471	0.292074
105.043	15.5864	C3H7NO3	L-Serine	Amino Acid Metabolism	0.914525	1.07126	1.03349	0.560681	0.626306	0.800169	1.00097	0.998259	1.02554	0.993308	0.993364	0.841264	0.902324	1.00992	0.927106	0.367909	0.957025	0.479998	1.10864	0.972145	1.026	0.523162	0.835181	0.81036	0.849582	0.835129	0.849582	0.832205	0.183151	0.275016	0.14997	0.121619
283.046	16.4524	C8H14NO8P	N2-Acetyl-L-aminoadipyl-delta-phosphate	Amino Acid Metabolism	1.14095	1.04447	1.05161	0.202938	0.843069	0.627731	1.15688	0.945056	1.023	0.299652	0.531576	0.789845	1.17117	0.917687	1.05064	0.352026	0.437055	0.616275	1.00673	0.920867	1.02739	0.959871	0.487958	0.817217	1.29363	1.49825	1.3722	1.43913	0.150728	0.0538514	0.00380491	0.00601933
174.1	13.4007	C7H14N2O3	N-Acetylornithine	Amino Acid Metabolism	0.966461	1.46361	1.14171	0.834543	0.00829779	0.412041	0.870799	1.05512	1.02239	0.332481	0.719235	0.867586	0.93555	1.25422	1.09932	0.648612	0.198327	0.520471	0.926413	1.07206	1.07123	0.661615	0.702856	0.57399	1.90803	2.07263	1.87935	1.99611	0.0544981	0.105285	0.00612009	0.00419274
232.106	13.2225	C9H16N2O5	N2-Succinyl-L-ornithine	Amino Acid Metabolism	0.954774	0.769317	0.953429	0.863306	0.391047	0.790811	1.46055	1.20304	1.02098	0.334931	0.369979	0.922876	0.880658	0.964938	0.788092	0.589344	0.730755	0.157284	0.761118	0.740081	0.69389	0.162923	0.0784717	0.136256	0.856398	0.723911	0.784193	0.723611	0.521643	0.0269735	0.136337	0.0394918
131.095	10.8233	C6H13NO2	L-Isoleucine	Amino Acid Metabolism	0.923249	1.11401	1.07324	0.408784	0.255657	0.494644	1.07813	1.00526	1.01813	0.446126	0.960508	0.885284	1.0123	1.06384	0.938427	0.918693	0.680605	0.401472	0.935227	1.0187	0.911442	0.430332	0.909129	0.392968	0.960859	0.975061	0.989955	0.972116	0.691472	0.869374	0.909825	0.788428
190.048	10.7103	C7H10O6	3-Dehydroquinate	Amino Acid Metabolism	0.955879	1.22211	1.11437	0.771722	0.400192	0.396102	0.925826	1.16132	1.01416	0.647023	0.44305	0.919023	0.932456	1.33887	1.11692	0.754648	0.17289	0.550427	0.840708	1.22595	1.12772	0.318773	0.44767	0.458574	2.0987	2.78569	2.39237	2.51695	0.000522218	0.0546315	0.00268707	0.00526139
132.053	15.1105	C4H8N2O3	L-Asparagine	Amino Acid Metabolism	0.978235	1.02118	1.02521	0.825961	0.816111	0.804284	1.05272	1.06689	1.01037	0.601943	0.632627	0.929342	0.997086	1.08003	1.05332	0.972031	0.40069	0.554316	1.0599	0.975638	1.06927	0.534123	0.875826	0.525876	0.986529	0.973345	0.981083	0.996561	0.902565	0.761856	0.816708	0.966092
138.043	10.279	C6H6N2O2	Urocanate	Amino Acid Metabolism	0.70156	0.897026	1.27954	0.214589	0.667361	0.322806	1.07368	0.93188	1.00416	0.52355	0.643023	0.966915	0.971418	0.927659	1.04662	0.748019	0.583613	0.633075	0.436383	0.955446	1.07132	0.0871515	0.641305	0.445233	0.823212	1.2273	1.13412	1.21411	0.451979	0.251608	0.120625	0.111629
165.079	10.201	C9H11NO2	L-Phenylalanine	Amino Acid Metabolism	0.938529	0.850436	0.913359	0.18387	0.128668	0.049534	0.983342	0.925908	0.993536	0.874343	0.296808	0.934822	1.02113	0.996333	1.02812	0.888702	0.950244	0.63854	1.02322	0.954395	0.956882	0.673577	0.632872	0.509321	0.997512	0.990879	1.04975	1.06799	0.975737	0.923622	0.397384	0.41137
170.015	14.6614	C6H6N2O2S	Thiourocanic acid	Amino Acid Metabolism	0.751664	1.77316	1.09087	0.470193	0.0161803	0.775742	0.586415	1.3766	0.991812	0.223483	0.381179	0.980398	0.611529	1.70494	1.01674	0.195596	0.0291929	0.958549	0.643228	1.44206	1.27522	0.297425	0.350765	0.498788	0.751323	1.58137	1.2009	1.22167	0.472789	0.280714	0.596984	0.580862
612.152	17.223	C20H32N6O12S2	Glutathione disulfide	Amino Acid Metabolism	0.807837	0.991948	1.08669	0.413431	0.976566	0.741909	0.906546	0.978586	0.987216	0.408457	0.869322	0.945737	0.910513	0.981845	0.91647	0.379932	0.841246	0.348079	0.959863	0.968674	1.01126	0.549525	0.703879	0.882476	1.19824	1.15565	1.08884	1.15737	0.118228	0.184765	0.203475	0.0850169
145.074	12.3604	C6H11NO3	[FA oxo,amino(6:0)] 3-oxo-5S-amino-hexanoic acid	Amino Acid Metabolism	1.24021	0.931811	1.18759	0.624942	0.795201	0.615731	1.02179	0.712124	0.985416	0.948996	0.177297	0.953403	1.11997	0.882313	0.95559	0.73406	0.606281	0.865696	1.10578	0.692165	1.06987	0.805931	0.211087	0.818792	2.33663	1.2079	1.76746	1.70741	0.199471	0.516651	0.0992405	0.125892
204.147	19.8714	C9H20N2O3	3-Hydroxy-N6,N6,N6-trimethyl-L-lysine	Amino Acid Metabolism	0.759878	1.44221	0.991636	0.391246	0.192781	0.97397	0.752537	1.10184	0.984082	0.193471	0.713211	0.934526	0.898975	1.39073	1.09578	0.664547	0.0481303	0.683194	0.71389	1.17857	1.07972	0.168079	0.498333	0.703686	1.04646	1.15275	1.06487	1.11339	0.883956	0.647545	0.773848	0.625528
188.152	21.3937	C9H20N2O2	N6,N6,N6-Trimethyl-L-lysine	Amino Acid Metabolism	0.814023	0.795037	0.940766	0.16946	0.134158	0.662198	1.00789	1.03204	0.981826	0.967017	0.871272	0.906222	1.04358	0.953665	1.1318	0.755679	0.59034	0.271767	1.05598	1.01124	1.00017	0.465382	0.909966	0.998338	0.945506	1.01263	0.989612	1.00159	0.764719	0.913352	0.926385	0.985556
260.012	12.8182	C6H13O7PS	S-Methyl-5-thio-D-ribose 1-phosphate	Amino Acid Metabolism	0.964011	0.931742	0.935101	0.897425	0.806845	0.786553	1.10463	0.956227	0.976865	0.659215	0.745229	0.876081	1.08338	0.992943	0.994121	0.610986	0.920287	0.950046	0.991732	0.983691	0.943765	0.959836	0.91628	0.654655	0.0117443	0	0	0	NA	NA	NA	NA
113.059	9.74643	C4H7N3O	Creatinine	Amino Acid Metabolism	0.937956	0.837147	1.05671	0.672715	0.537718	0.660221	1.00742	0.945047	0.950253	0.964734	0.80075	0.706341	1.22026	1.26599	1.17213	0.315437	0.244107	0.148208	0.986945	1.0122	1.08766	0.914586	0.948371	0.497216	2.32901	2.18416	2.5232	2.32829	0.00251492	0.000186271	6.56181e-05	0.0008234
162.035	7.78456	C6H10O3S	1,2-Dihydroxy-5-(methylthio)pent-1-en-3-one	Amino Acid Metabolism	0.900213	1.1206	0.94829	0.490559	0.310057	0.659436	1.04608	0.915682	0.938342	0.780935	0.517795	0.621802	0.959277	1.03836	1.07801	0.838031	0.583224	0.391838	0.832119	1.06589	0.755282	0.293709	0.675707	0.0514922	0.00530739	0	0	0.00438073	NA	NA	NA	NA
297.089	7.44926	C11H15N5O3S	5'-Methylthioadenosine	Amino Acid Metabolism	0.905779	1.16793	0.957593	0.686551	0.593076	0.821418	0.911232	0.825891	0.828246	0.770999	0.514542	0.425846	1.02371	0.917796	1.10132	0.90012	0.609764	0.57882	0.972254	0.872054	1.09458	0.921683	0.535593	0.433915	0.329205	0.412929	0.324766	0.35926	0.000566919	9.67734e-05	3.67249e-05	2.36344e-05
117.058	8.89634	C8H7N	Indole	Amino Acid Metabolism	0.719404	0.972084	1.01074	0.151814	0.754925	0.920504	0.691943	0.836903	0.820379	0.109656	0.301861	0.149675	0.723702	0.920337	0.815106	0.179631	0.574742	0.3002	1.04272	0.921593	0.995163	0.782583	0.707797	0.979623	0.811986	0.915242	0.932061	0.875996	0.164735	0.589681	0.572818	0.407898
139.987	17.8557	C2H5O5P	Acetyl phosphate	Amino Acid Metabolism	0.734031	0.95342	0.828754	0.0419704	0.772355	0.166985	0.898307	1.08263	0.810245	0.356057	0.596267	0.108529	0.842783	0.962875	0.96327	0.271182	0.638976	0.721636	0.892785	1.14984	1.02998	0.515015	0.226909	0.817012	0.511995	0.310616	0.390368	0.448518	0.0229925	0.000147708	0.000221353	0.000714594
114.032	15.6422	C5H6O3	2-Hydroxy-2,4-pentadienoate	Amino Acid Metabolism	0.454447	0.538775	1.03105	0.176903	NA	0.91386	0.642072	1.62423	0.623122	0.434424	0.415906	0.420324	0.835036	1.75412	1.13283	0.722076	0.1102	0.790683	1.22881	1.61843	1.16822	0.419482	0.106483	0.553163	13.938	18.9664	16.1996	15.755	0.00332127	0.00520772	0.000119595	1.79957e-05
174.079	7.43329	C10H10N2O	Indole-3-acetamide	Amino Acid Metabolism	0.771048	0.572706	1.01801	0.64563	NA	0.967507	0.855226	0.509546	0.573609	0.659011	0.145027	0.21175	1.27835	0.555807	0.899251	0.328291	0.0167743	0.603722	0.951861	0.683705	0.604532	0.891765	0.30204	0.183796	1.00859	0.751891	0.771912	1.13319	0.976861	0.479735	0.422396	0.700811
156.042	13.8279	C7H8O4	2,3-Dihydro-2,3-dihydroxybenzoate	Biosynthesis of Polyketides and Nonribosomal Peptides	0.794912	1.41777	1.13079	0.723083	0.234849	0.771769	0.935964	1.24999	1.24671	0.907872	0.522719	0.587063	0.72367	1.39614	0.96719	0.630656	0.23937	0.934088	0.780912	1.19488	1.32851	0.689595	0.576164	0.501824	0.960288	1.53532	1.21766	1.15335	0.963077	0.39046	0.634219	0.714916
307.084	15.2108	C18H13NO4	Stealthin C	Biosynthesis of Polyketides and Nonribosomal Peptides	1.03797	1.04025	1.0095	0.442334	0.321985	0.878834	0.854524	1.05565	1.09263	0.409635	0.435842	0.195953	1.02288	1.04924	1.02351	0.475935	0.440306	0.501988	1.03808	1.00122	1.07675	0.520923	0.989841	0.324177	0.838837	0.802456	0.825686	0.791099	0.0405417	0.152732	0.0311929	0.0525842
306.052	12.1846	C18H10O5	Kinobscurinone	Biosynthesis of Polyketides and Nonribosomal Peptides	0.982112	1.11854	1.12606	0.946321	0.687534	0.539616	0.931122	0.955132	0.880445	0.721374	0.797389	0.570728	1.15415	0.997612	0.953201	0.417589	0.979039	0.600477	1.0845	0.953634	0.898611	0.676359	0.728958	0.421406	0.626379	0.73182	0.629479	0.705314	0.0138887	0.0697787	0.0039041	0.0152486
341.163	10.8662	C20H23NO4	5,8,13,13a-Tetrahydrocolumbamine	Biosynthesis of Secondary Metabolites	0.986499	0.919695	0.868856	0.949881	0.861386	0.392619	1.90726	1.10307	1.9276	0.0356286	0.82317	0.0316409	1.12585	1.04032	1.03161	0.684892	0.779301	0.85749	1.21584	1.22452	1.3261	0.303156	0.4099	0.0845042	0.657063	0.589154	0.651992	0.61278	0.052516	0.0303042	0.0384101	0.0254213
331.084	13.1565	C20H13NO4	Sanguinarine	Biosynthesis of Secondary Metabolites	1.12988	0.60998	1.04333	0.69276	0.0599866	0.863556	1.33981	0.834761	1.28338	0.285971	0.309786	0.356252	0.576392	0.679779	0.774944	0.164821	0.256755	0.424777	1.49103	0.693759	1.39348	0.403565	0.203607	0.406122	1.45023	0.803271	0.948365	1.21874	0.41709	0.445119	0.881766	0.555831
199.048	7.39338	C8H9NO5	Clavulanic acid	Biosynthesis of Secondary Metabolites	0.840006	0.779294	0.877947	0.572841	0.420685	0.556995	1.05234	1.06942	1.13892	0.814415	0.388583	0.184004	0.953123	0.861001	1.12058	0.89533	0.476352	0.540149	1.3387	1.26794	1.17005	0.252433	0.323588	0.512711	1.21487	1.03183	1.02304	1.33496	0.351236	0.917526	0.922921	0.191318
240.147	10.0853	C12H20N2O3	Slaframine	Biosynthesis of Secondary Metabolites	0.973734	0.826863	0.936125	0.794366	0.0244443	0.39909	1.13569	0.909458	1.11551	0.348503	0.320583	0.272444	1.08677	0.94643	0.994564	0.512113	0.269626	0.899967	1.02925	0.867925	1.03527	0.70717	0.041643	0.571999	1.2323	1.06848	1.20835	1.13119	0.171394	0.377082	0.073404	0.0806785
155.095	13.4236	C8H13NO2	Retronecine	Biosynthesis of Secondary Metabolites	0.957923	1.28141	0.948708	0.713279	0.0741099	0.648662	1.14889	0.991095	1.11351	0.475173	0.954429	0.408598	1.12852	1.04886	1.03594	0.625655	0.718124	0.78767	1.08755	1.07535	0.997428	0.366241	0.675537	0.983561	1.66751	1.40345	1.65195	1.56777	0.0376292	0.115901	0.0290945	0.00218172
88.0637	14.1285	C3H8N2O	N,N'-Dimethylurea	Biosynthesis of Secondary Metabolites	1.18754	1.27954	1.0637	0.0091271	0.488352	0.415527	1.11953	1.02453	1.0842	0.146532	0.811303	0.204744	1.12987	1.00409	1.02349	0.170185	0.973821	0.80131	1.07687	0.972163	1.11251	0.248329	0.754409	0.165119	1.18263	1.09336	1.10998	1.15833	0.0100466	0.496949	0.143977	0.0816033
357.157	14.9094	C20H23NO5	deacetylcolchicine	Biosynthesis of Secondary Metabolites	0.973917	1.01541	1.04835	0.889275	0.93435	0.776667	0.930071	1.04474	1.08289	0.691241	0.79216	0.593592	0.884612	1.1067	0.936943	0.514361	0.460922	0.608816	0.900068	1.09206	0.981537	0.501	0.599523	0.890841	0.43877	0.417184	0.438552	0.429371	0.000298161	0.000121918	9.48591e-05	7.45221e-05
155.058	11.5808	C7H9NO3	(3S,5S)-carbapenam	Biosynthesis of Secondary Metabolites	1.18767	1.21586	1.18818	0.69498	0.604696	0.534944	1.01399	0.925389	1.05101	0.974326	0.748976	0.832851	0.962718	0.965159	0.837376	0.91972	0.883541	0.46451	1.11353	1.01885	1.28875	0.813745	0.948236	0.316058	2.19248	2.0771	1.99712	2.12419	0.246765	0.140342	0.0412573	0.0436501
365.09	11.3744	C20H15NO6	6-Methylpretetramide	Biosynthesis of Secondary Metabolites	1.3046	0.713257	0.959973	0.773322	0.717735	0.956613	1.3961	0.459757	1.04143	0.766209	0.494452	0.96644	1.26031	0.415357	0.728736	0.824268	0.416519	0.715133	1.63627	0.49515	0.512064	0.655992	0.42468	0.420572	2.44425	0.733511	1.43415	1.53582	0.520969	0.73247	0.682267	0.63241
153.079	7.41068	C8H11NO2	vanillylamine	Biosynthesis of Secondary Metabolites	0.940411	0.878017	0.837044	0.787851	0.62224	0.348102	0.919474	0.852809	0.880508	0.698546	0.212379	0.435825	1.21764	0.860369	1.14509	0.393672	0.317488	0.376053	0.95396	0.97285	0.927582	0.854324	0.90662	0.717884	0.944423	0.928633	0.945524	1.01825	0.813809	0.738013	0.785025	0.928256
202.095	9.80254	C8H14N2O4	Proclavaminic acid	Biosynthesis of Secondary Metabolites	0.924247	0.880751	0.657077	0.866979	0.666549	0.289261	0.958257	1.42094	0.687891	0.923017	0.404575	0.500373	0.995105	0.927435	1.0415	0.992118	0.911244	0.92488	0.932792	0.830879	0.848517	0.8967	0.783958	0.744363	8.43681	8.70688	8.74523	8.90702	8.98971e-06	0.000686525	1.8581e-06	1.33076e-09
309.106	13.0943	C11H19NO9	N-Acetylneuraminate	Carbohydrate Metabolism	1.41214	0.13386	0.984518	0.673024	0.167066	0.984685	2.40228	0.227917	1.24059	0.393885	0.211068	0.785748	1.72652	0.180581	0.806631	0.527676	0.189409	0.789018	2.02048	0.15161	1.26476	0.479329	0.18219	0.779252	2.64469	0.153592	1.3081	1.3672	0.341913	0.1832	0.750265	0.71946
195.074	16.8262	C6H13NO6	2-Amino-2-deoxy-D-gluconate	Carbohydrate Metabolism	1.25426	0.565098	1.01164	0.562795	0.134688	0.976985	1.5988	0.625587	1.22359	0.337323	0.149706	0.593161	1.29696	0.552701	0.894128	0.5459	0.164156	0.775909	1.46517	0.582962	1.26392	0.44948	0.145146	0.583748	2.03332	0.681705	1.30952	1.33403	0.262624	0.259854	0.531423	0.507455
194.043	15.5117	C6H10O7	D-Glucuronate	Carbohydrate Metabolism	0.910972	0.985514	1.05238	0.334523	0.943836	0.570621	1.13074	1.07579	1.21306	0.358758	0.690467	0.199809	1.11953	1.183	1.02292	0.131298	0.376136	0.827123	0.958587	1.02319	0.966973	0.615351	0.882997	0.686366	1.05575	0.919643	1.01756	1.02513	0.654468	0.518159	0.849199	0.775054
180.063	14.7013	C6H12O6	D-Mannose	Carbohydrate Metabolism	0.9534	0.576129	0.719538	0.85834	0.368675	0.29904	1.06795	0.931714	1.20878	0.795684	0.869911	0.715327	0.889255	0.682617	0.631601	0.691652	0.275084	0.0748876	0.847754	0.916957	0.817783	0.347121	0.7112	0.28079	4.30394	3.90812	2.52536	5.28597	0.101579	0.0196015	0.00194441	0.000175882
162.053	12.5653	C6H10O5	3-Ethylmalate	Carbohydrate Metabolism	0.832287	0.986034	0.987388	0.495311	0.951424	0.952549	1.03393	1.14212	1.20121	0.900258	0.623958	0.403152	1.00806	1.22669	1.09645	0.974239	0.361647	0.55484	0.930941	1.22018	1.20063	0.745256	0.438493	0.420811	1.19551	1.35528	1.3909	1.3614	0.454959	0.418512	0.134365	0.126639
424.169	19.9691	C16H28N2O11	Chitobiose	Carbohydrate Metabolism	0.884382	0.464347	0.899327	0.838204	0.116994	0.806595	1.00382	1.3909	1.16936	0.99386	0.517967	0.754509	0.853087	1.0814	1.06416	0.691146	0.900276	0.861921	0.842252	1.11688	1.11226	0.651107	0.819042	0.813717	1.01449	1.80948	1.44261	1.29573	0.976051	0.371336	0.34783	0.550297
537.076	16.3992	C14H25N3O15P2	CDP-ribitol	Carbohydrate Metabolism	1.05546	0.830719	0.860016	0.698311	0.247336	0.165806	1.43899	0.974381	1.1566	0.029964	0.811136	0.205035	1.16795	0.756194	0.970958	0.0677845	0.0114788	0.745814	1.14338	0.89856	1.03678	0.252798	0.435822	0.78243	1.07803	0.843072	0.984507	1.07582	0.637067	0.174711	0.896952	0.606628
262.045	14.9941	C6H15O9P	D-Mannitol 1-phosphate	Carbohydrate Metabolism	1.14517	0.55969	0.945379	0.331861	0.00263186	0.727954	1.40939	0.897708	1.14273	0.00365154	0.559127	0.407215	1.2003	0.69155	1.0134	0.243863	0.132906	0.937462	1.24135	0.813849	1.06035	0.128044	0.343302	0.774698	0.470124	0.295009	0.39688	0.392234	0.00221085	0.000332514	0.000879843	0.000839548
152.068	12.834	C5H12O5	Ribitol	Carbohydrate Metabolism	0.7023	0.875095	1.06488	0.201938	0.652039	0.825549	1.0184	1.48381	1.14141	0.940439	0.350773	0.668106	0.77225	1.10326	1.06508	0.304279	0.800411	0.81102	0.681767	1.23922	1.04072	0.330282	0.633025	0.910925	7.79077	10.7567	9.77103	9.97823	0.00123459	0.0636347	0.00187788	0.00168387
221.09	12.1312	C8H15NO6	N-Acetyl-D-mannosamine	Carbohydrate Metabolism	0.736433	1.14702	0.917478	0.230914	0.528257	0.715406	0.925669	1.30506	1.13702	0.681865	0.179417	0.522889	0.992225	1.2545	1.09547	0.975056	0.176251	0.625262	0.819359	1.15388	1.05509	0.220793	0.456761	0.765572	1.33322	1.7116	1.3992	1.44325	0.321904	0.142283	0.0955806	0.101118
150.053	14.1501	C5H10O5	D-Xylose	Carbohydrate Metabolism	0.953801	1.01036	0.988668	0.764623	0.932958	0.935477	1.18635	0.8756	1.12594	0.238991	0.458498	0.415821	0.717636	0.883325	0.763086	0.0317436	0.0256482	0.00298686	0.899566	0.885781	1.06971	0.405078	0.491487	0.422658	1.80918	1.99977	1.51901	2.20548	0.109775	0.0189416	0.00209965	0.000752026
607.082	14.892	C17H27N3O17P2	UDP-N-acetyl-D-galactosamine	Carbohydrate Metabolism	1.22459	0.753286	1.03119	0.130389	0.0729567	0.848667	1.3818	0.814008	1.12079	0.0430789	0.114898	0.427049	1.19184	0.730256	0.991223	0.174269	0.0515916	0.952325	1.24473	0.720494	1.03221	0.148079	0.0583745	0.865895	1.11221	0.539531	0.879861	0.844654	0.581143	0.00519888	0.509499	0.409671
146.022	15.3267	C5H6O5	2-Oxoglutarate	Carbohydrate Metabolism	0.881708	1.25323	1.03351	0.386675	0.173914	0.814386	1.00216	1.21756	1.11884	0.990024	0.326164	0.490341	0.821979	1.18182	0.993558	0.212814	0.160299	0.964304	0.823988	1.13331	1.08098	0.199636	0.506907	0.689902	0.0131365	0.00834938	0.010955	0.00982337	4.52051e-05	4.49673e-05	4.5477e-05	4.51947e-05
605.077	17.9739	C16H25N5O16P2	GDP-mannose	Carbohydrate Metabolism	1.00581	1.08115	1.06529	0.97973	0.598571	0.718517	1.05436	1.01529	1.11312	0.838145	0.948517	0.54694	0.939752	1.01432	0.942925	0.806827	0.917331	0.731492	1.03832	0.96623	1.16185	0.886804	0.883901	0.347826	0.722124	0.586346	0.645089	0.676818	0.280865	0.0631571	0.054211	0.0864659
134.022	15.7884	C4H6O5	(S)-Malate	Carbohydrate Metabolism	0.99531	0.990039	1.07173	0.961141	0.931792	0.454768	1.12695	1.04392	1.11139	0.262606	0.811132	0.324859	0.983763	1.04255	0.921053	0.825106	0.745276	0.204487	0.94626	0.944589	0.967523	0.62214	0.731523	0.728706	0.512415	0.568977	0.522214	0.537905	0.0214436	0.00390278	0.000148573	0.00058346
244.035	15.228	C6H13O8P	L-Fuculose 1-phosphate	Carbohydrate Metabolism	0.932931	0.649149	0.83331	0.792879	0.0330567	0.310821	1.22764	1.12339	1.10886	0.409987	0.573694	0.625256	1.1881	0.764478	1.10996	0.370196	0.131382	0.559804	1.20886	0.956937	0.946158	0.501435	0.837784	0.725097	0.908923	0.679307	0.763103	0.777189	0.676303	0.0248515	0.127504	0.139202
200.009	12.6334	C4H9O7P	D-Erythrose 4-phosphate	Carbohydrate Metabolism	0.756121	0.865489	0.871454	0.327475	0.532477	0.57181	0.921052	1.07341	1.10212	0.667437	0.742727	0.720938	0.922832	1.02077	1.04397	0.496438	0.936905	0.753257	0.965701	1.1014	1.00619	0.799974	0.566763	0.962422	3.85122	4.81771	4.38466	4.553	0.00733891	0.033933	0.000122414	0.000389351
196.058	13.3273	C6H12O7	D-Gluconic acid	Carbohydrate Metabolism	0.975664	1.08645	1.06943	0.798771	0.583158	0.476661	1.06121	1.07638	1.10073	0.536858	0.523923	0.378653	1.01374	1.05243	1.05409	0.894798	0.612616	0.568447	1.00911	0.995444	1.03493	0.900772	0.966652	0.63825	1.38724	1.39522	1.38895	1.39806	0.00208342	0.09939	0.0023809	0.00170685
260.03	16.5503	C6H13O9P	D-Glucose 6-phosphate	Carbohydrate Metabolism	1.08168	0.869205	0.998896	0.194654	0.0717251	0.988326	1.11629	1.07681	1.10031	0.0217022	0.120475	0.0997165	1.0432	1.05832	1.03564	0.234084	0.445833	0.481528	1.10925	0.949046	1.08965	0.129237	0.635194	0.231693	0.374705	0.360821	0.378212	0.361902	6.70077e-06	5.68693e-06	4.35795e-06	2.05521e-06
106.027	11.6771	C3H6O4	D-Glycerate	Carbohydrate Metabolism	0.875294	1.23296	1.03634	0.487212	0.0782318	0.824186	1.02107	1.16384	1.09707	0.867035	0.199113	0.467096	0.973623	1.14076	1.04062	0.74635	0.090531	0.666914	0.906677	1.06568	1.00847	0.303665	0.542058	0.921033	0.953117	0.894549	0.969203	0.94817	0.752464	0.176162	0.725562	0.583612
150.053	11.7879	C5H10O5	D-Ribose	Carbohydrate Metabolism	0.942536	0.874017	0.994841	0.694746	0.284634	0.968993	1.10006	1.10257	1.09538	0.35595	0.543992	0.483692	0.985192	1.07093	1.07331	0.861825	0.678046	0.520041	0.98135	1.07457	1.05909	0.874536	0.696145	0.621859	1.93217	2.17056	2.0296	2.08161	0.0197541	0.0155528	2.13411e-05	1.44999e-05
566.055	16.1139	C15H24N2O17P2	UDP-glucose	Carbohydrate Metabolism	1.06756	0.916747	1.03088	0.35327	0.489417	0.63948	1.15377	0.97594	1.0882	0.186819	0.81886	0.426021	1.06885	0.863185	1.01034	0.454857	0.0814308	0.873989	1.05604	0.976637	1.07	0.502452	0.795816	0.429583	0.825146	0.66946	0.769036	0.757873	0.104457	0.00316104	0.0175736	0.0150324
254.1	13.6238	C9H18O8	3-beta-D-Galactosyl-sn-glycerol	Carbohydrate Metabolism	1.07912	0.772849	0.99683	0.280301	0.00981606	0.973649	1.26808	0.911483	1.08506	0.0417456	0.337956	0.349365	1.09022	0.825713	0.993145	0.301247	0.110287	0.942504	1.15964	0.839587	1.01313	0.0627831	0.0934299	0.904616	1.14604	0.810621	0.953466	0.973072	0.239788	0.0365364	0.637696	0.78742
90.0316	9.45069	C3H6O3	(S)-Lactate	Carbohydrate Metabolism	0.979268	1.01951	1.00557	0.921198	0.863162	0.972155	0.996176	1.05535	1.08293	0.981051	0.710409	0.554089	0.905378	1.11023	0.930777	0.417909	0.260042	0.480462	0.980784	1.0146	0.951063	0.863028	0.90548	0.59327	0.244411	0.262023	0.245639	0.253703	2.11796e-06	3.14389e-06	3.87925e-06	3.35607e-06
177.064	12.9264	C6H11NO5	4-Hydroxy-4-methylglutamate	Carbohydrate Metabolism	1.00453	1.09684	1.11251	0.981075	0.462385	0.443573	1.10274	1.08142	1.08117	0.508795	0.677823	0.632051	0.995031	1.08207	1.04125	0.978002	0.477634	0.744953	0.956088	0.971081	0.997179	0.777023	0.844614	0.984147	0.722465	1.03845	0.902678	0.886686	0.0608337	0.849627	0.483869	0.385826
178.048	11.9208	C6H10O6	D-Glucono-1,5-lactone	Carbohydrate Metabolism	0.992399	1.03858	1.02823	0.938297	0.748921	0.751602	1.12088	1.04506	1.07587	0.422723	0.721697	0.541364	1.07996	1.06215	1.06806	0.57477	0.449203	0.364487	1.05179	1.02196	1.06526	0.471012	0.853476	0.392472	1.26859	1.13067	1.20838	1.22863	0.0299974	0.437046	0.0449228	0.0818889
589.082	17.3367	C16H25N5O15P2	GDP-L-fucose	Carbohydrate Metabolism	1.09419	0.942951	1.04978	0.547841	0.499917	0.474801	1.07913	1.04993	1.07227	0.498263	0.706184	0.567587	1.01011	1.00488	1.01263	0.91211	0.968247	0.859918	1.05047	0.959549	1.09794	0.66584	0.739547	0.403825	0.903017	0.913172	0.908624	0.94917	0.341099	0.476133	0.374806	0.638892
180.063	12.7312	C6H12O6	D-Glucose	Carbohydrate Metabolism	0.964035	1.04866	1.02396	0.78739	0.717298	0.856014	1.00198	0.996705	1.06878	0.987915	0.983058	0.582848	1.00583	1.03074	1.00667	0.949741	0.778888	0.951174	0.966626	1.11396	1.18582	0.788382	0.594241	0.156739	1.46791	1.48947	1.45802	1.44275	0.0290763	0.143102	0.0172331	0.00814553
580.034	18.8497	C15H22N2O18P2	UDP-glucuronate	Carbohydrate Metabolism	1.04496	0.676745	0.942842	0.799216	0.01012	0.640925	1.35812	0.981664	1.06831	0.0777161	0.904707	0.703275	1.11629	0.819327	1.00272	0.360672	0.199714	0.982305	1.13757	0.878171	1.00025	0.278459	0.29638	0.998285	1.34559	0.945093	1.16707	1.17244	0.246601	0.652285	0.34101	0.287951
192.027	17.9093	C6H8O7	Citrate	Carbohydrate Metabolism	0.882631	1.626	1.28059	0.741602	0.267802	0.377568	1.10919	1.21504	1.06647	0.829853	0.56926	0.845606	0.912881	1.27205	1.08253	0.849166	0.374444	0.791722	0.812713	1.16647	0.969856	0.569318	0.625725	0.916118	2.5312	4.54503	3.67144	3.57282	0.258099	0.0397427	0.0108927	0.0102868
180.063	16.8603	C6H12O6	D-Fructose	Carbohydrate Metabolism	0.996257	0.978084	1.03275	0.954233	0.714562	0.567874	1.06044	1.00876	1.06217	0.439798	0.914621	0.333435	1.03219	0.990071	1.01137	0.657561	0.913377	0.840489	1.00533	0.936943	1.08013	0.948922	0.462339	0.203602	0.676347	0.602177	0.618009	0.651237	0.0164623	0.000112318	2.65205e-05	0.000126792
210.038	16.8285	C6H10O8	D-Glucarate	Carbohydrate Metabolism	0.607958	1.5379	1.05943	0.183357	0.121515	0.855457	0.672327	1.42838	1.05945	0.277877	0.25635	0.865071	0.605274	1.56613	0.998848	0.148934	0.117359	0.997144	0.589563	1.32056	1.17758	0.136174	0.39831	0.654847	0.841433	1.66228	1.23604	1.24142	0.621613	0.168217	0.484362	0.461427
179.079	16.245	C6H13NO5	D-Glucosamine	Carbohydrate Metabolism	1.10363	0.521878	0.979287	0.674101	0.00427834	0.912297	1.35629	0.824959	1.05911	0.285662	0.519239	0.844275	1.44106	0.633321	1.2042	0.260261	0.0483893	0.444822	1.39894	0.842641	0.94518	0.171307	0.419519	0.80542	1.495	0.969407	1.25177	1.30463	0.257596	0.880482	0.37937	0.168215
230.019	15.3953	C5H11O8P	D-Ribose 5-phosphate	Carbohydrate Metabolism	0.887018	1.01417	0.966565	0.296007	0.95539	0.725719	0.983955	1.14722	1.0559	0.910941	0.516292	0.773349	0.941679	1.09263	0.965077	0.389613	0.49643	0.677655	0.930756	1.12939	0.998992	0.430216	0.385846	0.993558	4.49515	4.38514	4.39294	4.47696	0.00230932	0.00768321	6.80515e-06	6.40448e-06
174.016	17.6677	C6H6O6	cis-Aconitate	Carbohydrate Metabolism	1.1144	0.971047	0.864578	0.603123	0.845215	0.409895	1.21687	0.926093	1.05394	0.636586	0.80436	0.883638	1.28538	1.11313	1.04589	0.544457	0.505918	0.855276	0.906263	0.986064	1.03412	0.653134	0.951217	0.850358	2.19819	3.31954	1.87259	3.15662	0.392481	0.127728	0.0873628	0.0569669
84.0212	10.9841	C4H4O2	3-Butynoate	Carbohydrate Metabolism	0.82137	1.06473	1.02729	0.596966	0.804162	0.914332	0.946141	0.987416	1.04789	0.886228	0.955806	0.839227	0.99561	1.23571	0.938792	0.990068	0.400879	0.796901	0.905824	0.938729	1.40052	0.747292	0.793425	0.128881	1.63466	1.87946	1.76938	1.71429	0.232092	0.147493	0.0363389	0.0484129
166.048	13.3293	C5H10O6	D-Arabinonate	Carbohydrate Metabolism	0.669152	1.61857	1.13098	0.230016	0.240641	0.670207	0.771599	1.33293	1.04769	0.438402	0.240206	0.870826	0.682865	1.41262	1.11551	0.237438	0.09276	0.655025	0.672074	1.38594	1.42087	0.176458	0.307273	0.0779934	1.31805	3.00684	2.15097	2.19605	0.46397	0.0623724	0.0481318	0.0454012
88.0159	14.5249	C3H4O3	Pyruvate	Carbohydrate Metabolism	1.08206	0.655509	0.905941	0.735973	0.220719	0.634134	1.3716	0.715819	1.04716	0.281022	0.140399	0.837834	1.19488	0.694433	0.836123	0.525847	0.119303	0.444696	1.34017	0.778566	0.999906	0.310118	0.166178	0.999668	2.23903	1.40008	1.58685	2.06376	0.0797558	0.0331975	0.0843488	0.00616997
424.037	14.4704	C12H18N4O7P2S	Thiamin diphosphate	Carbohydrate Metabolism	1.1585	1.10103	1.02589	0.189068	0.172458	0.790263	0.984358	1.09498	1.04131	0.912005	0.404076	0.771668	0.977213	0.922582	0.905122	0.893669	0.629089	0.311019	1.12227	1.04114	0.977943	0.387932	0.80576	0.865722	0.366845	0.324245	0.336075	0.293661	0.000154611	0.0001006	0.000129998	7.2617e-05
182.079	13.8302	C6H14O6	Mannitol	Carbohydrate Metabolism	0.924341	1.24239	1.03164	0.513115	0.161905	0.744912	0.933145	1.07551	1.04027	0.663199	0.585022	0.763382	0.904085	1.09798	0.997297	0.528848	0.528262	0.981836	0.955779	1.06132	0.991453	0.757002	0.664151	0.945189	2.86139	3.35414	3.09736	3.15422	0.00321563	0.00815493	1.25465e-05	1.39927e-05
260.03	15.0643	C6H13O9P	D-Glucose 1-phosphate	Carbohydrate Metabolism	1.07859	0.90803	1.01784	0.508856	0.523821	0.854749	1.14157	0.971548	1.02845	0.296753	0.757566	0.77402	1.08621	0.885057	1.03108	0.430317	0.252134	0.729649	1.10993	0.891253	0.986604	0.466491	0.242015	0.848944	1.30615	0.963357	1.14835	1.36052	0.096114	0.635921	0.225704	0.115847
120.042	10.4796	C4H8O4	L-Erythrulose	Carbohydrate Metabolism	0.908087	0.966639	0.975431	0.298406	0.822379	0.817565	1.08429	1.1278	1.02661	0.400133	0.297736	0.762849	0.979204	1.12343	1.11672	0.875913	0.37765	0.307341	1.01485	1.04979	1.10299	0.878195	0.498786	0.14207	3.38162	3.05143	3.18221	3.22221	0.00125648	0.00250183	3.67258e-08	2.15005e-06
276.025	17.4918	C6H13O10P	6-Phospho-D-gluconate	Carbohydrate Metabolism	1.00602	0.900381	0.966426	0.949491	0.00669165	0.460588	1.14269	1.09185	1.02424	0.0738858	0.293581	0.785437	0.996401	0.937007	0.971953	0.890888	0.284398	0.484887	1.06849	0.987539	1.04459	0.262767	0.860024	0.446874	0.960982	0.885481	0.920987	0.943626	0.744652	0.261167	0.353653	0.48793
290.04	15.9468	C7H15O10P	D-Sedoheptulose 7-phosphate	Carbohydrate Metabolism	0.899803	0.69519	0.921554	0.493623	0.226368	0.630565	0.93388	1.20717	1.01928	0.727797	0.532686	0.937615	0.965513	1.16473	1.09588	0.83177	0.693425	0.623664	0.934	1.12005	1.05399	0.7021	0.70155	0.809752	2.66653	2.20862	2.37035	2.40946	0.0171153	0.0070995	0.000297082	0.000648756
185.993	16.7371	C3H7O7P	3-Phospho-D-glycerate	Carbohydrate Metabolism	0.908258	1.134	1.0206	0.513358	0.318661	0.858779	1.03006	1.09	1.013	0.795209	0.517212	0.915128	0.93145	0.96855	0.985601	0.527512	0.738344	0.853162	0.927616	0.99793	1.04534	0.367585	0.976745	0.565763	0.865646	0.763282	0.81304	0.831602	0.301617	0.0494572	0.0166838	0.0769668
260.03	17.7581	C6H13O9P	D-Mannose 1-phosphate	Carbohydrate Metabolism	0.886784	1.09276	0.993274	0.240871	0.537062	0.943213	1.01346	1.11941	0.998111	0.93523	0.419172	0.990163	0.905364	1.00887	0.926295	0.641789	0.945965	0.505324	0.970735	1.03983	1.16378	0.842668	0.720906	0.255033	5.3885	5.90653	5.4866	5.84452	0.0104881	0.00405463	1.25855e-05	1.46867e-05
150.016	17.0467	C4H6O6	(R,R)-Tartaric acid	Carbohydrate Metabolism	0.770749	1.12021	0.925564	0.0936257	0.504433	0.588448	1.00974	1.10815	0.986672	0.973138	0.399833	0.925752	0.957014	1.21414	1.11068	0.879858	0.18919	0.558998	0.812602	1.17987	1.02116	0.0688187	0.252906	0.888043	1.06343	1.68594	1.50931	1.36038	0.791198	0.0703278	0.0917418	0.097379
255.705	5.16044	C21H36N7O16P3S	CoA	Carbohydrate Metabolism	1.01324	0.833017	0.942907	0.918408	0.373969	0.523497	1.0421	0.722453	0.965961	0.791097	0.415105	0.841514	1.08681	0.70531	1.07951	0.667399	0.0416656	0.620559	0.937694	0.743597	0.846066	0.640454	0.136348	0.133409	1.0719	0.654015	0.839612	1.01546	0.726696	0.0687905	0.253456	0.927083
150.053	12.2592	C5H10O5	L-Arabinose	Carbohydrate Metabolism	0.822445	0.655718	0.643513	0.180483	0.304331	0.0152175	1.16231	0.859423	0.954393	0.462829	0.413064	0.815986	1.24352	0.897145	1.05472	0.339049	0.513217	0.751238	1.05099	0.82779	0.992422	0.806182	0.38211	0.967346	2.63896	2.28354	1.90528	2.41144	0.0143884	0.0111993	0.0159997	0.00063314
809.125	12.2534	C23H38N7O17P3S	Acetyl-CoA	Carbohydrate Metabolism	1.03158	0.893459	0.927766	0.837807	0.302448	0.524347	0.987049	1.18491	0.953171	0.924241	0.163555	0.717023	1.14278	1.00644	1.05468	0.480676	0.941157	0.638241	0.913855	1.01927	1.00411	0.579152	0.806915	0.969624	1.37595	1.20847	1.13011	1.20593	0.438393	0.225393	0.549483	0.349348
260.03	15.7496	C6H13O9P	D-Mannose 6-phosphate	Carbohydrate Metabolism	0.840611	3.76132	0.856326	0.326285	0.0689195	0.39859	0.96924	1.24063	0.949063	0.869276	0.526107	0.813518	1.01226	0.988107	1.15559	0.906066	0.913897	0.342864	2.58406	1.0676	1.00436	0.396858	0.811814	0.978706	7.86117	9.21287	8.58148	8.69709	1.92128e-07	0.00677276	1.03494e-05	6.81522e-06
309.986	17.5599	C5H12O11P2	D-Ribose 1,5-bisphosphate	Carbohydrate Metabolism	0.767882	1.23561	1.0368	0.126847	0.0670531	0.816963	0.858536	1.07482	0.921928	0.431335	0.760639	0.669544	0.825517	1.04343	0.94296	0.442017	0.822336	0.727244	0.86684	1.07312	1.13915	0.541847	0.723033	0.504606	7.1491	8.19324	7.43649	7.76653	0.0171214	0.0163928	0.000116332	7.36117e-05
379.105	13.106	C13H21N3O8S	(R)-S-Lactoylglutathione	Carbohydrate Metabolism	1.22401	0.955841	1.02506	0.605888	0.895747	0.937527	1.08444	0.790907	0.895504	0.712488	0.441728	0.621982	1.21859	0.67286	0.856839	0.217197	0.190095	0.428793	1.11303	0.777319	1.0501	0.562409	0.272185	0.751848	2.57804	2.4546	2.57418	2.71478	0.0489908	0.0196366	0.00369289	0.00338371
169.998	15.1381	C3H7O6P	Glycerone phosphate	Carbohydrate Metabolism	0.854717	0.984253	1.0106	0.435706	0.93336	0.947357	0.918742	1.026	0.88464	0.704924	0.922776	0.545479	0.960276	0.897266	1.05735	0.836848	0.682873	0.75401	0.952317	0.937801	0.854313	0.781356	0.642465	0.178063	14.5982	16.0432	15.2782	15.3101	0.000287502	0.00028895	1.9131e-07	4.92404e-08
265.959	17.8857	C3H8O10P2	3-Phospho-D-glyceroyl phosphate	Carbohydrate Metabolism	0.752614	0.973089	0.831848	0.0743679	0.819973	0.144466	0.926398	1.14565	0.851464	0.454222	0.43016	0.170826	0.870611	0.963514	0.987549	0.349124	0.573174	0.917197	0.897284	1.14549	1.06171	0.53476	0.381126	0.623753	0.908835	0.583203	0.720731	0.769747	0.747649	0.00344169	0.0912027	0.225023
167.982	17.7844	C3H5O6P	Phosphoenolpyruvate	Carbohydrate Metabolism	0.720868	1.03094	0.840758	0.0546706	0.769219	0.215198	0.902143	1.11937	0.841275	0.413311	0.494724	0.200411	0.86699	0.972833	0.956226	0.297649	0.7069	0.655125	0.908625	1.12706	1.0281	0.571884	0.348995	0.816583	0.630113	0.316513	0.778048	0.63573	0.0471736	0.000115749	0.061931	0.0221267
663.109	13.9393	C21H27N7O14P2	NAD+	Energy Metabolism	1.06361	0.943639	1.00989	0.636341	0.405634	0.903296	1.15302	1.00252	1.13458	0.154879	0.967164	0.0673328	1.03025	0.896029	0.959757	0.737149	0.102175	0.566645	1.05539	0.928079	1.05337	0.558861	0.262471	0.527462	0.53844	0.410581	0.469551	0.467071	1.10902e-05	1.283e-06	8.38924e-07	7.30972e-07
743.075	16.5757	C21H28N7O17P3	NADP+	Energy Metabolism	1.01407	1.08074	1.03922	0.851837	0.402854	0.453402	1.07313	1.09148	1.01431	0.363101	0.317497	0.865421	0.978184	0.971305	0.978184	0.571429	0.475687	0.522569	1.01171	1.00745	1.06212	0.816383	0.928772	0.375652	0.962244	0.98769	0.964928	0.965502	0.715654	0.91459	0.633423	0.657498
210.074	13.704	C7H14O7	Sedoheptulose	Energy Metabolism	0.764616	1.55346	1.06764	0.244617	0.0221917	0.779545	0.735788	1.21599	1.0107	0.137357	0.375609	0.961761	0.742893	1.35685	1.0315	0.105209	0.0712148	0.869273	0.80175	1.24898	1.19174	0.255115	0.408921	0.45427	1.02164	2.26343	1.66971	1.63765	0.924028	0.160648	0.133344	0.149741
339.996	17.8034	C6H14O12P2	D-Fructose 1,6-bisphosphate	Energy Metabolism	0.905612	1.17602	1.01968	0.255834	0.176647	0.81388	1.00169	1.0844	1.0105	0.988175	0.562105	0.925442	0.879227	1.0628	0.974034	0.251673	0.380214	0.693213	0.946848	1.07293	1.09765	0.607081	0.588407	0.329135	6.37824	7.50309	6.88133	6.94067	0.00276082	0.0047462	1.50734e-05	6.00118e-06
506.996	16.1717	C10H16N5O13P3	ATP	Energy Metabolism	0.994094	0.964567	0.99775	0.926004	0.529274	0.958729	1.06067	1.03696	1.01016	0.364282	0.658548	0.893456	0.97454	0.973276	0.980228	0.551048	0.704987	0.463404	1.00784	1.02941	1.07843	0.906709	0.705707	0.237036	1.07059	0.979412	1.0152	1.01353	0.340245	0.874285	0.845842	0.864549
427.029	14.8868	C10H15N5O10P2	ADP	Energy Metabolism	1.01702	1.06276	1.01376	0.738352	0.642547	0.717391	1.0266	1.07961	0.99372	0.636378	0.0697813	0.880263	0.922761	1.04138	0.972083	0.0499341	0.556878	0.470935	1.00929	0.954211	0.996905	0.72882	0.446848	0.934443	1.74191	1.569	1.65866	1.71534	0.0033114	0.0253043	2.61324e-05	8.38139e-05
370.007	18.0879	C7H16O13P2	D-Sedoheptulose 1,7-bisphosphate	Energy Metabolism	0.939516	0.881663	0.994938	0.697771	0.182159	0.954435	0.99695	1.18177	0.973094	0.987575	0.391133	0.88608	0.914567	0.914007	1.03417	0.483944	0.523395	0.717654	1.05845	1.0372	1.11534	0.677686	0.800409	0.204393	32.3952	35.876	33.3616	33.9121	0.00325709	0.00727298	1.87061e-05	1.14428e-05
97.9768	15.6941	H3O4P	Orthophosphate	Energy Metabolism	0.965655	0.94146	0.939447	0.599418	0.650483	0.406919	1.01037	1.01037	0.966358	0.827691	0.794031	0.469614	0.981526	0.996613	0.922363	0.690431	0.920396	0.140577	1.08516	1.03337	1.08585	0.176503	0.681962	0.182604	1.19256	1.12478	1.12218	1.06274	0.148243	0.186646	0.121614	0.276856
318.035	15.0445	C8H15O11P	3-Deoxy-D-manno-octulosonate 8-phosphate	Glycan Biosynthesis and Metabolism	0.911244	1.05603	0.948355	0.737594	0.699237	0.803978	0.956781	1.10586	0.889263	0.883737	0.78043	0.721204	0.813634	0.966681	0.956426	0.278763	0.871026	0.794573	1.20108	1.39115	0.843182	0.292898	0.288849	0.603467	10.7164	9.96198	11.0546	10.4118	0.105305	5.59712e-08	0.0022098	0.00145632
472.112	14.2096	C14H26N4O10P2	CMP-N-trimethyl-2-aminoethylphosphonate	Lipid Metabolism	1.28237	0.244926	0.861483	0.606092	0.0447144	0.757877	1.76733	0.748969	1.19465	0.28878	0.662225	0.738747	1.51882	0.284095	1.12903	0.444615	0.0982657	0.800504	1.41461	0.595082	0.718623	0.475653	0.391849	0.545955	1.15836	0.580526	0.927975	0.851808	0.819717	0.370099	0.879473	0.745608
340.334	3.81	C22H44O2	Docosanoic acid	Lipid Metabolism	0.779301	0.818022	1.02346	0.280123	0.330444	0.918965	1.00592	1.71392	1.14481	0.975528	0.106151	0.46349	0.930688	0.952347	1.62412	0.55979	0.792605	0.106481	1.05146	0.942386	0.878581	0.876168	0.75127	0.477161	1.29974	1.03252	1.01056	1.02996	0.540273	0.89502	0.964511	0.863503
183.066	14.7566	C5H14NO4P	Choline phosphate	Lipid Metabolism	1.07461	1.13804	1.00037	0.576604	0.420948	0.996594	1.13342	0.904457	1.1381	0.565668	0.58765	0.462706	1.15118	1.07216	1.98176	0.414837	0.612089	0.00574515	1.11818	1.09581	1.98895	0.179338	0.436542	9.57975e-06	0.0757182	0.112389	0.0881264	0.0962747	1.10938e-07	4.78657e-08	1.48276e-07	1.04294e-07
368.366	3.79768	C24H48O2	Tetracosanoic acid	Lipid Metabolism	0.904143	0.803654	1.35425	0.626417	0.272364	0.243158	0.925322	1.09126	1.11716	0.486236	0.50759	0.53018	0.832316	0.935968	1.37586	0.242948	0.681833	0.112678	0.832784	1.08198	0.839704	0.225295	0.5789	0.239964	0.980306	0.954876	0.930997	1.14003	0.876279	0.766379	0.625268	0.449372
446.06	16.1064	C11H20N4O11P2	CDP-ethanolamine	Lipid Metabolism	1.03168	1.07641	1.09176	0.770851	0.506577	0.353726	1.11185	1.02259	1.09117	0.126878	0.833723	0.2628	1.08397	0.89933	1.06156	0.29484	0.0539048	0.392985	1.03514	0.962521	1.59211	0.71281	0.488046	0.000100505	0.0865879	0.0325781	0.0630285	0.0657755	1.06888e-06	NA	1.04053e-09	8.30138e-10
215.056	15.4675	C5H14NO6P	sn-glycero-3-Phosphoethanolamine	Lipid Metabolism	0.818837	1.15135	1.05062	0.332776	0.346745	0.798171	0.858349	1.24754	1.0907	0.390512	0.287318	0.684269	0.833979	1.25518	1.03102	0.231438	0.286539	0.859012	0.843983	1.20602	1.04406	0.215058	0.299751	0.793985	0.603058	0.898381	0.765923	0.766114	0.00840992	0.55909	0.103776	0.107482
102.032	13.4275	C4H6O3	Acetoacetate	Lipid Metabolism	1.09292	1.64824	1.32656	0.705024	0.327346	0.207746	1.02246	1.025	1.08825	0.942879	0.922458	0.692633	0.89135	1.14052	0.974455	0.71896	0.435634	0.907544	0.917077	1.06346	1.21316	0.771019	0.835912	0.351364	1.72997	2.17523	1.95124	1.93907	0.123296	0.092917	0.014256	0.0355694
438.274	4.74112	C21H43O7P	LPA(18:0)	Lipid Metabolism	0.95167	0.808643	0.88563	0.844563	0.394022	0.438293	0.930121	0.892796	1.07155	0.547759	0.527113	0.701192	0.923392	1.03744	1.08809	0.605801	0.876731	0.674143	0.748001	0.884262	0.921929	0.186851	0.551301	0.739053	1.82872	1.84104	1.80835	1.93493	0.0319696	0.0420888	0.00141354	0.000134648
488.107	15.1476	C14H26N4O11P2	CDP-choline	Lipid Metabolism	1.14349	0.791959	0.986538	0.617824	0.255032	0.952545	1.28687	0.982535	1.05677	0.216429	0.93942	0.787944	1.2141	0.739875	0.88585	0.39986	0.103895	0.530802	1.22366	0.829946	0.817141	0.360766	0.345973	0.334993	0.452195	0.217157	0.329541	0.336653	0.0768616	0.00180952	0.00195246	0.00271714
172.014	14.7104	C3H9O6P	sn-Glycerol 3-phosphate	Lipid Metabolism	1.1079	0.589544	0.900015	0.464557	0.0027585	0.483328	1.34437	0.916816	1.05184	0.0321451	0.70003	0.713453	1.19704	0.676533	0.945331	0.200572	0.0533729	0.739574	1.09435	0.730895	0.855787	0.501158	0.0999436	0.386029	6.93551	3.4249	4.91188	5.56779	0.000257713	0.00814993	0.000752185	0.000427999
449.315	4.87592	C26H43NO5	Chenodeoxyglycocholate	Lipid Metabolism	1.03867	0.979276	1.50669	0.668738	0.921765	0.376989	0.959407	0.871131	1.04386	0.750206	0.501369	0.831149	0.975871	0.999553	0.905838	0.871233	0.99702	0.375983	1.00434	1.05983	0.999256	0.960924	0.649307	0.995573	1.08421	0.826655	0.852815	0.806219	0.825118	0.272969	0.163032	0.110698
216.04	13.1223	C5H13O7P	2-C-Methyl-D-erythritol 4-phosphate	Lipid Metabolism	0.879896	0.513237	0.619255	0.656057	0.238661	0.086539	1.45201	1.19552	1.0326	0.346069	0.4074	0.891835	1.15184	0.810586	0.860499	0.470157	0.350356	0.486235	1.34699	0.979809	1.26416	0.196108	0.886439	0.267275	3.48356	2.05563	2.468	1.74157	0.170029	0.0157205	0.0102222	0.000946751
257.103	14.344	C8H20NO6P	sn-glycero-3-Phosphocholine	Lipid Metabolism	0.636227	1.24388	0.978513	0.19351	0.361604	0.941286	0.577232	1.26821	1.03213	0.0720169	0.356173	0.905833	0.658234	1.41824	0.971476	0.111039	0.0759262	0.906163	0.680498	1.37568	1.10182	0.151836	0.26452	0.711974	0.510693	1.04564	0.784552	0.837855	0.042866	0.867488	0.379304	0.510873
125.015	14.7387	C2H7NO3S	Taurine	Lipid Metabolism	0.999077	1.01697	1.04107	0.990839	0.915522	0.654717	0.974031	0.996302	1.01882	0.73272	0.968592	0.829975	0.970964	1.04915	0.951986	0.74057	0.605986	0.507595	0.997645	1.00127	0.955063	0.982705	0.991881	0.577655	1.92461	2.07214	1.89522	2.04646	0.00249598	0.0381463	0.000297771	0.000394252
169.05	14.8788	C4H12NO4P	Phosphodimethylethanolamine	Lipid Metabolism	1.01418	1.06806	0.980391	0.922639	0.369547	0.780945	0.935162	1.0659	1.01424	0.473171	0.639207	0.885109	0.935728	1.04929	1.06787	0.514351	0.580386	0.482524	0.954392	1.02311	0.998873	0.583625	0.72047	0.988736	0	0.0148686	0.00524451	0.0125512	NA	NA	NA	2.04719e-09
921.251	14.1282	C31H54N7O17P3S	Decanoyl-CoA	Lipid Metabolism	1.06211	1.04047	0.952994	0.525764	0.698505	0.35595	1.146	1.10512	1.00462	0.121316	0.199499	0.95034	1.04057	1.0749	1.02852	0.496818	0.207564	0.601201	1.0374	1.09891	1.09743	0.674528	0.304283	0.411697	1.09146	1.09341	1.1433	1.14773	0.202847	0.517737	0.171165	0.202014
284.272	3.8629	C18H36O2	Octadecanoic acid	Lipid Metabolism	0.776928	0.798972	0.977121	0.275652	0.312601	0.927234	0.819305	1.19921	0.945016	0.123754	0.13481	0.705667	0.83047	0.887408	1.16114	0.217821	0.537259	0.326658	0.825808	0.810757	0.743249	0.322698	0.236913	0.1204	0.984506	0.767375	0.796259	0.93205	0.92231	0.141026	0.197742	0.656473
256.24	3.90591	C16H32O2	Hexadecanoic acid	Lipid Metabolism	0.786073	0.862923	1.01694	0.19646	0.38357	0.934419	0.82226	1.17151	0.911665	0.139157	0.17635	0.543206	0.873642	0.906321	1.19097	0.280443	0.56234	0.174925	0.852424	0.846162	0.748066	0.3995	0.271489	0.0896511	1.05581	0.784843	0.791536	0.967505	0.690068	0.135329	0.146386	0.824061
340.298	3.88803	C21H40O3	FA oxo(21:0)	Lipids: Fatty Acyls	0.955709	1.15934	0.932229	0.789767	0.500506	0.602802	0.975863	1.20804	1.23803	0.82698	0.225426	0.0824095	1.00233	0.895075	1.04698	0.989162	0.355835	0.59816	0.747114	0.858017	0.705187	0.0193439	0.197904	0.0182214	0.211308	0.182504	0.174236	0.175101	1.88198e-05	1.07608e-05	1.53741e-05	9.97877e-06
312.266	3.97406	C19H36O3	FA oxo(19:0)	Lipids: Fatty Acyls	0.953628	1.18133	1.06056	0.819955	0.28961	0.754178	0.942404	1.3014	1.18391	0.702062	0.133337	0.254171	0.853062	0.864896	0.918649	0.532739	0.435685	0.688441	0.761022	0.902134	0.590168	0.0625824	0.376656	0.00465769	0.198891	0.260029	0.214599	0.178143	3.81244e-05	4.54193e-05	4.53111e-05	4.65279e-05
447.335	4.5994	C27H45NO4	N-stearoyl tyrosine	Lipids: Fatty Acyls	0.979363	1.34033	1.00171	0.974753	0.337756	0.996626	0.666985	1.06598	1.1484	0.501494	0.85667	0.676223	0.867031	1.40166	0.876671	0.790069	0.229676	0.734422	0.701547	1.2101	1.14469	0.554787	0.654791	0.681671	2.65177	3.92394	2.92001	3.32867	0.0293475	0.111735	0.00830637	0.0107894
399.335	4.69047	C23H45NO4	O-Palmitoyl-R-carnitine	Lipids: Fatty Acyls	1.06883	0.951376	0.881645	0.884485	0.767233	0.517651	0.796111	1.1031	1.0673	0.241885	0.606078	0.662758	0.906064	1.16981	1.09344	0.59506	0.380262	0.629065	0.74749	0.89863	0.860945	0.193078	0.593432	0.44712	2.44444	2.14988	2.37499	2.24909	0.00147571	0.0510699	0.000174375	0.000352255
224.141	4.32784	C13H20O3	[FA] Methyl jasmonate	Lipids: Fatty Acyls	1.05621	1.07489	0.943287	0.776026	0.531409	0.72197	1.04816	1.03073	1.04718	0.728691	0.890464	0.752469	1.0663	0.901133	0.981175	0.625708	0.736237	0.874361	1.14537	1.00042	0.979203	0.24235	0.998343	0.894098	1.08441	0.867876	1.01436	0.950062	0.510613	0.545328	0.911835	0.720577
231.147	8.89198	C11H21NO4	O-Butanoylcarnitine	Lipids: Fatty Acyls	0.827418	1.51853	1.0667	0.557352	0.0629341	0.813359	0.806121	1.2184	1.04265	0.38313	0.388589	0.841825	0.795845	1.46753	1.06599	0.415462	0.0462248	0.800933	0.749281	1.28361	1.16772	0.294613	0.387251	0.510706	1.44258	2.34083	1.94022	1.96116	0.306596	0.108462	0.0606407	0.0429055
346.235	4.34684	C18H34O6	[FA hydroxy(18:0)] 9-hydroperoxy-12,13-dihydroxy-10-octadecenoic acid	Lipids: Fatty Acyls	1.23056	0.877246	0.956836	0.126422	0.121065	0.712091	1.05213	0.834179	1.0335	0.640558	0.226421	0.752303	1.16861	0.900692	1.05174	0.175836	0.604802	0.682791	1.12349	0.875291	1.02553	0.166178	0.381504	0.875269	1.24159	0.868753	0.980528	0.886144	0.063245	0.438501	0.847486	0.280378
298.287	3.84992	C19H38O2	FA methyl(18:0)	Lipids: Fatty Acyls	0.843896	0.814449	1.04404	0.342209	0.193332	0.820574	0.8791	1.00197	1.0265	0.279767	0.991301	0.89774	0.82428	0.989495	1.12469	0.288202	0.963142	0.504893	0.838235	0.929449	0.89626	0.154804	0.660686	0.407311	1.11166	0.928146	0.940628	0.970582	0.287997	0.511723	0.630176	0.780292
270.256	3.88524	C17H34O2	FA (17:0)	Lipids: Fatty Acyls	0.940925	0.895806	1.39239	0.730602	0.495566	0.420296	0.867904	1.13773	1.01789	0.28413	0.480631	0.918377	0.916396	1.03026	1.33091	0.516313	0.902304	0.0476631	0.815914	1.0091	0.901748	0.140281	0.960645	0.495036	0.968039	0.987569	0.979414	1.01916	0.776632	0.921332	0.868972	0.868648
354.35	3.80512	C23H46O2	[FA (23:0)] tricosanoic acid	Lipids: Fatty Acyls	0.983306	0.482137	1.0949	0.928855	0.134158	0.667988	0.742542	0.956943	1.01547	0.0652954	0.784758	0.929259	0.774824	1.00829	1.46616	0.175386	0.960057	0.0327876	0.785503	1.12242	0.91147	0.300899	0.665598	0.682945	0.98379	0.879392	1.01373	1.00127	0.93374	0.527792	0.948459	0.994507
312.303	3.82998	C20H40O2	FA (20:0)	Lipids: Fatty Acyls	0.852464	0.83268	0.97527	0.440017	0.356314	0.907506	0.778124	1.1961	1.00395	0.0508444	0.183438	0.979928	0.864462	0.922741	1.14319	0.154254	0.601489	0.260212	0.83231	0.89191	0.771409	0.246404	0.459705	0.137167	0.963434	0.846993	0.827696	0.970495	0.801019	0.251078	0.209866	0.819628
217.131	9.80431	C10H19NO4	O-Propanoylcarnitine	Lipids: Fatty Acyls	0.899974	1.03414	0.999826	0.72637	0.878787	0.999291	0.935751	0.947065	0.978583	0.804409	0.715781	0.890133	0.927141	1.15231	0.930452	0.75268	0.504127	0.680276	0.922912	1.04982	1.21785	0.74461	0.82777	0.290124	1.92456	2.22337	2.08849	2.08352	0.0824053	0.0501647	0.00526684	0.00421687
248.178	4.17115	C16H24O2	[FA (16:4)] hexadecatetraenoic acid	Lipids: Fatty Acyls	1.0897	0.993588	0.928175	0.492809	0.975258	0.587323	1.01096	1.07113	0.976423	0.893909	0.201324	0.697991	1.12856	1.05202	1.06052	0.367669	0.271323	0.42043	0.895878	0.986114	0.951554	0.399979	0.87211	0.499587	0.944593	0.917638	0.951683	0.989246	0.458978	0.537599	0.633409	0.890922
330.257	3.84304	C22H34O2	[FA (22:5)] 7Z,10Z,13Z,16Z,19Z-docosapentaenoic acid	Lipids: Fatty Acyls	1.00453	0.865519	0.867266	0.96744	0.21412	0.10516	0.969757	1.08859	0.967238	0.762407	0.472827	0.73558	0.810675	0.818186	1.00445	0.238924	0.310981	0.95916	0.860572	0.799824	0.906046	0.0833553	0.0541939	0.386648	1.37261	1.13	1.19324	1.16781	0.00267846	0.487271	0.0336961	0.108677
156.079	4.66161	C8H12O3	[FA oxo(8:1)] 5-oxo-7-octenoic acid	Lipids: Fatty Acyls	1.10498	1.04635	1.03671	0.141724	0.667626	0.610378	1.04866	0.889759	0.961962	0.599503	0.208463	0.666595	1.07602	0.866489	0.957436	0.284843	0.323521	0.531301	1.06669	0.889158	0.969907	0.404203	0.16468	0.681894	1.18638	0.956032	1.05654	1.0871	0.0494304	0.641478	0.466259	0.309596
215.116	12.7733	C10H17NO4	2-Amino-9,10-epoxy-8-oxodecanoic acid	Lipids: Fatty Acyls	0.983336	0.968423	0.992559	0.930686	0.879032	0.964995	0.941958	0.965299	0.949038	0.812867	0.873798	0.814027	0.993764	1.00836	0.956054	0.974219	0.930097	0.715622	1.07726	1.00444	1.23875	0.680766	0.979265	0.129892	1.28199	0.963932	1.14748	1.09455	0.300772	0.862443	0.407649	0.559496
306.256	3.86498	C20H34O2	Icosatrienoic acid	Lipids: Fatty Acyls	1.4237	1.29525	1.64065	0.08312	0.325998	0.149981	0.868989	0.980555	0.944277	0.569339	0.938551	0.761128	1.01253	0.98289	0.996326	0.908298	0.896	0.977581	0.90055	0.891817	0.834494	0.535481	0.52236	0.210903	0.948229	0.949944	0.861935	1.02419	0.753191	0.838139	0.26948	0.851916
282.256	3.8747	C18H34O2	[FA (18:1)] 9Z-octadecenoic acid	Lipids: Fatty Acyls	0.920849	1.0018	1.32938	0.494668	0.977044	0.369927	0.841331	0.996222	0.935969	0.178734	0.972882	0.597676	0.942308	0.939586	1.12004	0.476121	0.571102	0.244297	0.852024	0.903615	0.799167	0.151086	0.248559	0.0281733	0.96723	0.78834	0.919313	0.911812	0.681234	0.0232152	0.571492	0.287976
304.241	3.88843	C20H32O2	FA (20:4)	Lipids: Fatty Acyls	1.09834	0.962719	0.976544	0.361552	0.650638	0.842713	0.892274	0.913062	0.90904	0.117877	0.262361	0.483162	0.788714	0.940225	0.92399	0.0600305	0.568681	0.510588	0.725441	0.927904	0.837167	0.135109	0.430604	0.0201011	0.816594	0.724596	0.769193	0.849852	0.0197294	0.0237323	0.00277804	0.0485335
268.24	3.92223	C17H32O2	FA methyl(16:1)	Lipids: Fatty Acyls	1.01258	0.833878	5.09233	0.953799	0.10344	0.358377	0.864254	0.90327	0.905118	0.425999	0.634739	0.567504	0.911164	1.00016	1.69815	0.472626	0.999254	0.197537	0.758311	0.953722	0.78257	0.0837573	0.757595	0.117959	1.04922	0.819041	0.898946	0.846129	0.700839	0.166655	0.457999	0.219624
213.136	4.43939	C11H19NO3	N-Heptanoylhomoserine lactone	Lipids: Fatty Acyls	1.33	1.25965	1.36537	0.732944	NA	0.663972	0.95209	0.854481	0.885884	0.94924	0.812649	0.845111	0.852734	0.963078	1.3938	0.808962	0.925499	0.279281	1.13235	0.661998	0.847509	0.552268	0.0810985	0.573197	1.28655	0.923962	1.09965	1.18883	0.479668	0.645272	0.596534	0.398416
278.225	3.89219	C18H30O2	[FA (18:3)] 9Z,12Z,15Z-octadecatrienoic acid	Lipids: Fatty Acyls	1.08423	1.17637	1.17842	0.189121	0.00219795	0.245862	0.897435	0.835396	0.85982	0.494022	0.294413	0.401685	0.925799	0.915613	1.04845	0.385771	0.549198	0.558697	0.961696	0.958419	0.797524	0.739601	0.698735	0.0276169	0.865151	0.732071	0.781456	0.829231	0.124763	0.00538229	0.0125766	0.0811407
310.287	3.84177	C20H38O2	[FA (20:1)] 11Z-eicosenoic acid	Lipids: Fatty Acyls	0.863617	0.708154	2.21388	0.545795	0.250077	0.36058	0.871498	1.04586	0.728791	0.41669	0.831308	0.0487842	0.737852	0.890249	1.62666	0.298513	0.725795	0.0586506	0.963726	1.23461	0.901406	0.832664	0.368302	0.441926	1.06107	0.993784	0.864957	1.25311	0.77356	0.974601	0.314519	0.0683186
813.978	5.1492	C79H141N3O31	Ganglioside GM1 (d18:1/24:1(15Z))	Lipids: Gangliosides	1.11344	1.00085	1.04647	0.59579	0.994071	0.74102	1.26523	1.0921	1.2592	0.368905	0.565102	0.158755	1.03166	0.818928	1.03989	0.860473	0.189688	0.800885	1.13541	0.910857	1.03507	0.562466	0.425852	0.854146	1.06021	1.01227	1.11604	1.06294	0.784135	0.900597	0.437247	0.687114
380.292	3.99037	C23H40O4	MG(20:3)	Lipids: Glycerolipids	0.910904	0.857615	0.884982	0.678727	0.524904	0.61795	0.947709	1.06232	0.899997	0.832213	0.77713	0.699252	1.0584	0.691828	0.802021	0.803639	0.205023	0.275733	1.00827	0.796116	0.839585	0.955908	0.587523	0.321333	1.24407	0.855705	1.0862	0.933574	0.20131	0.541883	0.659637	0.640788
655.422	5.15885	C35H62NO8P	PE(12:0/18:4(6Z,9Z,12Z,15Z))	Lipids: Glycerophospholipids	1.12919	1.29538	1.11215	0.175264	0.23441	0.269872	1.0827	1.12861	1.30716	0.670305	0.536815	0.136575	0.939402	1.04713	1.01018	0.665043	0.636761	0.934252	1.12318	0.973244	1.14317	0.580884	0.848439	0.255402	1.01202	1.04692	1.03397	1.01737	0.923462	0.74202	0.777636	0.85788
824.557	3.69033	C46H81O10P	PG(40:5)	Lipids: Glycerophospholipids	1.10953	0.917622	1.01537	0.38536	0.322311	0.87527	1.08685	1.09059	1.29066	0.333784	0.405834	0.0439507	1.02834	0.991835	1.08083	0.816915	0.937541	0.285072	0.905083	0.835629	0.740406	0.513717	0.114258	0.000766623	0	0	0	0	NA	NA	NA	NA
733.562	4.18312	C40H80NO8P	PC(32:0)	Lipids: Glycerophospholipids	0.832249	0.840173	0.969478	0.3772	0.396463	0.886706	0.966463	1.13044	1.24678	0.688675	0.41944	0.315389	0.911384	0.976643	1.0531	0.324511	0.85168	0.708777	0.842045	0.948929	0.998856	0.183817	0.706197	0.99453	0.543607	0.587181	0.638914	0.605471	0.00287341	0.00511484	0.0159802	0.00636541
525.307	4.27258	C24H48NO9P	PS(18:0)	Lipids: Glycerophospholipids	0.781674	0.916261	1.01293	0.468659	0.787378	0.96946	0.809256	1.13164	1.21128	0.250268	0.505458	0.571802	0.890127	1.22923	1.18598	0.30962	0.275471	0.399389	0.822516	0.958211	0.928666	0.286293	0.815352	0.753114	0.532019	0.689604	0.59659	0.593074	0.0167779	0.094302	0.0468209	0.0322524
467.337	5.00487	C23H50NO6P	[PE(O-18:2)] 1-octadecyl-sn-glycero-3-phosphoethanolamine	Lipids: Glycerophospholipids	0.889643	0.821643	0.943742	0.421902	0.0894097	0.561548	1.0635	1.12661	1.21024	0.409955	0.185676	0.142998	1.04261	0.90669	1.05604	0.828457	0.448705	0.637059	0.926119	1.10377	1.00427	0.392473	0.652185	0.961144	1.32773	1.14609	1.11165	1.09851	0.036425	0.371806	0.209372	0.304128
691.515	3.78272	C37H74NO8P	PE(32:0)	Lipids: Glycerophospholipids	0.790786	1.13784	0.943919	0.240736	0.414044	0.776122	0.871224	1.33662	1.20734	0.348866	0.220897	0.34983	0.921212	1.18559	1.15533	0.647374	0.443123	0.403983	0.758553	1.10609	0.993831	0.0804156	0.519459	0.970209	0.782744	0.946421	0.909537	0.944918	0.0985946	0.709267	0.568045	0.65925
512.311	3.90236	C24H49O9P	[PG (18:0)] 1-octadecanoyl-sn-glycero-3-phospho-(1'-sn-glycerol)	Lipids: Glycerophospholipids	0.995975	1.23439	0.944629	0.974913	0.102179	0.685495	0.982739	1.00054	1.19626	0.903949	0.996354	0.297688	0.988585	0.999051	1.16566	0.969137	0.992635	0.252732	0.855968	0.816401	0.902222	0.248364	0.183437	0.440836	0	0	0	0	NA	NA	NA	NA
748.525	3.82327	C40H77O10P	PG(34:1)	Lipids: Glycerophospholipids	0.943599	0.991601	0.992431	0.623589	0.904061	0.937693	0.98205	1.0717	1.18849	0.893024	0.592251	0.102233	0.964582	1.06957	1.06815	0.840661	0.468566	0.487336	0.866154	0.900099	0.763915	0.341244	0.37263	0.0285287	0.154801	0.198991	0.171761	0.166979	1.31962e-05	7.79594e-06	1.36377e-05	7.71891e-06
879.584	3.82508	C45H86NO13P	[PI(36:0)	Lipids: Glycerophospholipids	0.896911	0.980755	0.933019	0.25271	0.671817	0.244063	1.00814	1.13565	1.16653	0.94835	0.321096	0.262127	0.990379	1.07536	1.07827	0.956598	0.436971	0.457831	0.932302	1.04129	1.01206	0.639113	0.594688	0.911267	0.462988	0.497525	0.485252	0.468433	0.00245163	2.4678e-05	2.49297e-05	1.8894e-05
669.436	5.17069	C36H64NO8P	PE(13:0/18:4(6Z,9Z,12Z,15Z))	Lipids: Glycerophospholipids	1.05957	1.43612	1.16876	0.608254	0.00147293	0.115121	1.01982	1.13756	1.16411	0.921763	0.520865	0.442592	0.972311	1.18634	1.03365	0.792429	0.133478	0.749991	1.04897	1.0185	1.09484	0.745284	0.902294	0.390561	1.00895	1.14051	1.05637	0.990918	0.914067	0.360082	0.602921	0.925948
600.327	4.33293	C27H53O12P	[PI(18:0)] 1-octadecanoyl-sn-glycero-3-phospho-(1'-myo-inositol)	Lipids: Glycerophospholipids	0.856404	1.02948	0.947129	0.460278	0.877374	0.797266	0.972904	1.03724	1.16013	0.767124	0.79776	0.508467	0.960134	1.05199	1.08551	0.410612	0.348823	0.364953	0.870979	0.905871	0.875768	0.328772	0.501281	0.480911	0.0221689	0.0708125	0.0270655	0.0324956	NA	5.85213e-05	NA	6.89759e-05
713.5	4.03632	C39H72NO8P	PE(34:3)	Lipids: Glycerophospholipids	0.935808	1.16111	1.0302	0.476955	0.126241	0.775798	0.983052	1.0436	1.15624	0.867991	0.750205	0.242455	0.982993	1.09936	0.957859	0.841578	0.320692	0.614323	0.953266	1.00486	0.86253	0.602019	0.96527	0.199359	0.180754	0.261903	0.203099	0.210441	2.6527e-06	2.95837e-06	2.19401e-06	2.17714e-06
674.489	3.79447	C37H71O8P	PA(34:1)	Lipids: Glycerophospholipids	0.833337	1.06231	0.976054	0.344479	0.752725	0.899341	0.879223	1.25467	1.15611	0.209224	0.226517	0.436519	0.870687	1.20307	1.18277	0.27147	0.356866	0.35892	0.805774	1.07888	0.930039	0.0835265	0.466179	0.596112	0.709236	0.81104	0.876422	0.81636	0.0239937	0.145991	0.374565	0.074424
776.556	3.82744	C42H81O10P	PG(36:1)	Lipids: Glycerophospholipids	0.961975	0.99644	1.05321	0.769064	0.968181	0.628205	0.925278	1.09211	1.15199	0.455383	0.361655	0.196	0.947726	1.023	1.04492	0.676335	0.83271	0.533634	0.798054	0.867241	0.709831	0.0498829	0.141984	0.00451544	0.239866	0.311787	0.297197	0.259195	4.07072e-06	3.88441e-06	2.81196e-06	2.9058e-06
763.536	3.81518	C40H78NO10P	PS(34:0)	Lipids: Glycerophospholipids	1.10577	0.908159	0.940294	0.412811	0.294693	0.441967	1.22116	1.05825	1.14042	0.145197	0.577454	0.21241	1.16428	0.959706	1.04758	0.465763	0.589348	0.63212	0.959769	0.889432	0.848079	0.73636	0.0460868	0.0369606	0.768184	0.647444	0.739051	0.734814	0.0263146	0.00101518	0.000686477	0.000770311
672.473	3.7886	C37H69O8P	PA(34:2)	Lipids: Glycerophospholipids	0.87871	1.08486	0.961214	0.423392	0.604726	0.810516	0.850263	1.30211	1.13387	0.175031	0.270318	0.423626	0.824859	1.20629	1.111	0.215956	0.535254	0.520103	0.758475	1.10759	0.934134	0.057283	0.292732	0.635951	0.777706	0.938662	0.875997	0.918539	0.0733062	0.663765	0.350533	0.412384
689.5	3.78146	C37H72NO8P	PE(32:1)	Lipids: Glycerophospholipids	0.850078	1.26888	0.998642	0.395617	0.131184	0.994167	0.826905	1.24601	1.13318	0.252588	0.287698	0.511752	0.931912	1.17853	1.1418	0.695913	0.454199	0.434572	0.818651	1.18821	0.99671	0.133783	0.242901	0.983834	0.853468	1.15487	1.02767	1.0157	0.215098	0.413779	0.851294	0.890278
884.542	3.8084	C47H81O13P	PI(38:5)	Lipids: Glycerophospholipids	0.916274	0.640568	0.787224	0.49407	0.00100224	0.067157	1.17124	0.950751	1.13162	0.333807	0.706769	0.305922	1.16937	0.874844	1.25797	0.398955	0.410527	0.0823501	1.07503	0.96323	0.896707	0.614113	0.839232	0.367254	0.967939	0.663363	0.860191	0.864752	0.785041	0.0136859	0.151753	0.24113
862.556	3.82055	C45H83O13P	PI(36:2)	Lipids: Glycerophospholipids	0.919856	0.927984	0.925362	0.539402	0.533107	0.547018	1.0297	1.09442	1.12164	0.835556	0.386867	0.33053	1.13172	1.19061	1.21734	0.3624	0.264305	0.0471269	0.913269	0.983029	0.94371	0.532658	0.853624	0.604676	0.370018	0.429628	0.407155	0.396102	0.000109389	0.00012217	4.73053e-05	5.27409e-05
774.541	3.80714	C42H79O10P	PG(36:2)	Lipids: Glycerophospholipids	0.947695	1.01645	0.970735	0.574682	0.862737	0.747782	0.979614	1.09482	1.12119	0.846937	0.408849	0.216693	0.998752	1.04106	1.08502	0.99363	0.742939	0.266617	0.899538	0.945463	0.787798	0.468029	0.58279	0.0289385	0.083068	0.100333	0.0913098	0.0871152	2.1033e-06	1.41361e-06	2.27002e-06	2.25916e-06
772.525	3.68104	C42H77O10P	PG(36:3)	Lipids: Glycerophospholipids	1.02038	1.12749	1.04905	0.746631	0.0277294	0.616247	0.938675	1.04906	1.11829	0.578837	0.5677	0.249751	1.05207	1.15102	1.05625	0.79239	0.364815	0.456132	0.901645	0.911862	0.805257	0.508524	0.444184	0.0530617	0	0.00261141	0	0.00288728	NA	NA	NA	2.12306e-06
702.52	3.78746	C39H75O8P	PA(36:1)	Lipids: Glycerophospholipids	0.801578	1.01198	0.974261	0.314959	0.949565	0.906425	0.850651	1.24813	1.1174	0.221743	0.113611	0.463524	0.9341	1.13185	1.12114	0.578234	0.425921	0.532092	0.764727	1.04924	0.902891	0.0642172	0.643027	0.512683	0.602247	0.667837	0.686958	0.654592	0.00401853	0.0306245	0.0328676	0.0068293
509.384	4.79724	C26H56NO6P	LysoPC(O-18:2)	Lipids: Glycerophospholipids	0.909311	0.762583	0.780876	0.54904	0.073682	0.108247	1.03645	1.11392	1.11681	0.816005	0.676735	0.578045	1.00827	0.964995	1.13469	0.957894	0.808441	0.497799	0.878925	1.00145	0.975787	0.453552	0.991028	0.879843	1.21258	1.02219	1.08328	0.999306	0.213743	0.866095	0.514007	0.994557
751.552	3.97546	C43H78NO7P	PE(O-38:5)	Lipids: Glycerophospholipids	0.959361	0.918765	0.970512	0.716695	0.473663	0.806011	1.09976	1.13017	1.11618	0.424852	0.467506	0.400007	0.984753	1.06987	1.06987	0.914304	0.707915	0.535573	0.954152	1.02227	1.01184	0.67954	0.835573	0.920533	1.1236	1.22036	1.25823	1.14212	0.369127	0.145846	0.0138642	0.13995
523.363	4.74366	C26H54NO7P	LysoPC(18:0)	Lipids: Glycerophospholipids	0.989319	0.691331	0.788854	0.969353	0.190671	0.208912	0.881368	1.05076	1.11499	0.218866	0.79401	0.548356	0.965132	0.974172	1.10751	0.84069	0.912334	0.636337	0.767591	0.949385	0.866252	0.289121	0.840422	0.569982	1.90656	1.9499	1.99823	1.96739	0.00775845	0.0223892	0.000433698	0.000364337
811.537	3.79328	C44H78NO10P	PS(38:4)	Lipids: Glycerophospholipids	0.876468	0.823046	0.934586	0.43943	0.229552	0.667725	0.928687	1.08001	1.11446	0.455148	0.567833	0.437689	0.948521	1.15424	1.17426	0.640574	0.627933	0.258919	0.886848	0.996445	0.955766	0.275563	0.972346	0.703308	1.04384	0.96564	1.02488	0.990521	0.594535	0.77012	0.816309	0.905757
701.537	4.03191	C39H76NO7P	PE(P-34:1)	Lipids: Glycerophospholipids	0.910873	0.936373	1.0302	0.561595	0.692117	0.872206	1.03876	1.18486	1.1082	0.710197	0.255289	0.461749	0.984676	1.03124	1.00978	0.903217	0.824899	0.93754	0.884899	0.958208	0.990321	0.377317	0.808986	0.948951	1.07918	1.11155	1.09565	1.06276	0.475632	0.53399	0.479516	0.583843
837.551	3.78327	C46H80NO10P	PS(40:5)	Lipids: Glycerophospholipids	0.905328	0.791163	0.918647	0.457106	0.0980368	0.527838	0.961209	1.08392	1.10276	0.766359	0.551211	0.456905	1.01917	1.04298	1.18284	0.871264	0.864934	0.172616	0.928723	0.946078	0.902976	0.616495	0.59643	0.394564	0.978929	0.871602	0.954725	0.938343	0.855608	0.161879	0.626104	0.444407
807.506	3.79706	C44H74NO10P	PS(38:6)	Lipids: Glycerophospholipids	1.03365	1.05417	1.00921	0.812466	0.725861	0.938517	0.890024	1.02709	1.10144	0.346432	0.855473	0.449334	0.910331	1.13036	1.0188	0.442013	0.548073	0.877163	0.854636	1.04994	0.95044	0.148514	0.543344	0.637388	0.70305	0.808324	0.816318	0.771447	0.00531667	0.130153	0.120918	0.0145444
789.552	3.81549	C42H80NO10P	PS(36:1)	Lipids: Glycerophospholipids	0.883591	0.937652	0.963546	0.383274	0.61471	0.766943	0.999864	1.13503	1.10039	0.998932	0.13761	0.397568	0.955611	1.11428	1.1339	0.636713	0.469831	0.201284	0.893396	1.01958	0.958803	0.215431	0.790637	0.684691	0.533157	0.514777	0.555404	0.53513	0.000165386	0.000176572	0.00017661	0.000223018
777.567	3.96211	C45H80NO7P	PE(P-40:5)	Lipids: Glycerophospholipids	0.904118	1.01302	1.02499	0.423864	0.926206	0.848805	0.972758	1.15483	1.10017	0.860411	0.440947	0.513448	0.971563	1.1256	1.07907	0.85896	0.602562	0.585485	0.900023	1.02911	0.957187	0.381102	0.818168	0.70653	1.02811	1.21037	1.15362	1.08324	0.826771	0.204303	0.212919	0.417818
864.572	3.82578	C45H85O13P	PI(36:1)	Lipids: Glycerophospholipids	0.921944	0.956564	0.978735	0.562638	0.766704	0.871179	1.05779	1.08584	1.09998	0.681885	0.518486	0.412056	0.935806	1.03004	1.10575	0.672674	0.668249	0.172477	0.981156	1.05151	0.913678	0.860844	0.48636	0.292191	0.17209	0.146887	0.149384	0.154911	3.98757e-07	4.75278e-07	7.71031e-07	5.9654e-07
886.557	3.80776	C47H83O13P	PI(38:4)	Lipids: Glycerophospholipids	0.912899	0.704114	0.920734	0.624879	0.0479848	0.616589	1.01541	1.00947	1.09157	0.947329	0.962042	0.642627	1.05535	1.06084	1.21178	0.788592	0.840931	0.222634	0.96234	0.962643	0.902139	0.862765	0.815948	0.528065	1.06983	1.01897	1.03146	1.00986	0.778185	0.872513	0.827068	0.948175
768.495	3.69073	C42H73O10P	PG(36:5)	Lipids: Glycerophospholipids	1.18882	1.21752	1.21744	0.0986928	0.47838	0.345214	0.933103	1.04089	1.08949	0.627036	0.751494	0.561287	0.989646	1.01394	1.04972	0.950341	0.895504	0.591663	0.992334	0.961937	0.729339	0.941583	0.759553	0.00520096	0	0	0	0	NA	NA	NA	NA
759.577	4.14463	C42H82NO8P	PC(34:1)	Lipids: Glycerophospholipids	0.836797	0.904623	0.914312	0.327633	0.545995	0.616437	0.870932	1.14155	1.08344	0.309484	0.4624	0.671299	0.886622	1.04806	1.03517	0.423398	0.801294	0.824472	0.874606	1.00355	0.944795	0.210309	0.978922	0.669157	0.671924	0.76183	0.765773	0.74724	0.00904221	0.0827626	0.0696273	0.0284922
858.526	3.81661	C45H79O13P	PI(36:4)	Lipids: Glycerophospholipids	0.894803	0.777444	0.855821	0.352131	0.0314678	0.17869	0.979295	0.989225	1.0804	0.854082	0.949833	0.504564	0.957998	1.09881	1.20129	0.751203	0.765364	0.146837	0.939847	0.987627	0.973933	0.641471	0.901105	0.828176	1.11891	0.975338	1.07128	1.03199	0.358091	0.792954	0.459073	0.707571
761.522	3.82442	C40H76NO10P	PS(34:1)	Lipids: Glycerophospholipids	0.948775	0.878834	0.934216	0.672482	0.381629	0.441572	1.04689	1.03274	1.07888	0.652038	0.662082	0.501531	1.0089	0.984906	1.11024	0.913148	0.895413	0.164827	0.911977	0.909743	0.869858	0.187216	0.302205	0.138978	0.509279	0.35684	0.439242	0.439019	9.66664e-06	8.75639e-07	1.0117e-06	9.47954e-07
779.583	3.94699	C45H82NO7P	PE(P-40:4)	Lipids: Glycerophospholipids	0.987578	0.963342	0.982318	0.91106	0.787792	0.868508	1.14507	1.17315	1.07756	0.354413	0.317861	0.627867	1.06164	0.949232	1.13413	0.738637	0.721721	0.301784	1.03877	0.950232	1.04869	0.766218	0.706647	0.706526	1.24471	1.16481	1.32299	1.17838	0.159797	0.240625	0.0174262	0.0875069
833.593	4.04386	C48H84NO8P	PC(40:6)	Lipids: Glycerophospholipids	0.844501	1.03688	0.941167	0.376242	0.84082	0.747942	0.810643	1.0794	1.07353	0.116615	0.693934	0.720339	0.855039	1.22112	1.00938	0.386185	0.266965	0.957639	0.719592	1.02633	0.890106	0.0487233	0.897108	0.458537	0.645209	0.762927	0.757391	0.7006	0.0205593	0.189114	0.133706	0.0383456
787.537	3.8117	C42H78NO10P	PS(36:2)	Lipids: Glycerophospholipids	0.888731	0.882024	0.944884	0.39435	0.283807	0.592956	1.01329	1.11198	1.07299	0.886207	0.231418	0.497317	0.962979	1.17338	1.11458	0.727807	0.39832	0.20248	0.902574	1.02132	0.934284	0.22173	0.72462	0.418714	0.471577	0.422739	0.470398	0.436443	2.87503e-06	2.26343e-06	5.73259e-07	1.6299e-06
745.561	4.001	C41H80NO8P	PE(36:1)	Lipids: Glycerophospholipids	0.899561	1.08228	0.972343	0.384551	0.44291	0.809667	0.935646	1.04144	1.07189	0.472904	0.677346	0.480942	0.970696	1.03075	1.04273	0.778214	0.619844	0.612634	1.00096	1.14763	1.15525	0.989766	0.335549	0.159423	0.711854	0.887967	0.759032	0.720157	0.0107511	0.30906	0.00661064	0.00104343
825.553	3.7845	C45H80NO10P	PS(39:4)	Lipids: Glycerophospholipids	0.676793	1.17796	0.905708	0.168253	0.416623	0.702573	0.754447	1.24263	1.06692	0.0918168	0.230347	0.764347	0.77513	1.33386	1.16556	0.231293	0.367447	0.518205	0.682189	1.10903	0.969118	0.05027	0.536696	0.894587	0.675313	1.06998	0.995257	0.894209	0.0684912	0.755571	0.981674	0.50345
809.593	4.07	C46H84NO8P	PC(38:4)	Lipids: Glycerophospholipids	0.932689	0.805248	0.87877	0.488642	0.0659343	0.249096	0.949563	1.06276	1.06226	0.626336	0.699665	0.679735	1.00634	1.00779	1.07643	0.952097	0.964399	0.591507	0.933266	0.956481	0.932063	0.48207	0.766352	0.470237	1.00583	0.860619	0.930835	0.895286	0.955713	0.251968	0.490569	0.238366
696.473	3.76554	C39H69O8P	PA(36:4)	Lipids: Glycerophospholipids	1.00453	1.01423	0.985408	0.961714	0.915077	0.880833	0.996777	1.10909	1.05367	0.985657	0.486021	0.713939	0.999288	1.00562	1.13585	0.995138	0.980604	0.329267	0.839434	1.02686	0.891661	0.0847652	0.791793	0.169928	0.889034	0.889187	0.911216	0.954934	0.41793	0.0993392	0.271248	0.467528
700.504	3.77931	C39H73O8P	PA(36:2)	Lipids: Glycerophospholipids	0.860273	1.22303	0.993181	0.372733	0.158971	0.967059	0.807488	1.2174	1.04887	0.0760279	0.248051	0.754547	0.895389	1.10119	1.15161	0.429309	0.50915	0.384956	0.747898	1.01762	0.872117	0.0544666	0.848206	0.255893	0.683768	0.721731	0.752288	0.755252	0.0228234	0.0205019	0.0437477	0.0155822
717.531	4.02441	C39H76NO8P	PE(34:1)	Lipids: Glycerophospholipids	0.826899	1.00731	1.03512	0.205991	0.953068	0.829261	0.920945	1.11603	1.04859	0.405449	0.442357	0.717033	0.919579	1.10137	1.01276	0.352747	0.468444	0.905158	0.897783	1.10061	1.10084	0.266722	0.399285	0.472064	0.71642	0.885584	0.80602	0.754942	0.00858692	0.372127	0.133397	0.0218402
809.521	3.79505	C44H76NO10P	PS(38:5)	Lipids: Glycerophospholipids	1.05044	0.893667	0.968337	0.629304	0.113403	0.691151	1.01814	0.983412	1.04711	0.831556	0.884236	0.606716	1.03514	1.03727	1.1128	0.628665	0.85244	0.157249	0.946258	0.972506	0.902772	0.640539	0.756999	0.217385	0.968737	0.795235	0.836416	0.868057	0.686121	0.0293745	0.0383238	0.0862708
479.337	4.79713	C24H50NO6P	LysoPC(O-16:1)	Lipids: Glycerophospholipids	0.983963	0.989334	0.923046	0.879042	0.943422	0.358195	1.01574	1.14158	1.03446	0.891582	0.556227	0.764164	1.03848	0.940128	1.12864	0.816159	0.659876	0.240338	0.88571	0.985421	0.980017	0.40568	0.8777	0.889247	1.17184	1.20501	1.18939	1.15906	0.143394	0.202868	0.089661	0.145719
509.348	4.81376	C25H52NO7P	LysoPE(20:0)	Lipids: Glycerophospholipids	0.900006	0.754119	0.82253	0.463039	0.0812287	0.0921513	0.950628	1.00909	1.03442	0.668923	0.965533	0.804871	0.995972	0.906978	1.04083	0.979302	0.630971	0.800077	0.853423	0.850266	0.935792	0.449996	0.36749	0.68956	2.48975	2.42055	2.35188	2.39373	0.00062924	0.000109363	1.06417e-05	6.11347e-07
757.562	4.1427	C42H80NO8P	PC(34:2)	Lipids: Glycerophospholipids	0.888987	0.938779	0.920077	0.329138	0.532168	0.458573	0.89833	1.12825	1.02923	0.444813	0.497585	0.842034	0.898973	1.0723	0.99629	0.467784	0.730388	0.977584	0.891134	1.06285	0.945006	0.22205	0.612974	0.598797	0.993827	1.13636	1.08193	1.14366	0.961664	0.399262	0.456438	0.173589
493.353	4.74273	C25H52NO6P	PE(P-20:0)	Lipids: Glycerophospholipids	0.899266	0.933031	0.862992	0.627489	0.835429	0.28565	0.843729	0.966193	1.02632	0.168149	0.860776	0.781619	1.1293	1.13722	1.10672	0.577761	0.486654	0.304485	0.832612	0.9921	0.917906	0.168981	0.966658	0.535229	1.03114	1.15611	1.142	1.11008	0.843697	0.473157	0.231633	0.370737
723.52	4.00062	C41H74NO7P	PE(P-36:4)	Lipids: Glycerophospholipids	1.01677	0.918012	1.00802	0.888193	0.346976	0.927453	1.01436	1.02939	1.02613	0.914655	0.856617	0.849971	0.98384	1.08043	1.04181	0.89929	0.69521	0.697421	0.947822	1.04865	1.03283	0.62655	0.732559	0.735778	1.17999	1.28392	1.24806	1.19117	0.15424	0.0703099	0.0297454	0.0582486
698.489	3.77858	C39H71O8P	PA(36:3)	Lipids: Glycerophospholipids	0.875034	1.03627	0.956248	0.184887	0.756405	0.660552	0.924058	1.16126	1.02568	0.340884	0.300743	0.824159	0.930535	1.02035	1.13062	0.55591	0.90558	0.283642	0.791563	1.04835	0.881359	0.0259047	0.520553	0.127097	0.827285	0.814216	0.79509	0.884816	0.182244	0.0577109	0.0305541	0.107203
451.306	4.93189	C22H46NO6P	PC(14:1)	Lipids: Glycerophospholipids	0.793309	0.908967	0.958292	0.134016	0.293956	0.696405	1.00409	0.983815	1.02319	0.979494	0.816508	0.799328	0.908927	0.985962	1.01434	0.543275	0.808204	0.884018	0.81411	1.00733	0.958448	0.0993647	0.961668	0.714317	1.29822	1.19141	1.24562	1.23603	0.0920036	0.358121	0.10261	0.100868
727.552	4.06529	C41H78NO7P	PE(P-36:2)	Lipids: Glycerophospholipids	0.968157	0.937011	0.944966	0.795711	0.532852	0.570989	0.98611	1.05226	1.0218	0.925205	0.73525	0.878026	0.979266	1.15654	1.12245	0.868121	0.530161	0.388637	0.968394	0.971737	0.951648	0.862151	0.886728	0.702155	0.770064	0.849166	0.802817	0.812414	0.074396	0.331209	0.132178	0.129678
517.317	4.86447	C26H48NO7P	[PC(18:3)]	Lipids: Glycerophospholipids	0.722221	0.590606	0.664615	0.0998103	0.0374296	0.0335916	1.12326	1.04036	1.02005	0.403961	0.829394	0.885898	1.00154	1.06319	0.996497	0.992883	0.809197	0.980473	0.915625	1.14335	0.995188	0.490674	0.44228	0.975773	2.84294	2.70015	2.50302	2.6505	0.00850821	0.00591429	4.49072e-05	5.22213e-09
855.506	3.7547	C48H74NO10P	PS(42:10)	Lipids: Glycerophospholipids	0.893178	1.4013	1.0533	0.392406	0.00884835	0.695218	0.786977	1.14615	1.01646	0.23401	0.531283	0.92932	0.803083	1.22961	1.02017	0.274992	0.325084	0.910041	0.855992	1.19247	1.01233	0.370251	0.241168	0.919277	1.04263	1.63126	1.25957	1.21316	0.691837	0.148013	0.0638996	0.128615
749.536	3.98054	C43H76NO7P	PE(P-38:5)	Lipids: Glycerophospholipids	0.951536	0.942658	1.01343	0.713946	0.49853	0.87776	0.983763	1.03585	1.01515	0.901222	0.798173	0.902187	0.986733	1.17711	1.0755	0.923665	0.332644	0.479392	1.00169	1.10157	1.03891	0.988279	0.415993	0.675403	1.14277	1.27525	1.25309	1.2027	0.278902	0.0753821	0.0192533	0.0731907
808.511	3.80907	C41H77O13P	PI(32:1)	Lipids: Glycerophospholipids	0.880605	0.849869	0.903184	0.35116	0.235259	0.461236	0.975457	1.05711	1.01105	0.832108	0.702698	0.937661	0.896006	1.05071	1.05855	0.437476	0.78863	0.756679	0.804967	1.05988	0.89965	0.0540119	0.685657	0.37793	0.824749	0.740683	0.786488	0.835908	0.147732	0.0393385	0.0209322	0.0576024
814.48	7.44941	C46H71O10P	PG(18:4(6Z,9Z,12Z,15Z)/22:6(4Z,7Z,10Z,13Z,16Z,19Z))	Lipids: Glycerophospholipids	0.950188	0.722253	0.808291	0.756105	0.123073	0.197673	0.956884	1.0059	1.00986	0.787614	0.973334	0.963267	1.13493	0.819305	1.2136	0.643055	0.0664099	0.19306	0.765761	0.855806	0.833616	0.0173278	0.296866	0.112568	0.816423	0.897446	0.881846	0.823224	0.108529	0.531728	0.322037	0.152039
410.243	4.86447	C19H39O7P	[PA(16:0/0:0)] 1-hexadecanoyl-2-sn-glycero-3-phosphate	Lipids: Glycerophospholipids	0.980066	0.918569	0.835153	0.89283	0.46717	0.0078919	0.908106	0.860934	1.00862	0.20727	0.164391	0.931245	1.04648	0.951347	1.04007	0.606757	0.659979	0.620472	0.865384	0.884715	1.06947	0.537882	0.235792	0.638256	2.69898	2.42811	2.52131	2.72386	0.000268737	0.00557264	3.9464e-05	1.71618e-07
739.515	4.00211	C41H74NO8P	PE(36:4)	Lipids: Glycerophospholipids	0.915041	0.971242	0.970302	0.433792	0.768623	0.795505	0.934845	1.02529	1.00738	0.437872	0.876936	0.942403	0.962884	1.09965	1.08446	0.69125	0.6344	0.42282	0.990909	1.11231	1.0825	0.90649	0.459093	0.317814	1.01068	1.08443	1.00908	0.989688	0.912109	0.472286	0.927303	0.903576
785.52	3.81564	C42H76NO10P	PS(36:3)	Lipids: Glycerophospholipids	0.941361	1.02273	1.00985	0.687235	0.869412	0.917879	0.944861	1.03945	1.00699	0.571084	0.554041	0.911825	1.02037	1.10737	1.04994	0.837411	0.476668	0.472256	0.941015	1.05858	0.872266	0.198733	0.407256	0.0225015	0.230798	0.217999	0.225804	0.216554	6.29951e-10	3.35987e-08	9.25495e-14	1.41485e-12
831.506	3.78352	C46H74NO10P	PS(40:8)	Lipids: Glycerophospholipids	1.016	0.776793	0.994427	0.829555	0.182166	0.937155	0.919787	0.856086	1.0066	0.39135	0.225395	0.943991	1.18932	1.19567	1.09751	0.209865	0.615556	0.443917	1.00788	0.887127	0.965284	0.949773	0.282344	0.679277	1.14643	0.855908	1.05515	1.03011	0.0680646	0.078522	0.543995	0.722794
767.546	3.98193	C43H78NO8P	PE(38:4)	Lipids: Glycerophospholipids	0.951871	0.996602	0.965278	0.649315	0.972403	0.758496	1.01704	1.01628	1.0053	0.853967	0.91176	0.956886	0.982707	0.996511	1.09879	0.848059	0.980339	0.159002	1.02602	1.04573	1.04106	0.73186	0.485662	0.601024	1.00843	1.06637	1.05296	1.01412	0.884877	0.370924	0.418769	0.792897
781.562	4.11526	C44H80NO8P	PC(36:4)	Lipids: Glycerophospholipids	0.93355	0.868494	0.89684	0.407189	0.123768	0.169026	0.988333	1.04167	1.00476	0.928285	0.785464	0.969559	1.02228	0.935644	1.03267	0.876987	0.68674	0.780546	0.953771	0.948905	0.883482	0.540744	0.643078	0.106602	1.22303	1.11598	1.14193	1.19708	0.177396	0.26843	0.115168	0.0332456
483.262	7.45178	C47H84O16P2	PIP(38:4)	Lipids: Glycerophospholipids	0.838317	1.35967	1.04244	0.530686	0.454055	0.850425	0.750829	1.0893	1.00358	0.0799017	0.581578	0.981304	0.734677	0.920717	1.02627	0.236838	0.782801	0.894512	0.636751	0.984961	0.86339	0.134065	0.959126	0.585251	1.31923	2.32048	1.63394	2.18916	0.325701	0.00635803	0.0521455	0.013707
715.515	4.03024	C39H74NO8P	PE(34:2)	Lipids: Glycerophospholipids	0.857049	1.08941	1.03467	0.331737	0.527048	0.830809	0.852216	1.13927	1.0002	0.238097	0.504047	0.998956	0.843542	1.15531	1.00502	0.149047	0.381133	0.969254	0.860033	1.16437	1.02327	0.204028	0.341249	0.866903	0.561222	0.805782	0.694776	0.675533	0.00233998	0.274231	0.0330287	0.0202363
465.322	4.87307	C23H48NO6P	LysoPE(18:1)	Lipids: Glycerophospholipids	0.810659	0.929615	0.833736	0.00391966	0.0558502	0.00434038	0.908893	0.951012	0.998022	0.468802	0.603768	0.983283	0.924365	0.933461	1.03419	0.62117	0.379857	0.751213	0.826115	1.09584	1.0217	0.180264	0.596516	0.832724	1.11394	1.09874	1.07665	1.04418	0.397267	0.578358	0.485326	0.676426
741.53	4.00397	C41H76NO8P	PE(36:3)	Lipids: Glycerophospholipids	0.9192	1.05894	1.01688	0.369961	0.49167	0.85843	0.926042	1.01089	0.992386	0.436381	0.927236	0.937107	0.973957	1.13376	1.05461	0.744335	0.306968	0.46533	0.962065	1.09853	1.06979	0.633326	0.421268	0.485083	0.888596	1.02279	0.924069	0.916672	0.168084	0.852705	0.422248	0.361664
783.506	3.80885	C42H74NO10P	PS(36:4)	Lipids: Glycerophospholipids	0.939188	0.963038	0.913161	0.703443	0.727064	0.395075	0.878389	0.989117	0.988949	0.162544	0.920702	0.902459	0.996035	1.19115	1.06924	0.95848	0.571482	0.424883	0.902508	1.04578	0.917029	0.261349	0.619668	0.265891	0.671763	0.591023	0.595287	0.621432	0.000676091	0.0034482	0.000104442	0.000180546
793.561	3.97431	C45H80NO8P	PE(40:5)	Lipids: Glycerophospholipids	0.995782	0.909166	0.963461	0.951064	0.16311	0.612786	1.08922	1.00406	0.979985	0.563896	0.969089	0.843717	1.03066	0.923319	1.08854	0.818405	0.427118	0.298787	0.994571	1.02616	0.959308	0.958532	0.607224	0.565134	0.811927	0.833097	0.868455	0.841388	0.00281159	0.00234741	0.0446704	0.0122822
805.562	4.08407	C46H80NO8P	PC(38:6)	Lipids: Glycerophospholipids	0.831503	0.895181	0.868689	0.0965228	0.28951	0.189501	0.846104	1.04437	0.979026	0.265155	0.790262	0.893132	0.920935	1.09336	1.00584	0.592326	0.582601	0.966447	0.854366	1.0723	0.897374	0.0993996	0.598184	0.327472	1.17212	1.28525	1.21992	1.17609	0.186395	0.176043	0.0861004	0.0905121
481.353	4.91708	C24H52NO6P	[LysoPC(16:2)] 1-hexadecyl-sn-glycero-3-phosphocholine	Lipids: Glycerophospholipids	0.830398	0.678866	0.891648	0.192537	0.0367061	0.0770767	0.965904	0.888464	0.972887	0.697615	0.190343	0.718061	0.938404	0.935889	0.943204	0.677635	0.475836	0.581266	0.928546	0.927993	0.972375	0.641759	0.552584	0.823849	1.39036	1.26424	1.19621	1.26307	0.0193589	0.247328	0.13112	0.0106796
765.53	3.98542	C43H76NO8P	PE(38:5)	Lipids: Glycerophospholipids	1.04035	1.03461	1.00089	0.430261	0.646916	0.987521	0.998091	1.03236	0.972872	0.975487	0.826806	0.692893	1.02518	1.02311	1.0415	0.777779	0.859255	0.46576	1.05785	1.04733	1.06005	0.423609	0.566823	0.258906	1.06187	1.08849	1.05915	1.02248	0.423372	0.230948	0.292223	0.63618
521.348	4.78141	C26H52NO7P	LysoPC(18:1)	Lipids: Glycerophospholipids	0.959729	0.774453	0.866386	0.820194	0.158683	0.19626	0.864297	0.954481	0.967222	0.250122	0.787908	0.82196	1.04723	0.975992	1.13721	0.786492	0.919863	0.301557	0.868219	0.963805	0.861517	0.552215	0.865904	0.356032	2.50732	2.38631	2.39088	2.59487	0.00752552	0.00282117	7.03336e-06	1.20667e-06
743.546	4.00168	C41H78NO8P	PE(36:2)	Lipids: Glycerophospholipids	1.02005	1.10968	1.01868	0.797855	0.179942	0.812	0.93182	0.989188	0.961163	0.530882	0.921966	0.688261	0.950089	1.13234	1.07731	0.52818	0.296939	0.27482	1.01458	1.08532	1.07952	0.793227	0.444252	0.328979	0.872526	0.975472	0.928032	0.921206	0.0478109	0.747932	0.0934355	0.0810649
551.395	4.5854	C28H58NO7P	LysoPC(20:0)	Lipids: Glycerophospholipids	0.863258	0.665796	0.768553	0.527949	0.0852186	0.229947	0.767528	0.983305	0.961124	0.157034	0.938276	0.849874	0.922267	1.20376	1.10526	0.638737	0.383922	0.598187	0.904041	1.07318	0.866563	0.553884	0.698468	0.38792	1.69941	1.70537	1.6055	1.8223	0.000843875	0.0175791	0.031205	0.000425241
495.332	4.86657	C24H50NO7P	LysoPC(16:0)	Lipids: Glycerophospholipids	0.869344	0.821793	0.814311	0.363512	0.0426705	0.0399118	0.910695	0.902907	0.957469	0.222735	0.227075	0.657356	1.02644	0.933366	1.13148	0.867504	0.628532	0.212889	0.812434	0.999827	1.00295	0.324946	0.999054	0.981657	2.76385	2.57769	2.50966	2.74774	0.00200662	0.00657125	5.74943e-05	7.33351e-06
763.515	3.98132	C43H74NO8P	PE(38:6)	Lipids: Glycerophospholipids	0.846678	1.15117	1.00954	0.39911	0.417497	0.958189	0.809588	1.12401	0.953971	0.128181	0.618261	0.759286	0.872841	1.30004	1.12446	0.293482	0.144429	0.412194	0.848257	1.15504	1.08326	0.242371	0.42441	0.566185	0.987428	1.12905	1.06661	1.04257	0.921711	0.536111	0.659182	0.74176
453.286	4.86559	C21H44NO7P	LysoPE(16:0)	Lipids: Glycerophospholipids	0.74329	1.00562	0.786665	0.0960263	0.976989	0.159116	0.837564	0.961025	0.946496	0.195957	0.778498	0.756607	0.856819	0.927939	0.950701	0.350949	0.628908	0.68734	0.853611	1.03358	0.977285	0.28143	0.806768	0.836328	0.838241	1.02227	0.900843	0.962698	0.318783	0.869885	0.469905	0.804681
501.285	4.69575	C25H44NO7P	LysoPE(20:4)	Lipids: Glycerophospholipids	0.864162	0.646912	0.812674	0.575288	0.126626	0.393516	0.753241	0.858609	0.936514	0.0702732	0.317873	0.713871	0.950736	0.920509	0.919051	0.826582	0.740437	0.610232	0.855798	0.936691	0.85009	0.314614	0.744512	0.145783	1.17864	1.0022	1.07256	1.0281	0.402861	0.983379	0.476032	0.731508
737.5	4.03145	C41H72NO8P	PE(36:5)	Lipids: Glycerophospholipids	0.903151	1.17815	1.06854	0.441238	0.111113	0.634088	0.979961	1.04289	0.931691	0.892655	0.854136	0.664705	0.989682	1.08821	0.969602	0.916359	0.561973	0.754607	0.826878	1.24631	0.8906	0.0419572	0.148436	0.296906	0.337241	0.598851	0.51936	0.478376	0.0357435	0.141319	0.00616513	0.00773016
481.317	4.93012	C23H48NO7P	LysoPE(18:0)	Lipids: Glycerophospholipids	0.915568	0.759829	0.863269	0.615132	0.0171247	0.147439	0.956913	0.959897	0.920423	0.476075	0.693118	0.48693	1.04663	0.977872	1.02937	0.764925	0.882743	0.800078	0.857828	0.942378	0.992672	0.473629	0.746857	0.959812	2.66803	2.49141	2.23702	2.41731	7.88603e-05	0.0208056	0.000111555	9.74915e-07
479.302	4.75196	C23H46NO7P	PE(18:1)	Lipids: Glycerophospholipids	0.872233	0.856564	0.946605	0.543454	0.370983	0.782648	0.779297	1.00512	0.910462	0.141083	0.982431	0.54221	0.842436	1.10814	0.975608	0.398447	0.622019	0.880016	0.754101	1.00908	0.853686	0.173517	0.954893	0.292632	0.985455	1.21794	1.06362	1.13953	0.938091	0.31322	0.695237	0.314047
527.301	4.56684	C27H46NO7P	LysoPE(22:5)	Lipids: Glycerophospholipids	0.848231	0.76378	0.911722	0.543481	0.298147	0.745674	0.68038	0.739809	0.882846	0.0801306	0.171183	0.616667	0.758952	1.05346	0.920156	0.305709	0.863408	0.742742	1.02937	1.04262	0.998661	0.854683	0.790642	0.991849	1.12353	1.11932	1.09908	1.07903	0.459556	0.617441	0.455627	0.541401
529.317	4.54384	C27H48NO7P	LysoPE(22:4)	Lipids: Glycerophospholipids	0.873594	0.667355	0.922104	0.570917	0.249351	0.733161	0.842466	0.761399	0.881837	0.316847	0.167015	0.581252	0.947106	0.947531	0.916622	0.789728	0.833608	0.667778	1.015	0.83568	1.05008	0.918681	0.289318	0.758342	1.3584	1.01694	1.13181	1.06448	0.131797	0.920593	0.426723	0.657628
310.178	4.24835	C17H26O5	Botrydial	Lipids: Prenols	1.20668	1.04167	0.964265	0.0180112	0.52713	0.742922	1.1093	0.81373	0.990218	0.548464	0.183849	0.945834	1.17094	0.686736	1.03994	0.397131	0.119907	0.783463	1.02262	0.84097	0.863836	0.837644	0.121407	0.231094	1.14645	0.868273	0.963732	0.985767	0.361329	0.403228	0.778388	0.905869
382.131	10.6956	C15H28O7P2	[PR] Farnesyl pyrophosphate	Lipids: Prenols	0.7949	1.50899	1.19857	0.555153	0.52029	0.556785	0.788738	1.11676	0.967077	0.305118	0.549248	0.865296	0.980651	1.00924	0.950434	0.937413	0.962016	0.766937	0.768584	0.929702	0.938569	0.165554	0.6174	0.723095	0.795666	0.650641	0.71135	0.912303	0.316414	0.165639	0.0633222	0.623327
299.282	4.36992	C18H37NO2	[SP] Sphing-4-enine	Lipids: Sphingolipids	0.957396	0.70745	1.00639	0.853193	0.277371	0.972482	1.15398	1.17725	1.27874	0.597943	0.455285	0.310132	1.04154	0.920315	0.981258	0.856013	0.74334	0.929069	1.04193	0.976216	1.05143	0.852216	0.908915	0.790771	1.53752	0.929711	1.35758	1.24631	0.273644	0.650407	0.244257	0.372294
381.265	5.1542	C18H40NO5P	[SP] Sphinganine-1-phosphate	Lipids: Sphingolipids	1.04206	0.718716	0.95698	0.89903	0.156031	0.861307	1.12828	0.90985	1.23043	0.630715	0.582882	0.315593	1.08854	0.910306	1.12724	0.679651	0.757411	0.575588	1.06764	0.775645	1.02921	0.736998	0.301094	0.899992	0.779802	0.458634	0.644921	0.59639	0.327874	0.00812672	0.0667571	0.0392557
716.583	4.39696	C40H81N2O6P	SM(d35:1)	Lipids: Sphingolipids	0.95153	0.810017	0.925674	0.813521	0.272145	0.625633	0.947918	0.961742	1.21213	0.842998	0.714118	0.2422	1.19757	0.984944	1.13623	0.30763	0.902789	0.311287	0.985159	0.917142	1.02234	0.931413	0.543134	0.890251	0.932291	0.878568	0.980155	0.882019	0.640852	0.287669	0.875427	0.321618
730.599	4.39132	C41H83N2O6P	SM(d36:1)	Lipids: Sphingolipids	0.838192	1.0351	0.975676	0.403234	0.856542	0.908592	0.938095	1.13452	1.18432	0.592027	0.292345	0.342058	0.915165	1.21299	1.10067	0.530692	0.193504	0.530041	0.858563	1.06429	1.06449	0.337432	0.661498	0.73262	0.946683	1.18937	1.08506	0.990475	0.689768	0.250371	0.5848	0.937763
702.567	4.40321	C39H79N2O6P	SM(d34:1)	Lipids: Sphingolipids	0.898517	0.870563	0.950811	0.603204	0.484783	0.791327	1.01785	1.05933	1.18193	0.876495	0.507208	0.380264	1.06057	1.09994	1.15617	0.699691	0.503565	0.294671	0.921388	1	1.04339	0.614932	1	0.812428	0.974477	1.04696	1.02731	0.960439	0.845433	0.669123	0.830634	0.723517
668.43	5.15154	C68H124N2O23	GalNAcbeta1-3Galalpha1-4Galbeta1-4Glcbeta-Cer(d18:1/24:1(15Z))	Lipids: Sphingolipids	0.93502	1.30629	1.05741	0.549358	0.0182983	0.599663	0.97776	1.27325	1.17099	0.911652	0.223884	0.396709	0.87848	1.07875	1.07226	0.282868	0.494901	0.581102	0.912961	0.990432	1.06381	0.53651	0.945222	0.677773	0.967667	1.06561	0.998318	0.92897	0.763594	0.724076	0.989711	0.557888
784.646	4.36461	C45H89N2O6P	SM(d40:2)	Lipids: Sphingolipids	0.844684	0.974673	0.862029	0.376323	0.88007	0.414228	0.9121	1.05742	1.16541	0.466192	0.673726	0.359972	0.988608	1.28998	1.11918	0.923649	0.0596141	0.479696	0.799885	1.14557	1.09283	0.168731	0.3495	0.618618	0.970234	1.20879	1.12326	1.02652	0.803436	0.251781	0.536918	0.845596
674.536	4.42853	C37H75N2O6P	SM(d32:1)	Lipids: Sphingolipids	0.820869	0.77269	0.886148	0.299933	0.2815	0.512588	1.02441	1.0368	1.16474	0.798096	0.663771	0.444868	1.0153	1.05092	1.09117	0.919697	0.823832	0.538207	0.950659	1.00274	1.07048	0.748807	0.983973	0.731519	1.08774	1.05152	1.06582	1.0225	0.507187	0.692915	0.636821	0.857187
810.662	4.33283	C47H91N2O6P	SM(d42:3)	Lipids: Sphingolipids	0.842794	1.04915	0.956272	0.286284	0.748691	0.785873	0.89526	1.15759	1.13237	0.409756	0.346339	0.445142	0.864798	1.17955	1.00895	0.263803	0.214385	0.948549	0.817587	1.16122	1.07494	0.198797	0.365546	0.684898	1.02138	1.26105	1.07819	1.10407	0.865308	0.182103	0.616246	0.471071
688.552	4.41298	C38H77N2O6P	SM(d33:1)	Lipids: Sphingolipids	0.927828	0.766088	0.94879	0.671323	0.252688	0.738337	1.04095	1.01263	1.12973	0.723871	0.86347	0.49338	1.10177	0.967613	1.09636	0.586534	0.85217	0.493597	1.03039	0.960425	1.04296	0.871336	0.72196	0.810446	0.982719	0.881018	0.937308	0.857396	0.901438	0.309745	0.603876	0.187815
301.298	7.44799	C18H39NO2	Sphinganine	Lipids: Sphingolipids	1.06545	0.645249	0.920007	0.879437	0.0922001	0.730045	1.02245	0.817756	1.10809	0.918657	0.425906	0.665571	1.18644	0.799789	1.10892	0.524402	0.434317	0.566189	1.15027	0.773508	0.984395	0.596083	0.31558	0.949917	0.174688	0.119328	0.136388	0.129604	0.000351667	0.000320108	0.000301948	0.000272623
728.584	4.36852	C41H81N2O6P	SM(d36:2)	Lipids: Sphingolipids	0.768126	1.1647	0.905646	0.248706	0.414554	0.66274	0.769488	1.21604	1.08369	0.141914	0.315282	0.71076	0.734326	1.3326	1.00496	0.0826671	0.215738	0.979081	0.767959	1.24648	1.09859	0.139295	0.303757	0.693014	0.911063	1.30218	1.08453	1.08216	0.524982	0.267309	0.651937	0.643144
700.552	4.38953	C39H77N2O6P	SM(d34:2)	Lipids: Sphingolipids	0.878672	1.06919	0.95945	0.363148	0.754078	0.763597	0.881115	1.10994	1.07844	0.228336	0.438585	0.58588	0.962457	1.15745	1.04826	0.742009	0.320958	0.691417	0.903965	1.16553	1.05604	0.423246	0.313472	0.651508	0.936642	1.18794	1.068	1.02946	0.364341	0.325892	0.509988	0.759682
379.249	5.16699	C18H38NO5P	[SP] Sphing-4-enine-1-phosphate	Lipids: Sphingolipids	1.00769	1.06634	1.03789	0.974905	0.647183	0.779954	1.02318	1.01109	1.0736	0.921871	0.966313	0.72597	0.968843	1.13594	1.13787	0.840383	0.66774	0.391544	1.07185	0.931264	1.04741	0.52122	0.746984	0.748855	1.97526	1.47696	1.7426	1.66384	0.0358825	0.138631	0.00281186	0.00641546
756.615	4.3557	C43H85N2O6P	SM(d38:2)	Lipids: Sphingolipids	0.852688	1.04838	0.891895	0.333735	0.786178	0.487575	0.905208	1.09018	1.06366	0.38306	0.574519	0.747265	0.952469	1.10197	1.02376	0.719235	0.653297	0.881359	0.934553	1.26387	1.16124	0.651999	0.150762	0.37035	1.18906	1.2775	1.25542	1.19162	0.440391	0.334281	0.14932	0.213205
619.591	3.94698	C40H77NO3	Cer(d40:2)	Lipids: Sphingolipids	0.731935	1.27095	0.99205	0.308433	0.2969	0.980239	0.621265	1.34165	1.04816	0.096421	0.249796	0.851226	0.679529	1.56181	1.13893	0.174331	0.143834	0.638352	0.608682	1.16336	1.11757	0.0870945	0.50372	0.708775	0.744903	1.19784	1.07021	0.997217	0.242968	0.546625	0.813426	0.991251
647.621	3.94564	C42H81NO3	[SP (24:0)] N-(15Z-tetracosenoyl)-sphing-4-enine	Lipids: Sphingolipids	0.843029	1.5348	0.997112	0.331287	0.27675	0.987868	0.775118	1.22542	1.02038	0.189358	0.261335	0.926171	0.882731	1.45383	1.14853	0.550919	0.046999	0.411754	0.664918	1.09687	0.920024	0.0246041	0.41661	0.631481	0.763786	1.22594	0.992228	0.98405	0.0821276	0.225408	0.964614	0.914244
537.512	3.97407	C34H67NO3	[SP (16:0)] N-(hexadecanoyl)-sphing-4-enine	Lipids: Sphingolipids	0.929016	0.957198	0.884096	0.713957	0.841537	0.559282	0.998197	1.04514	0.996493	0.99088	0.76251	0.980193	1.08348	1.04661	1.17076	0.623215	0.707757	0.135898	0.916689	1.05483	0.921144	0.635222	0.667894	0.516046	0.836394	0.887608	0.915149	0.880803	0.199259	0.355063	0.508009	0.242712
461.336	4.76048	C24H47NO7	Psychosine	Lipids: Sphingolipids	0.975495	1.0645	0.961093	0.940748	0.636501	0.826921	0.774602	1.0259	0.976354	0.152756	0.869833	0.875496	0.91775	1.22185	1.06876	0.589404	0.3841	0.694471	0.700316	1.02595	0.965216	0.107284	0.898268	0.866171	2.15279	2.1991	2.17517	2.18965	0.00843867	0.068267	0.00034095	0.000533888
589.447	4.4313	C32H64NO6P	N-(tetradecanoyl)-sphing-4-enine-1-phosphate	Sphingolipids [SP]	0.822239	0.835373	0.944028	0.23279	0.260378	0.718142	1.16496	0.936421	1.26656	0.308406	0.490105	0.191405	1.17558	0.908731	1.13275	0.0941743	0.289489	0.177051	1.08915	0.932144	1.01552	0.636559	0.493562	0.907408	1.14783	0.934207	1.04565	1.04962	0.485763	0.537416	0.695829	0.655072
368.344	3.80754	C27H44	[ST] (5Z,7E)-9,10-seco-5,7,10(19)-cholestatriene	Lipids: Sterol lipids	0.882593	0.809187	0.834371	0.452237	0.0972624	0.167928	0.891824	1.17705	1.21079	0.503576	0.347195	0.146695	0.942469	1.06269	1.05651	0.766006	0.833668	0.711242	0.894668	0.936222	0.857384	0.61612	0.639097	0.29516	0.493047	0.512451	0.513003	0.544128	0.00135431	0.000927013	0.000825283	0.00130598
466.312	3.70557	C27H46O4S	Cholesterolsulfate	Lipids: Sterol lipids	1.01907	0.891698	1.01094	0.889197	0.42875	0.938625	1.03739	1.07149	1.06473	0.849813	0.671663	0.652794	1.05015	0.981428	1.10586	0.789987	0.880749	0.447592	0.94491	0.949926	0.875459	0.734807	0.700051	0.255026	1.07767	1.01049	1.04456	1.10688	0.751113	0.894932	0.728214	0.436146
446.376	3.99427	C29H50O3	Nebrosteroid M	Lipids: Sterol Lipids	0.954446	0.855231	0.923414	0.703317	0.107808	0.430331	0.841823	1.00434	0.957372	0.189635	0.98487	0.701486	0.930245	1.18253	1.10044	0.460486	0.10533	0.224577	0.807766	1.08236	0.925676	0.0454965	0.626338	0.355094	0.760015	0.717882	0.695802	0.76294	0.0194874	0.0540023	0.00319858	0.0141544
238.099	10.4156	C8H18N2O4S	HEPES	Medium Component	1.01887	0.926577	1.00155	0.735325	0.598121	0.978727	1.15298	1.0478	1.14711	0.0551424	0.537611	0.194755	1.025	0.957471	0.944828	0.726812	0.418504	0.339306	1.07914	1.00466	1.10925	0.233735	0.957721	0.101892	0.588454	0.432123	0.436732	0.466155	0.0270728	7.36834e-07	1.17646e-06	2.04958e-06
195.056	7.66617	C6H13NO4S	MES	Medium Component	1.0771	0.973567	1.09895	0.57295	0.78792	0.399426	1.16904	1.08421	1.14548	0.31555	0.46342	0.172983	1.08624	1.04295	1.00952	0.359901	0.735154	0.916601	1.14631	1.00566	1.04224	0.134212	0.957626	0.597215	1.17424	0.980174	1.05468	1.06349	0.0746806	0.848394	0.439141	0.521603
151.03	14.1687	C8H18N2O6S2	PIPES	Medium Component	1.1019	1.04869	1.05351	0.4306	0.476	0.461605	1.19137	1.07443	1.06577	0.0614347	0.464114	0.398013	1.02594	0.950751	0.935582	0.696568	0.339451	0.275435	1.10745	0.93372	1.06689	0.1796	0.312275	0.337952	1.0812	0.894144	0.995224	1.04216	0.397153	0.260926	0.950325	0.581125
354.056	5.18687	C19H14O5S	Phenolsulfonphthalein	Medium Component	1.18444	1.29762	1.13991	0.239907	0.116475	0.365953	0.963917	1.0159	1.03935	0.870933	0.954726	0.857839	0.999134	1.20108	0.913085	0.994603	0.471652	0.557816	1.3407	1.12572	1.14791	0.258582	0.726256	0.52862	1.14177	1.01083	0.865865	1.064	0.619228	0.964051	0.470207	0.771564
785.157	11.3064	C27H33N9O15P2	FAD	Metabolism of Cofactors and Vitamins	1.0564	0.869225	0.916956	0.74309	0.451874	0.184845	1.1233	1.15603	1.22829	0.173014	0.0840025	0.0807235	1.06514	0.991972	1.03238	0.548973	0.941989	0.633245	1.05611	1.03665	1.01466	0.674982	0.728196	0.897822	0.808431	0.727935	0.812358	0.781858	0.128862	0.00793385	0.0737875	0.0491836
225.064	13.0754	C10H11NO5	4-Amino-4-deoxychorismate	Metabolism of Cofactors and Vitamins	0.91581	1.11873	1.13334	0.43633	0.236608	0.187541	1.09734	1.14635	1.19347	0.482362	0.287635	0.207571	0.993975	0.929137	0.944437	0.969814	0.318754	0.443025	0.94665	1.03811	1.08798	0.409624	0.566516	0.110241	1.16593	1.05865	1.03146	1.11616	0.287612	0.661724	0.601495	0.303718
334.056	15.0569	C11H15N2O8P	Nicotinamide D-ribonucleotide	Metabolism of Cofactors and Vitamins	1.02097	0.798539	0.965402	0.854546	0.303796	0.742698	1.20773	1.0274	1.13736	0.065434	0.872943	0.215867	1.10649	0.957153	1.00491	0.166107	0.683453	0.951492	1.09508	0.901181	1.08704	0.248084	0.544786	0.430887	0.885846	0.781873	0.831685	0.849958	0.166591	0.0703567	0.0762332	0.143333
249.04	13.578	C8H12NO6P	Pyridoxine phosphate	Metabolism of Cofactors and Vitamins	0.992675	1.22964	1.05811	0.969354	0.121621	0.696663	1.17047	1.03016	1.11473	0.456921	0.857235	0.329886	0.985527	0.997545	0.949726	0.935316	0.978455	0.650444	0.999912	1.04782	1.15497	0.999649	0.775915	0.282517	1.15786	1.16608	1.1422	1.21937	0.465092	0.50135	0.374329	0.216662
441.14	16.4784	C19H19N7O6	Folate	Metabolism of Cofactors and Vitamins	1.02284	1.34861	1.00978	0.857974	0.334712	0.946521	1.15733	1.08162	1.08846	0.156102	0.45232	0.419455	1.00843	0.901103	0.966272	0.943023	0.460442	0.793737	1.07936	1.17539	1.08243	0.379492	0.106494	0.29382	0.132003	0	0	0.135953	7.2516e-05	NA	NA	3.24659e-06
244.088	8.77314	C10H16N2O3S	Biotin	Metabolism of Cofactors and Vitamins	1.0632	0.99176	0.906876	0.462241	0.948436	0.36269	1.34802	0.937574	1.08211	0.0055689	0.68039	0.500493	1.37791	0.998694	1.05907	0.15386	0.993582	0.627544	1.21169	1.05724	1.00566	0.228241	0.730512	0.942949	1.48234	1.15472	1.249	1.11636	0.156472	0.436374	0.0495505	0.41304
217.059	19.9232	C8H11NO6	2-(Hydroxymethyl)-3-(acetamidomethylene)succinate	Metabolism of Cofactors and Vitamins	1.05337	0.650812	0.882182	0.86961	0.131308	0.644726	1.38725	1.06255	1.07634	0.232151	0.844463	0.77138	1.15778	0.768462	1.03574	0.606526	0.356187	0.895045	1.06293	0.83945	0.809075	0.835805	0.51134	0.3727	1.48392	1.20678	1.29775	1.31699	0.475198	0.487236	0.395649	0.33909
255.074	12.4115	C11H13NO6	Nicotinate D-ribonucleoside	Metabolism of Cofactors and Vitamins	0.811647	1.00399	0.981076	0.339198	0.979876	0.899157	1.00003	1.19127	1.07148	0.999847	0.262122	0.709292	0.914521	1.00403	1.01751	0.639549	0.975604	0.889625	0.993218	1.10708	1.11572	0.965519	0.539605	0.517014	0.924974	1.07028	1.05069	1.06648	0.64587	0.700868	0.736014	0.651505
187.121	11.7113	C9H17NO3	8-Amino-7-oxononanoate	Metabolism of Cofactors and Vitamins	1.12624	0.869926	1.12962	0.803193	0.612745	0.738378	1.27247	0.706322	1.07142	0.630412	0.205795	0.822632	1.16262	0.760312	0.944306	0.751457	0.404235	0.870377	1.30577	0.830006	1.30761	0.593354	0.517125	0.425249	1.6316	0.912306	1.17251	1.36404	0.391239	0.767925	0.728679	0.402036
299.077	14.9371	C9H18NO8P	D-4'-Phosphopantothenate	Metabolism of Cofactors and Vitamins	1.08552	1.50076	1.16135	0.674532	0.0887607	0.433394	1.03563	0.959756	1.05044	0.873436	0.889191	0.795392	0.873791	1.01353	0.750599	0.496392	0.953924	0.121517	0.886463	0.846973	0.748021	0.538635	0.516461	0.0818568	0	0	0	0	NA	NA	NA	NA
326.123	12.8973	C13H18N4O6	6,7-Dimethyl-8-(1-D-ribityl)lumazine	Metabolism of Cofactors and Vitamins	1.09713	1.36578	1.16934	0.615036	0.0736978	0.191067	1.04108	1.03042	1.04006	0.870049	0.866713	0.843789	1.01759	0.917452	0.999792	0.931659	0.617352	0.998785	0.882907	0.893826	0.839866	0.296521	0.481748	0.171007	0	0	0	0	NA	NA	NA	NA
264.105	20.6914	C12H16N4OS	Thiamin	Metabolism of Cofactors and Vitamins	0.929062	0.927458	0.933824	0.582492	0.370596	0.507438	1.06388	1.06218	1.00947	0.519482	0.690207	0.926569	1.03939	0.948297	1.10309	0.715101	0.817712	0.23049	0.933054	0.923067	1.05645	0.390346	0.578547	0.611281	0.534063	0.516812	0.536027	0.535085	2.61677e-05	0.00785018	4.60516e-05	3.22651e-05
169.074	8.11618	C8H11NO3	Pyridoxine	Metabolism of Cofactors and Vitamins	0.87758	0.977984	1.01346	0.454083	0.899686	0.933659	1.03929	1.00175	0.994516	0.70344	0.992374	0.958058	1.08999	1.12853	0.980746	0.409915	0.385998	0.850728	0.991952	1.166	1.1859	0.942479	0.416821	0.27072	0.927501	1.12678	1.01627	1.00893	0.587015	0.562322	0.904706	0.944792
144.042	15.6801	C6H8O4	2,3-Dimethylmaleate	Metabolism of Cofactors and Vitamins	0.637646	0.418077	0.758193	0.255129	0.0823919	0.478383	0.767255	1.35247	0.880404	0.49965	0.582933	0.771468	0.842743	1.09478	1.3049	0.617349	0.893787	0.494729	0.798594	1.30624	0.960584	0.518804	0.607429	0.915556	15.462	18.713	16.7861	16.8378	0.000727315	0.0136188	2.79076e-05	2.7186e-05
122.048	7.48165	C6H6N2O	Nicotinamide	Metabolism of Cofactors and Vitamins	0.758471	0.779739	1.28939	0.472869	0.509001	0.692004	0.645279	0.664992	0.860594	0.158301	0.198993	0.640106	1.01268	1.08562	0.953269	0.944733	0.683625	0.721819	0.989907	0.985422	0.940435	0.966327	0.957949	0.723088	1.22595	1.02957	0.792155	1.32256	0.560521	0.895714	0.203592	0.194121
507.979	17.6984	C10H15N4O14P3	ITP	Nucleotide Metabolism	1.36557	0.311191	0.894593	0.527161	0.0562009	0.806644	2.054	0.73208	1.32667	0.20826	0.460148	0.554164	1.31888	0.330133	0.974245	0.512571	0.0833891	0.950941	1.49716	0.557244	0.9196	0.330344	0.169031	0.853516	0.549893	0.392924	0.468227	0.456386	0.263246	0.0852263	0.104879	0.0959809
176.043	16.5128	C5H8N2O5	N-Carbamoyl-L-aspartate	Nucleotide Metabolism	0.711628	0.966546	0.941439	0.294967	0.969301	0.843404	1.01813	1.2906	1.31665	0.952688	0.661675	0.440225	0.853857	1.40923	0.900805	0.533019	0.538265	0.736043	0.835033	1.00251	0.930112	0.526312	0.995884	0.816994	0.622383	0.524751	0.584151	0.576131	0.167136	0.1028	0.135564	0.129507
168.028	12.4007	C5H4N4O3	Urate	Nucleotide Metabolism	1.72057	2.17838	1.54957	0.514057	0.232623	0.373344	0.797982	1.38953	1.28612	0.799061	0.688486	0.72275	0.650122	1.69466	1.1393	0.556224	0.519232	0.805489	0.689292	1.63369	1.12345	0.562454	0.373015	0.831646	14.6935	27.5071	19.8566	18.7928	0.128633	0.00985985	0.00605312	0.0087792
158.033	10.9116	C5H6N2O4	(S)-Dihydroorotate	Nucleotide Metabolism	0.816184	0.898051	1.02638	0.494942	0.88331	0.929713	0.986871	1.1135	1.26881	0.963651	0.820163	0.464115	0.97135	1.20734	0.914732	0.8637	0.673706	0.72999	0.960864	0.880078	0.929694	0.856228	0.721961	0.762969	0.583828	0.455619	0.579946	0.508375	0.0810675	0.0322468	0.0814058	0.0481803
156.017	9.97408	C5H4N2O4	Orotate	Nucleotide Metabolism	0.985408	1.0378	1.05468	0.936992	0.914154	0.793565	1.06241	1.06128	1.20171	0.784038	0.824681	0.297537	0.8364	1.06067	0.81421	0.282109	0.706161	0.255367	0.845405	0.836535	0.751873	0.31968	0.292799	0.0759115	0	0	0	0	NA	NA	NA	NA
128.059	14.5883	C5H8N2O2	5,6-Dihydrothymine	Nucleotide Metabolism	1.05966	0.657512	0.950648	0.691457	0.0181507	0.66457	1.3507	0.866005	1.14732	0.161251	0.47352	0.50091	1.48017	0.639217	1.06531	0.0636178	0.00498907	0.692965	1.13954	0.811449	0.927666	0.321443	0.26557	0.602415	2.00916	1.2825	1.58481	1.68085	0.0293055	0.0384425	0.0367123	0.00794901
338.063	14.9219	C9H15N4O8P	1-(5'-Phosphoribosyl)-5-amino-4-imidazolecarboxamide	Nucleotide Metabolism	0.827491	1.10121	1.16857	0.52274	0.645741	0.462806	0.78292	1.03547	1.12972	0.556092	0.936533	0.614895	0.759461	0.963339	0.818668	0.446334	0.795305	0.386385	1.003	1.16571	1.18104	0.987742	0.73617	0.290195	0.32912	1.45804	1.02737	0.983219	0.0513904	0.130701	0.924064	0.958429
348.047	15.2268	C10H13N4O8P	IMP	Nucleotide Metabolism	1.03177	1.21224	1.11729	0.855728	0.163781	0.470285	1.07669	1.01783	1.11296	0.705817	0.943435	0.458041	0.889263	1.10961	0.915996	0.245302	0.136672	0.4625	1.04872	1.05513	1.16763	0.727647	0.847701	0.314908	0.803306	1.32096	1.03531	1.06884	0.268635	0.272961	0.851123	0.720018
323.052	16.3735	C9H14N3O8P	CMP	Nucleotide Metabolism	1.00116	0.940838	0.937937	0.993852	0.793299	0.685093	1.10627	1.02959	1.10332	0.426326	0.739251	0.419884	1.02553	0.953323	1.14591	0.909112	0.677526	0.100103	1.16078	1.05286	1.53231	0.347944	0.394431	0.0169212	0.830279	0.970031	0.927314	0.891947	0.455447	0.803687	0.5756	0.227024
347.063	13.5429	C10H14N5O7P	dGMP	Nucleotide Metabolism	0.961464	1.0226	1.02949	0.706977	0.680562	0.672745	1.10157	1.06395	1.09876	0.375654	0.493675	0.403893	1.03642	1.06172	1.01538	0.710754	0.478414	0.791993	1.01915	0.936022	1.02141	0.86602	0.528615	0.821399	3.51748	3.39234	3.52836	3.65758	0.00479912	0.0439701	0.00023395	0.000156019
268.081	10.8509	C10H12N4O5	Inosine	Nucleotide Metabolism	0.738159	0.956765	0.83453	0.156302	0.842423	0.373217	1.06279	0.964018	1.07395	0.69665	0.850885	0.631865	0.984338	1.03767	0.93178	0.896179	0.811627	0.523501	1.08567	0.8884	0.8918	0.555798	0.409901	0.333249	2.46661	2.29823	2.53946	2.74229	0.00309791	0.0186559	6.56531e-05	0.000316409
106.027	16.7838	C2H2O3	Glyoxylate	Nucleotide Metabolism	0.973352	1.23936	1.05197	0.81194	0.259638	0.603267	1.03385	1.09583	1.06213	0.838077	0.436713	0.673835	0.924327	0.934901	0.984248	0.731111	0.623639	0.90282	0.921102	1.0156	1.03237	0.542373	0.844621	0.747322	0.903384	0.720266	0.766423	0.825988	0.585306	0.007582	0.0287556	0.155079
463.074	18.1239	C14H18N5O11P	N6-(1,2-Dicarboxyethyl)-AMP	Nucleotide Metabolism	0.83759	1.40643	0.94274	0.314286	0.00824941	0.657128	0.897822	1.07991	1.05699	0.417109	0.746363	0.692755	1.12215	0.962839	0.967275	0.483071	0.810267	0.681296	0.911888	0.762812	0.906729	0.526658	0.0959763	0.488832	1.96232	2.11072	2.12122	2.19518	0.1638	0.0736379	0.0188158	0.0172865
112.027	15.0903	C4H4N2O2	Orotate(Fragment)	Nucleotide Metabolism	0.921632	0.923034	0.922237	0.329881	0.31513	0.345955	0.945055	1.03369	1.0508	0.279646	0.677246	0.402599	0.992912	1.11012	1.00026	0.899792	0.349903	0.99676	1.0631	1.04817	1.0561	0.593956	0.706028	0.447429	0.736518	0.676211	0.716932	0.624737	0.0190268	0.00769294	0.000830659	0.0001138
267.097	9.12835	C10H13N5O4	Adenosine	Nucleotide Metabolism	0.987085	0.84872	0.978683	0.944259	0.322132	0.878107	1.04453	1.05234	1.04775	0.852227	0.769145	0.807409	0.981812	0.949877	0.995486	0.924677	0.788753	0.972166	0.96182	0.980362	1.1246	0.812147	0.828866	0.413079	1.36389	1.40997	1.47927	1.38197	0.169529	0.0476241	0.0299269	0.0112104
332.053	14.4781	C10H13N4O7P	dIMP	Nucleotide Metabolism	0.878247	0.888781	0.931926	0.627555	0.712263	0.748418	0.989036	1.16078	1.04374	0.971349	0.482254	0.838963	0.869219	1.03814	0.968638	0.607349	0.898833	0.877544	0.928845	1.00969	0.954362	0.728416	0.949677	0.799339	0.91604	0.955455	0.949656	0.982803	0.665865	0.811498	0.741832	0.900015
363.058	16.4775	C10H14N5O8P	GMP	Nucleotide Metabolism	0.847369	1.57283	1.20982	0.318866	0.26891	0.412345	0.935819	1.13878	1.03935	0.700665	0.639396	0.844599	0.896829	1.09241	0.814805	0.285208	0.398114	0.0415464	0.81472	1.00694	0.97075	0.10419	0.970474	0.819719	0.767708	0.783276	0.749126	0.7991	0.10535	0.397187	0.110034	0.138782
404.003	15.9456	C9H14N2O12P2	UDP	Nucleotide Metabolism	1.02987	1.52074	1.22059	0.727271	0.551317	0.295461	1.04003	1.00262	1.03752	0.80185	0.991768	0.814042	0.98792	0.905428	0.864578	0.956769	0.628013	0.437654	0.983046	0.772999	1.09514	0.909849	0.162459	0.505898	0.0714604	0.0876129	0.0811217	0.0842958	6.05364e-06	6.55539e-06	7.09576e-06	7.57906e-06
104.011	14.8319	C3H4O4	Malonate	Nucleotide Metabolism	1.03213	0.69644	0.879844	0.875649	0.300498	0.513284	0.711777	0.844619	1.0259	0.392077	0.269266	0.879164	1.21046	0.943936	1.05617	0.538532	0.793155	0.757314	1.04516	0.961012	0.982964	0.835725	0.816972	0.937983	1.12827	0.750876	0.951121	0.968589	0.513728	0.178244	0.787891	0.850736
482.984	17.9734	C9H16N3O14P3	CTP	Nucleotide Metabolism	1.02865	1.19782	1.06616	0.768924	0.155786	0.477946	1.08342	1.06654	1.01664	0.349839	0.636676	0.85674	1.02397	0.895399	0.924265	0.800302	0.294663	0.318752	1.05467	0.986885	1.02666	0.390988	0.886233	0.666534	0.0438149	0.0117863	0.0333073	0.034506	1.25614e-07	6.61268e-08	1.07255e-07	8.60022e-08
443.024	17.6475	C10H15N5O11P2	GDP	Nucleotide Metabolism	0.895561	1.37456	1.03296	0.298843	0.114185	0.787048	0.836938	1.08672	1.00891	0.198978	0.618268	0.936217	0.912444	1.14814	1.00309	0.597477	0.0808658	0.971551	0.972842	0.990211	1.15606	0.649736	0.958631	0.0696189	0.891806	0.897624	0.898965	0.850925	0.335319	0.521485	0.260553	0.0944378
136.038	10.1688	C5H4N4O	Hypoxanthine	Nucleotide Metabolism	0.975177	0.848179	0.940005	0.771281	0.0447288	0.47072	1.11907	0.913128	0.983347	0.478845	0.481219	0.884213	1.1294	0.940753	1.05263	0.324965	0.2592	0.495984	0.997565	0.914759	1.04627	0.972733	0.355531	0.560723	1.16269	1.19386	1.23941	1.17292	0.214683	0.24001	0.0180678	0.0718366
427.03	16.1739	C10H15N5O10P2	dGDP	Nucleotide Metabolism	0.979644	0.970738	0.966285	0.758084	0.833632	0.620807	1.07701	1.01864	0.978417	0.519309	0.81137	0.816742	0.984442	0.974738	0.964495	0.911556	0.814729	0.635436	1.06952	0.965775	1.08948	0.64616	0.662561	0.320396	1.17112	0.940107	1.0107	1.04706	0.272705	0.615457	0.92016	0.664434
483.969	17.5621	C9H15N2O15P3	UTP	Nucleotide Metabolism	1.04975	1.15979	1.02833	0.65811	0.164546	0.796976	1.06771	0.997423	0.975877	0.574059	0.986057	0.822058	0.935305	0.926374	0.84112	0.644736	0.571213	0.11888	1.05627	0.972468	1.03626	0.62178	0.845935	0.692731	0.0182411	0.0134275	0.015073	0.0149746	5.45966e-07	5.36197e-07	5.43367e-07	5.43733e-07
491	15.386	C10H16N5O12P3	dATP	Nucleotide Metabolism	1.09751	1.16177	1.00552	0.663086	0.111437	0.965856	1.10893	1.03582	0.973022	0.55747	0.804708	0.832029	0.925246	0.88057	0.785135	0.517765	0.359562	0.0203734	1.01651	0.979291	0.689981	0.872797	0.900364	0.00386266	0.394484	0.34855	0.361737	0.363297	0.0049796	5.72235e-07	2.10978e-07	1.50728e-07
347.063	14.8659	C10H14N5O7P	AMP	Nucleotide Metabolism	1.04029	0.994147	1.01554	0.579541	0.97108	0.865199	1.12007	1.0084	0.970894	0.406119	0.926764	0.765591	0.989139	0.892713	0.970444	0.939072	0.397115	0.709427	1.06715	0.889092	1.01164	0.514457	0.131498	0.881758	2.25258	1.7944	1.9812	2.07766	0.0111713	0.0305028	0.000708415	0.000636288
151.049	12.283	C5H5N5O	Guanine	Nucleotide Metabolism	0.822193	1.10727	0.914202	0.351274	0.406454	0.533025	0.956818	0.833339	0.964512	0.842755	0.234664	0.828266	1.00856	0.913773	0.933769	0.968426	0.293238	0.511682	0.943932	1.02517	0.853663	0.770304	0.853935	0.182253	0.254614	0.232621	0.224045	0.234261	8.61781e-05	4.05052e-05	5.36693e-05	6.36517e-05
522.99	18.9195	C10H16N5O14P3	GTP	Nucleotide Metabolism	0.929433	1.24715	0.993092	0.536506	0.121557	0.946458	0.991531	1.08316	0.952087	0.937743	0.622384	0.665712	0.868811	1.03089	0.901515	0.358572	0.812883	0.303989	0.988161	1.04178	1.10066	0.935055	0.803753	0.437464	0.5033	0.450045	0.449276	0.465658	0.00304356	0.00266832	7.74749e-05	0.000127562
466.989	17.1451	C9H16N3O13P3	dCTP	Nucleotide Metabolism	1.21815	1.19381	1.11823	0.532797	0.415424	0.716163	1.43679	0.858171	0.947811	0.180532	0.725375	0.862144	1.05125	0.825897	0.899671	0.838296	0.646984	0.680471	1.10524	0.917925	0.962158	0.600008	0.697809	0.833156	0.0625256	0	0.0982727	0.0766273	NA	NA	0.00020463	0.000152054
135.054	9.63544	C5H5N5	Adenine	Nucleotide Metabolism	1.1079	0.915959	1.01456	0.515861	0.41475	0.91672	1.07885	0.809194	0.93795	0.703531	0.270695	0.690122	1.13567	0.959208	1.01214	0.609564	0.780045	0.923441	0.950741	0.900585	0.971945	0.70617	0.411785	0.797041	0.861996	0.677068	0.763363	0.855318	0.345454	0.00711217	0.0403235	0.262789
481.989	15.7573	C10H17N2O14P3	dTTP	Nucleotide Metabolism	1.10898	1.70146	1.09263	0.692792	0.226398	0.698839	1.05907	0.827664	0.883885	0.819006	0.491221	0.562347	0.923657	0.933238	0.626797	0.757876	0.78683	0.0615106	1.20055	0.950234	0.739434	0.459017	0.826415	0.154192	0	0	0	0	NA	NA	NA	NA
188.116	12.1398	C8H16N2O3	Val-Ala	Peptide(di-)	0.960584	0.834028	0.945744	0.843269	0.246691	0.733524	1.24791	0.951783	1.22257	0.139748	0.706003	0.177581	1.29568	0.912634	0.985015	0.115993	0.190451	0.840009	1.03665	0.887773	1.02696	0.717987	0.380813	0.758338	0.857975	0.781749	0.827663	0.804863	0.325078	0.136945	0.106113	0.0525656
276.096	13.7939	C10H16N2O7	Glu-Glu	Peptide(di-)	1.13645	1.49197	1.18535	0.39274	0.0576835	0.280359	1.29981	0.946471	1.21968	0.396093	0.854893	0.412635	1.09373	0.778041	0.978025	0.759565	0.31558	0.925737	0.864409	0.773582	0.64761	0.599174	0.148844	0.0275779	0	0	0	0	NA	NA	NA	NA
172.085	14.0582	C7H12N2O3	Glycylproline	Peptide(di-)	1.00294	0.866659	0.903672	0.976429	0.0982019	0.312344	1.26541	1.09566	1.17565	0.29463	0.347961	0.0478556	1.07447	0.945452	0.993911	0.476792	0.551826	0.92691	1.01965	0.963536	1.03104	0.806063	0.680851	0.731557	1.08991	0.954996	0.963128	1.06993	0.250758	0.683376	0.595627	0.488413
246.122	12.2985	C10H18N2O5	Glu-Val	Peptide(di-)	0.875289	0.885375	0.941858	0.432899	0.590059	0.689042	1.03299	1.1194	1.16217	0.795966	0.481507	0.406987	0.982566	1.0062	0.943235	0.880261	0.977008	0.639075	0.910217	1.10712	0.992399	0.536148	0.538237	0.96267	1.04365	1.16512	1.10062	1.09657	0.808004	0.308542	0.530708	0.513187
262.08	16.6913	C9H14N2O7	Glu-Asp	Peptide(di-)	0.933865	0.740668	0.874227	0.788442	0.0205157	0.376058	1.35859	1.00442	1.14909	0.170564	0.980614	0.514135	1.36477	0.850087	1.11432	0.304854	0.262504	0.478712	1.07653	0.832547	1.05868	0.667229	0.108914	0.685421	0.918512	0.722154	0.85464	0.84054	0.731491	0.0159819	0.34311	0.296738
261.133	17.9656	C10H19N3O5	Thr-Ala-Ala	Peptide(Tri-)	1.16697	0.78208	1.10595	0.469977	0.128776	0.568984	1.28117	0.97199	1.13896	0.306646	0.876611	0.544523	1.32704	0.829002	1.07959	0.354517	0.278991	0.679444	1.13789	0.802502	0.87617	0.58668	0.22252	0.530788	0.945277	0.736005	0.86144	0.844788	0.849285	0.116119	0.462777	0.4241
248.064	17.2248	C8H12N2O7	Asp-Asp	Peptide(di-)	1.13542	0.837306	0.933102	0.50243	0.127123	0.655845	1.25364	0.993315	1.13211	0.286016	0.970926	0.57227	1.31846	0.93072	0.953085	0.213819	0.665472	0.751888	0.894236	0.825101	0.635266	0.50406	0.191864	0.0126629	0.61299	0.568147	0.593846	0.576515	0.0341926	0.0042157	0.00629782	0.00448242
289.139	16.3527	C10H19N5O5	Asp-Arg	Peptide(di-)	1.05657	0.685236	0.920674	0.62949	0.0769483	0.392396	1.24938	0.841309	1.12733	0.062007	0.173497	0.316169	1.18394	0.733217	1.04926	0.164062	0.0068233	0.733388	1.17803	0.83767	0.984527	0.206839	0.199	0.917408	1.27524	0.876023	1.08724	1.09693	0.138739	0.335735	0.4841	0.513281
186.1	11.2822	C8H14N2O3	Pro-Ala	Peptide(di-)	1.19402	0.816117	1.11717	0.528662	0.608895	0.574163	1.96084	1.18675	1.12126	0.203944	0.596733	0.686829	0.859337	0.614917	0.149305	0.410575	0.00796684	1.52869e-05	0.692747	0.564574	0.0743023	0.0101808	0.0105112	8.09379e-06	0.0465388	0.0477743	0.047038	0.0446289	6.69721e-06	6.76643e-06	6.81991e-06	6.69944e-06
220.106	13.0166	C8H16N2O5	Thr-Thr	Peptide(di-)	1.05422	0.838623	1.05472	0.785725	0.202815	0.734518	1.09369	1.05938	1.11975	0.484693	0.687203	0.476949	0.979382	0.92755	1.03083	0.886139	0.518548	0.840476	0.960935	0.971197	1.00913	0.800854	0.861488	0.961523	0.789607	0.649423	0.740455	0.774615	0.199389	0.0313982	0.0867994	0.14196
229.106	13.7153	C9H15N3O4	Asn-Pro	Peptide(di-)	1.01338	0.767508	0.871622	0.943472	0.0408471	0.299016	1.24541	1.02583	1.11922	0.239124	0.871656	0.539065	1.25665	0.808592	1.04484	0.368001	0.109612	0.766229	1.06821	0.896025	0.928058	0.663103	0.450493	0.614825	1.20985	1.05563	1.21486	1.18836	0.455291	0.666046	0.297121	0.325181
218.127	16.9475	C9H18N2O4	Thr-Val	Peptide(di-)	0.820485	1.15079	0.979176	0.178631	0.344052	0.87212	0.976128	1.14664	1.10894	0.873268	0.4098	0.561352	0.99646	1.21445	0.936313	0.976763	0.225929	0.585644	0.837489	1.0625	1.03881	0.127175	0.715659	0.755424	0.559149	0.767244	0.684961	0.722968	0.00147092	0.23331	0.0141028	0.033135
220.088	10.4012	C8H16N2O3S	Met-Ala	Peptide(di-)	0.823302	0.999964	1.02918	0.274514	0.999763	0.461081	1.00758	1.07536	1.10631	0.939106	0.469073	0.299035	0.87431	0.992353	0.969945	0.40979	0.925498	0.654284	1.00428	1.04361	1.08661	0.959862	0.659091	0.372829	0.740033	0.662426	0.652614	0.700783	0.0218935	0.00367822	0.00254531	0.00624957
234.085	15.4343	C8H14N2O6	Glu-Ser	Peptide(di-)	1.0028	0.868194	0.944169	0.986185	0.520915	0.638724	1.23622	1.1132	1.10557	0.19744	0.536841	0.558957	0.994916	1.00913	0.791431	0.958485	0.95526	0.00791404	0.754663	0.905108	0.689568	0.0438028	0.473998	0.0200019	0.623142	0.66323	0.608026	0.646037	0.00664953	0.0213998	0.00484005	0.00829801
220.07	15.4259	C7H12N2O6	Asp-Ser	Peptide(di-)	1.04743	0.785245	0.94521	0.842599	0.0855203	0.686357	1.33744	1.11831	1.10249	0.153893	0.381023	0.513254	1.16926	0.789407	1.04925	0.495994	0.113722	0.700899	1.08704	0.903781	0.952507	0.642768	0.526094	0.760557	1.1721	0.864066	1.02084	1.00812	0.568269	0.273535	0.901155	0.964211
228.147	10.1499	C11H20N2O3	Leu-Pro	Peptide(di-)	0.958402	0.886436	0.962518	0.605182	0.35452	0.558277	1.26064	0.996503	1.10044	0.210635	0.969156	0.376204	1.18413	0.909128	1.08046	0.235232	0.201725	0.33988	1.10532	0.91266	1.08087	0.0357215	0.253231	0.265913	1.22024	1.06932	1.12943	1.14323	0.0580039	0.52702	0.102587	0.0713856
248.101	14.5165	C9H16N2O6	Glu-Thr	Peptide(di-)	1.00564	0.879277	0.997793	0.94076	0.218582	0.974153	1.15502	1.041	1.06845	0.07937	0.643596	0.456913	1.01221	0.982513	0.855285	0.840367	0.809137	0.0413607	0.802996	0.929176	0.725758	0.0123301	0.282568	0.000402387	0.723035	0.679027	0.714844	0.698042	0.0681286	0.00243366	0.000747231	0.000357354
260.137	10.8942	C11H20N2O5	Glu-Leu	Peptide(di-)	0.932675	0.82481	0.954271	0.671472	0.288883	0.737124	0.95896	1.14056	1.06618	0.850941	0.369944	0.661819	1.05318	1.12938	1.02527	0.588484	0.570566	0.808698	0.945918	1.09743	0.978538	0.638015	0.543751	0.860734	0.846342	0.896631	0.997394	0.966045	0.366574	0.460169	0.983558	0.786424
230.09	15.2475	C9H14N2O5	Pro-Asp	Peptide(di-)	1.05449	0.84634	1.00054	0.71942	0.513587	0.995634	1.42355	1.07068	1.06448	0.276018	0.720645	0.753049	0.77029	0.700207	0.275709	0.189409	0.0343695	6.25864e-06	0.545151	0.455237	0.0500742	0.00471562	0.00105296	5.51399e-06	0.0182926	0.0254961	0.0180099	0.020319	4.54847e-06	4.66271e-06	4.56167e-06	4.60467e-06
245.174	13.673	C11H23N3O3	Lys-Val	Peptide(di-)	1.06252	0.682299	0.87611	0.796936	0.395058	0.421198	2.29864	1.2402	1.06345	0.165888	0.572039	0.859515	1.10696	1.16236	0.210586	0.730616	0.392391	0.000135959	0.781968	0.717027	0.0150445	0.292092	0.103088	NA	0	0	0	0	NA	NA	NA	NA
204.075	15.9079	C7H12N2O5	Ala-Asp	Peptide(di-)	0.954226	1.08904	0.981068	0.839183	0.646207	0.916872	1.37362	1.19691	1.04609	0.261385	0.276165	0.818455	0.984237	1.05679	0.890019	0.94545	0.794589	0.435596	0.891077	1.13286	0.868084	0.582015	0.207299	0.452359	0.517212	0.778512	0.623335	0.586271	0.0326934	0.0593465	0.00745579	0.00382779
190.095	14.0621	C7H14N2O4	Thr-Ala	Peptide(di-)	0.997256	1.019	0.991421	0.986248	0.856731	0.94104	1.10077	1.05131	1.02474	0.531119	0.756726	0.823287	1.00823	0.994554	0.999056	0.963002	0.965127	0.993373	0.954117	0.934973	1.02642	0.595712	0.639442	0.837781	1.67261	1.53061	1.60363	1.58621	0.00576748	0.0445438	0.00303307	0.00209549
247.08	15.5512	C8H13N3O6	Asp-Asn	Peptide(di-)	1.10355	0.830632	1.03549	0.621923	0.137642	0.812044	1.31491	1.0277	1.01711	0.251758	0.875984	0.926415	0.92933	0.720771	0.657257	0.615756	0.0320008	0.0106085	0.884736	0.757744	0.637724	0.344021	0.0280275	0.00746391	0.560147	0.497961	0.515464	0.528663	0.0172738	0.000432486	0.000566062	0.000704447
190.059	16.1386	C6H10N2O5	Gly-Asp	Peptide(di-)	1.09879	1.11418	1.0518	0.119728	0.00591862	0.390184	1.15101	1.02698	1.00791	0.214213	0.784403	0.936328	0.89208	0.888192	0.623576	0.0386856	0.335744	1.22959e-07	0.697229	0.659766	0.360792	0.00427616	0.00122234	2.15079e-07	0.283193	0.252663	0.245543	0.235536	3.96981e-05	4.13543e-08	7.13328e-09	1.09312e-08
301.142	8.64017	C16H19N3O3	Pro-Trp	Peptide(di-)	1.214	0.712809	0.94513	0.443706	0.318481	0.74735	2.03145	1.11671	1.0063	0.165094	0.70327	0.981792	0.81084	0.688773	0.110987	0.270639	0.00514972	3.34201e-06	0.772646	0.653265	0	0.0608709	0.0627408	NA	0	0	0	0	NA	NA	NA	NA
176.08	13.0557	C6H12N2O4	Gly-Thr	Peptide(di-)	1.15655	0.854058	0.987149	0.409943	0.589732	0.917035	1.61204	1.13029	1.00195	0.242932	0.609215	0.993399	0.94612	0.845608	0.278537	0.858603	0.206364	5.56437e-06	0.638331	0.593779	0.138924	0.0177103	0.00678612	2.84056e-05	0.0357391	0.0523446	0.0496738	0.0634196	1.18624e-05	1.01472e-05	1.41831e-05	1.37271e-05
204.075	14.6632	C7H12N2O5	Gly-Glu	Peptide(di-)	1.02664	0.6192	0.910213	0.90607	0.0383008	0.618953	1.59401	1.18236	0.985237	0.194019	0.447064	0.939539	0.933841	0.750308	0.411964	0.632734	0.150787	0.00185545	0.746208	0.616137	0.363313	0.0158727	0.00140512	1.68513e-05	0.427281	0.352255	0.387743	0.447209	6.15656e-05	0.000287978	2.51971e-05	5.33937e-05
204.111	11.8288	C8H16N2O4	Val-Ser	Peptide(di-)	0.804685	0.692193	0.924411	0.372941	0.163209	0.758791	1.07046	1.00453	0.98012	0.712239	0.988241	0.920491	1.14499	1.22162	1.23977	0.46097	0.714694	0.284242	0.847233	0.957614	1.0153	0.430724	0.896743	0.944736	1.04303	1.11812	1.13245	1.09638	0.881899	0.712361	0.614874	0.688922
203.127	16.5836	C8H17N3O3	Lys-Gly	Peptide(di-)	0.978273	0.78872	0.972091	0.863303	0.554131	0.818769	1.83743	1.06062	0.959362	0.167854	0.825268	0.862477	0.933299	0.990665	0.193194	0.635883	0.95739	3.33767e-07	0.723446	0.652153	0.0111488	0.105415	0.0532849	NA	0	0	0	0	NA	NA	NA	NA
236.083	10.4078	C8H16N2O4S	Met-Ser	Peptide(di-)	0.935945	0.978943	0.969476	0.511147	0.829115	0.703801	1.00991	0.935321	0.951761	0.94727	0.543306	0.489755	1.03877	1.02034	0.980645	0.689154	0.856463	0.815786	0.881006	0.765092	0.91717	0.297641	0.0506046	0.384675	0.721856	0.604421	0.622717	0.570215	0.00795295	0.00010195	9.67736e-05	0.000152403
216.111	11.4948	C9H16N2O4	Pro-Thr	Peptide(di-)	1.14275	0.73844	1.01758	0.591529	0.444859	0.922586	2.01622	1.12788	0.950792	0.231796	0.705787	0.858828	0.700458	0.707269	0.155561	0.162461	0.193002	1.86463e-05	0.574017	0.460882	0.045027	0.00675929	0.00233918	1.42752e-05	0	0	0	0	NA	NA	NA	NA
244.106	14.9375	C10H16N2O5	Pro-Glu	Peptide(di-)	0.988251	0.650893	0.955705	0.950072	0.207899	0.770451	1.47819	0.99261	0.940656	0.385092	0.9772	0.822085	0.841141	0.810618	0.315734	0.388474	0.205991	4.44892e-08	0.720138	0.654924	0.152702	0.00555248	0.0381349	1.94899e-07	0.0838076	0.131171	0.093814	0.106041	1.07862e-07	5.13477e-07	5.90886e-08	2.30318e-07
252.122	12.1225	C11H16N4O3	Pro-His	Peptide(di-)	1.09151	0.734563	0.950388	0.733323	0.227703	0.770799	2.0518	1.27822	0.902656	0.166821	0.38374	0.659598	0.78435	0.775415	0.175154	0.160958	0.0542865	5.05658e-05	0.76711	0.626844	0.192628	0.137377	0.00564696	3.64555e-05	0.0664989	0.171416	0.115053	0.137746	7.9572e-06	2.40837e-05	6.53029e-06	1.52253e-05
243.158	15.1567	C11H21N3O3	Pro-Lys	Peptide(di-)	1.04062	0.853447	0.969415	0.821199	0.762064	0.846841	1.67187	1.16122	0.883572	0.280163	0.593703	0.608983	0.689872	0.802109	0.212788	0.0702458	0.388185	5.03572e-05	0.68317	0.570172	0.0270209	0.0342079	0.0314208	2.88983e-05	0	0	0	0	NA	NA	NA	NA
268.154	8.19102	C12H20N4O3	His-Leu	Peptide(di-)	1.18587	0.633308	0.876201	0.423718	0.320126	0.467397	1.87452	1.12851	0.883046	0.188616	0.721988	0.721987	1.14681	0.832063	0.150455	0.687794	0.478741	0.000887335	0.748455	0.569501	0.0393727	0.100204	0.00583244	3.08483e-06	0.0150636	0.0164612	0.00695678	0.00578523	NA	NA	NA	NA
275.112	15.0685	C10H17N3O6	Ala-Asp-Ala	Peptide(tri-)	0.972647	1.11424	1.05337	0.839628	0.733261	0.558704	1.23842	0.959854	0.872478	0.335339	0.802586	0.376517	0.969449	1.00129	0.665503	0.773361	0.988987	0.00474189	0.717071	0.863189	0.450232	0.00306887	0.301245	1.59342e-05	0	0	0	0.0363141	NA	NA	NA	NA
218.127	8.16389	C9H18N2O4	Leu-Ser	Peptide(di-)	1.07244	0.613801	0.880994	0.759939	0.186611	0.522978	1.89281	1.25264	0.851608	0.153075	0.464393	0.606264	0.96907	0.718965	0.169581	0.933184	0.126976	0.000862029	0.79237	0.673158	0.0197415	0.298222	0.0121306	7.9713e-06	0	0.0407822	0	0	NA	NA	NA	NA
318.133	9.87372	C15H18N4O4	Tyr-His	Peptide(di-)	1.2379	0.907882	1.0446	0.562109	0.790233	0.856192	1.83774	1.07461	0.848306	0.186938	0.830131	0.654435	0.847054	0.535071	0.065964	0.42798	0.00992586	8.83033e-06	0.700995	0.584387	0.0474005	0.014487	0.00534415	1.67441e-05	0	0	0	0	NA	NA	NA	NA
261.096	17.0606	C9H15N3O6	Glu-Asn	Peptide(di-)	1.22199	0.773227	0.975584	0.727143	0.618754	0.952317	1.31335	0.68041	0.794342	0.482398	0.300976	0.512785	1.34465	0.503422	0.917898	0.369451	0.0945557	0.76043	1.08511	0.642182	0.799036	0.804509	0.244922	0.535873	0.94265	0.60248	0.779794	0.933455	0.861085	0.208855	0.449773	0.831312
233.137	16.4202	C9H19N3O4	Lys-Ser	Peptide(di-)	0.922839	0.800144	0.874693	0.689634	0.150228	0.344232	1.23721	0.943692	0.781209	0.45508	0.732958	0.236626	0.890794	0.818982	0.484875	0.508506	0.195956	7.26899e-06	0.858057	0.735499	0.512189	0.219137	0.0273717	7.08751e-05	0.301761	0.304612	0.306199	0.307139	0.000371091	5.20584e-06	7.47028e-07	7.43837e-07
259.19	12.3625	C12H25N3O3	Leu-Lys	Peptide(di-)	0.964584	0.440581	0.783535	0.899247	NA	0.393582	1.52297	1.12681	0.671075	0.426857	0.768985	0.3854	0.78687	0.671808	0	0.526854	0.0919333	NA	0.551378	0.433241	0	0.0185426	0.00201713	NA	0	0	0	0	NA	NA	NA	NA
202.132	7.44949	C9H18N2O3	Leu-Ala	Peptide(di-)	1.08551	0.49244	0.782347	0.818549	0.13795	0.342782	1.21397	0.745229	0.609042	0.623961	0.382104	0.219434	0.940555	0.600568	0.0413994	0.856129	0.169362	NA	0.636362	0.443015	0	0.078236	0.00178106	NA	1.24953	1.14084	1.2969	1.26269	0.0743056	0.392741	0.0214226	0.0652112
337.175	14.0796	C15H23N5O4	Tyr-Arg	Peptide(di-)	1.0517	0.549207	0.810496	0.900075	0.32734	0.478938	1.09257	0.784527	0.415309	0.823884	0.561508	0.0892889	0.58027	0.616753	0	0.0566125	0.0777405	NA	0.720432	0.427199	0	0.0235438	0.00508125	NA	0	0	0	0	NA	NA	NA	NA
389.191	15.992	C15H27N5O7	Ala-Lys-Asp-Gly	Peptide(tetra-)	1.12873	0.974825	1.1371	0.161075	0.707821	0.134927	1.05122	0.980393	1.24359	0.809067	0.886481	0.175593	0.911479	0.816273	0.888242	0.637856	0.0216273	0.346834	0.896608	0.871847	0.999176	0.147307	0.0963777	0.992242	0.229561	0.245875	0.138247	0.0789675	0.00988304	0.0110509	3.4049e-07	2.71784e-08
375.175	17.5203	C14H25N5O7	Asp-Lys-Gly-Gly	Peptide(tetra-)	1.07234	0.800569	1.07605	0.609615	0.0262458	0.426662	1.25038	1.07677	1.21461	0.134276	0.700436	0.210934	1.16601	0.98087	1.0417	0.214205	0.842183	0.626274	1.09692	0.888828	1.01399	0.602471	0.360697	0.901765	1.09034	1.07429	1.11129	1.11744	0.55303	0.629732	0.385714	0.39221
445.253	13.2947	C19H35N5O7	Ala-Leu-Lys-Asp	Peptide(tetra-)	0.941406	0.910648	0.93099	0.749945	0.641722	0.454791	1.14836	1.08984	1.20064	0.0941682	0.31056	0.0762789	0.998512	1.20644	1.08327	0.992633	0.0680457	0.31642	1.0165	0.975557	1.07752	0.889413	0.855569	0.415317	0.773641	0.963026	0.856906	0.824444	0.0661321	0.77305	0.144853	0.0867117
300.144	16.5463	C12H20N4O5	Ala-Gly-Gly-Pro	Peptide(tetra-)	1.00411	0.890655	1.14845	0.964045	0.437025	0.304674	1.1967	1.01932	1.19775	0.175013	0.87662	0.197164	1.10421	1.02111	1.06295	0.311509	0.718884	0.44727	1.07669	0.838563	1.10024	0.558317	0.230113	0.465744	1.09416	1.03602	0.976783	0.946568	0.663889	0.850979	0.866937	0.69062
304.102	15.8	C10H16N4O7	Asp-Gly-Gly-Gly	Peptide(tetra-)	1.09886	0.693645	0.952107	0.716505	0.0700355	0.79581	1.20321	1.11325	1.19139	0.474369	0.55147	0.456281	1.23051	0.813428	1.04634	0.377613	0.244812	0.814519	1.21299	0.851885	0.899846	0.392345	0.457904	0.578643	1.19235	0.934837	1.08156	1.09379	0.536483	0.715779	0.713014	0.651598
624.35	14.7737	C30H44N10O5	Arg-Phe-Phe-Arg	Peptide(tetra-)	1.07252	0.342012	0.679952	0.781254	NA	0.333313	1.78134	0.597224	1.18088	0.263787	0.446864	0.698093	1.73938	0.452402	0.996279	0.0683536	0.164257	0.991861	1.46121	0.575892	0.787285	0.440102	0.348076	0.645957	6.39475	4.35807	5.06219	5.5591	0.00739612	0.100552	0.000632584	0.000308312
376.159	17.0763	C14H24N4O8	Ala-Thr-Ala-Asp	Peptide(tetra-)	0.981635	0.955638	0.956955	0.901992	0.710752	0.695933	1.16887	1.12719	1.17067	0.223273	0.265496	0.24649	1.16257	0.88483	1.01235	0.126977	0.288376	0.882453	0.940961	0.945349	0.987689	0.559961	0.595938	0.912476	0.884726	0.961619	0.925095	0.923636	0.493691	0.740533	0.484048	0.509298
204.075	15.4922	C14H24N4O10	Asp-Thr-Ser-Ser	Peptide(tetra-)	0.96667	1.00164	1.07315	0.889	0.993859	0.725712	1.41429	1.10657	1.16916	0.168306	0.579827	0.425745	0.936379	1.00897	0.896428	0.796983	0.94592	0.511725	0.922807	1.03149	0.884309	0.791695	0.878051	0.582755	1.11758	1.27025	1.10931	1.20967	0.523454	0.175907	0.518314	0.247851
318.154	15.9936	C12H22N4O6	Ala-Ala-Ala-Ser	Peptide(tetra-)	1.06309	0.914909	0.986456	0.765388	0.515763	0.922694	1.15033	0.997264	1.16287	0.509441	0.985848	0.345272	1.13151	1.02911	1.02213	0.52706	0.865755	0.871896	1.03234	0.904161	1.0303	0.859104	0.588352	0.853085	1.04209	0.93566	0.997324	1.03454	0.822971	0.736733	0.985535	0.81014
408.114	14.9683	C14H24N4O6S2	Cys-Cys-Pro-Ser	Peptide(tetra-)	1.14571	0.566924	0.923495	0.346908	0.00199411	0.609821	1.58892	0.897521	1.16087	0.00298981	0.525588	0.397367	1.18257	0.685191	0.952256	0.382278	0.102183	0.800654	1.22298	0.69123	0.961605	0.276628	0.0849303	0.858074	0.468775	0.219675	0.350706	0.389237	0.00119989	0.000133475	0.000238401	0.000371671
415.207	16.7011	C17H29N5O7	Ala-Thr-Gln-Pro	Peptide(tetra-)	1.02405	0.907239	0.958137	0.85421	0.235865	0.608775	1.17114	1.13832	1.15749	0.208406	0.245748	0.148629	0.956218	1.04689	1.03659	0.482819	0.784362	0.539769	0.964627	0.948709	1.04639	0.728555	0.547345	0.654252	0.990413	0.942994	0.963649	0.940345	0.91211	0.709451	0.708518	0.566182
559.311	23.5685	C27H41N7O6	Asn-Leu-Lys-Trp	Peptide(tetra-)	0.800322	1.06187	1.07057	0.367035	0.766036	0.752104	0.964513	1.30318	1.1524	0.853001	0.357853	0.547873	0.824043	1.37885	0.906518	0.267748	0.165261	0.639575	0.703051	1.03727	1.01116	0.10202	0.894241	0.963198	0.607418	1.04677	0.817383	0.796445	0.0431211	0.876259	0.408253	0.321716
479.168	10.8458	C17H29N5O9S	Asn-Met-Thr-Asp	Peptide(tetra-)	0.869243	0.88261	0.88185	0.578154	0.605095	0.564223	1.07973	1.22207	1.14664	0.693473	0.403343	0.553965	0.972914	1.09414	0.988507	0.893818	0.605187	0.921881	1.12901	1.03915	0.812934	0.631246	0.815988	0.192628	2.26379	2.13134	2.2822	2.38241	0.0448959	0.0452336	0.00375516	0.00747914
424.159	11.4054	C18H24N4O8	Ala-Asp-Gly-Tyr	Peptide(tetra-)	1.03832	1.06214	1.01354	0.850621	0.574549	0.915223	1.04973	1.19599	1.14562	0.697897	0.272799	0.298489	0.965025	1.00942	1.03692	0.826882	0.945647	0.762115	1.03204	1.03692	1.00408	0.852281	0.698947	0.964993	0.837296	0.921807	1.05198	0.998883	0.281688	0.564865	0.698168	0.993532
471.233	12.2938	C20H33N5O8	Glu-Val-Gln-Pro	Peptide(tetra-)	1.01228	1.04822	1.05465	0.922985	0.72772	0.589306	1.11341	1.16229	1.13944	0.297732	0.207746	0.316582	1.08597	1.13576	1.05465	0.601655	0.441187	0.537871	0.938026	1.12796	1.01735	0.66991	0.33172	0.893469	1.00834	1.09053	0.999435	1.08882	0.952967	0.558713	0.996327	0.514792
500.177	10.2811	C21H32N4O6S2	Cys-Leu-Cys-Tyr	Peptide(tetra-)	0.991924	0.820593	0.934188	0.930335	0.023546	0.446377	1.17404	1.00494	1.13238	0.193706	0.960535	0.2084	0.986439	0.897174	0.970118	0.85188	0.330121	0.63716	1.07315	1.08893	1.02411	0.483224	0.355463	0.770717	1.05905	0.844348	0.899209	0.777984	0.667622	0.0601765	0.294467	0.0241983
390.175	16.8842	C15H26N4O8	Ala-Val-Asp-Ser	Peptide(tetra-)	1.00656	0.92738	1.0142	0.963065	0.596787	0.885039	1.14415	0.974956	1.10724	0.378783	0.873655	0.505129	1.01561	0.874776	0.962999	0.87305	0.133456	0.640473	1.08255	0.952641	1.12832	0.351633	0.692158	0.214425	1.10943	0.92518	1.04553	1.06864	0.475351	0.471263	0.688754	0.553621
374.191	15.526	C14H26N6O6	Asn-Lys-Gly-Gly	Peptide(tetra-)	1.06492	0.877351	1.15144	0.37729	0.0596118	0.0480036	1.35637	0.969582	1.10182	0.123748	0.829173	0.504486	0.995096	1.04432	1.02512	0.963227	0.738154	0.820758	0.979712	0.940575	1.12208	0.821385	0.67776	0.305787	1.05404	0.950419	1.00765	1.0129	0.52352	0.733376	0.934079	0.903901
422.111	15.9678	C14H22N4O9S	Ala-Asp-Asp-Cys	Peptide(tetra-)	1.00779	1.01812	1.01625	0.936598	0.917635	0.874154	1.14863	0.97562	1.08113	0.274906	0.914724	0.588848	0.941317	0.943278	0.896442	0.463436	0.724953	0.374508	0.991155	0.935966	1.14195	0.940029	0.720739	0.305395	0.829017	0.861615	0.832376	0.86435	0.125212	0.48409	0.151986	0.232947
511.19	7.48576	C25H29N5O5S	Cys-Phe-Trp-Gly	Peptide(tetra-)	0.894332	0.759814	0.792884	0.356354	0.0406587	0.0884458	1.00599	0.91694	1.07824	0.970348	0.7222	0.693854	1.30519	0.803059	1.16438	0.428815	0.133286	0.33192	0.941039	0.946756	0.940404	0.673664	0.668175	0.69791	0.986723	0.895881	0.919046	0.753221	0.939409	0.338182	0.564421	0.208208
374.143	13.788	C14H22N4O8	Asp-Gly-Pro-Ser	Peptide(tetra-)	1.05463	0.876719	1.00177	0.710146	0.431022	0.991669	1.15911	1.11279	1.06867	0.43618	0.557532	0.64204	1.2277	1.01772	1.13028	0.33579	0.909182	0.361839	1.04224	0.965078	1.06147	0.826436	0.838745	0.657346	3.12221	2.40074	2.83079	2.55136	0.0180464	0.0262858	0.00128037	0.0016345
544.309	23.5791	C21H40N10O7	Arg-Lys-Asn-Gln	Peptide(tetra-)	0.736003	1.24874	0.804338	0.136136	0.281211	0.37792	0.840479	1.47273	1.06606	0.507907	0.12237	0.830679	0.721718	1.34979	0.897333	0.417092	0.305821	0.693331	0.782564	1.20075	1.25	0.562394	0.7202	0.539643	0.686037	0.990699	0.891439	1.00006	0.375168	0.986402	0.741337	0.999865
417.197	15.731	C15H27N7O7	Ala-Asp-Gly-Arg	Peptide(tetra-)	1.52211	1.81613	0.950336	0.286272	0.319199	0.914572	1.47863	0.796766	1.06477	0.348759	0.690379	0.894213	0.707397	0.716341	0.391142	0.284427	0.538506	0.0335834	0.448177	0.456814	0	0.0300575	0.0114819	NA	0	0	0	0	NA	NA	NA	NA
484.192	15.3348	C19H28N6O9	His-Val-Asp-Asp	Peptide(tetra-)	1.00495	0.7023	0.928212	0.976546	0.109562	0.555474	1.54792	1.00194	1.06312	0.236166	0.994759	0.810639	1.19877	0.999228	0.272923	0.433601	0.997212	5.27273e-05	0.632861	0.588887	0.0206783	0.00657621	0.00358157	9.34768e-06	0	0	0	0	NA	NA	NA	NA
414.223	15.3839	C17H30N6O6	Asn-Lys-Gly-Pro	Peptide(tetra-)	1.15322	0.783589	1.04823	0.33243	0.485197	0.707106	1.33979	0.908062	1.05954	0.305435	0.751153	0.797754	1.17773	1.00204	0.5306	0.517144	0.992928	0.00234629	0.879284	0.740751	0.182678	0.334573	0.194022	0.000113971	0.139578	0.120195	0.12603	0.138616	8.46626e-05	7.30584e-05	8.27445e-05	8.60222e-05
434.128	17.9975	C15H22N4O11	Ala-Asp-Asp-Asp	Peptide(tetra-)	0.937312	0.842423	0.868801	0.643903	0.194837	0.293965	1.22226	0.805809	1.05935	0.306169	0.113633	0.702041	1.22733	1.03936	1.1589	0.280394	0.787098	0.29035	1.08229	0.947716	0.953294	0.631238	0.722796	0.784839	0.850439	0.747282	0.900085	0.922277	0.346092	0.0635817	0.447321	0.555872
456.161	15.6563	C17H24N6O9	Ala-Asp-Asp-His	Peptide(tetra-)	0.607399	1.8214	1.14964	0.33512	0.0354279	0.728122	0.516195	1.44307	1.05767	0.234954	0.451249	0.894685	0.490632	1.79573	1.00567	0.169463	0.145342	0.98895	0.547104	1.46979	1.34109	0.234276	0.41624	0.477298	0.917219	2.04028	1.36385	1.466	0.870434	0.221483	0.45111	0.360423
489.243	13.8561	C20H35N5O9	Asp-Leu-Lys-Asp	Peptide(tetra-)	0.828589	0.980535	0.956337	0.135687	0.781433	0.592708	1.01571	1.01495	1.05188	0.925867	0.909546	0.74169	1.08549	1.13052	1.07482	0.515222	0.182167	0.477095	0.928084	1.1155	1.04798	0.338295	0.311027	0.579452	0.868033	1.09048	1.00025	0.957261	0.355514	0.694273	0.998348	0.735554
394.116	17.0918	C13H22N4O8S	Ala-Asp-Cys-Ser	Peptide(tetra-)	1.09427	0.634223	0.965733	0.680831	0.0362172	0.84688	1.27023	0.944945	1.05114	0.196186	0.741634	0.806896	1.26691	0.798462	1.05774	0.187455	0.303355	0.735504	1.18888	0.871139	1.06258	0.347621	0.49579	0.777193	0.455859	0.356591	0.407026	0.404165	0.00452995	0.00391564	0.00261833	0.00248087
426.088	16.8036	C13H22N4O8S2	Asp-Cys-Cys-Ser	Peptide(tetra-)	0.815814	0.899481	0.976267	0.435009	0.580479	0.915024	0.983647	1.00455	1.05068	0.948598	0.981168	0.870863	0.949178	0.838851	0.722448	0.801122	0.221426	0.0640901	1.16735	1.16489	1.23588	0.306077	0.435454	0.440513	1.97193	1.22723	1.23017	1.4141	0.216141	0.481916	0.219523	0.20704
541.213	15.8982	C21H31N7O10	Glu-Glu-Gln-His	Peptide(tetra-)	0.953221	0.772447	0.924967	0.829623	0.493802	0.667771	1.66824	1.01738	1.04759	0.252877	0.959333	0.881469	1.11828	1.04367	0.127658	0.709506	0.886874	0.000342976	0.533412	0.532164	0	0.0263277	0.0143806	NA	0	0	0	0	NA	NA	NA	NA
438.175	11.2386	C19H26N4O8	Ala-Gly-Glu-Tyr	Peptide(tetra-)	0.995266	0.912747	1.0056	0.965655	0.72392	0.951907	1.27068	1.12245	1.04377	0.202101	0.592704	0.763175	1.03208	0.977263	0.516912	0.87197	0.864012	0.000332785	0.631222	0.706931	0.211395	0.00513057	0.0209587	4.80554e-05	0	0	0	0	NA	NA	NA	NA
348.164	16.364	C13H24N4O7	Ala-Thr-Ala-Ser	Peptide(tetra-)	1.13993	1.00368	1.11778	0.14758	0.977941	0.196114	1.07417	0.896865	1.04138	0.474041	0.175618	0.641768	1.09329	1.03339	0.987848	0.347159	0.738178	0.886267	1.08365	0.929495	1.02721	0.441007	0.607386	0.749863	0.999821	0.819067	0.904013	0.88836	0.998678	0.113424	0.274439	0.180457
404.165	16.8181	C14H24N6O8	Ala-Asn-Asn-Ser	Peptide(tetra-)	0.993163	0.935877	1.00958	0.969491	0.566743	0.902614	1.095	0.932733	1.04134	0.54925	0.64506	0.79221	1.12118	0.848899	0.966962	0.393202	0.404026	0.703727	1.00058	0.903295	0.998807	0.995643	0.435358	0.991664	1.15083	0.923014	1.02827	1.08139	0.46682	0.495396	0.801911	0.543157
416.191	9.96265	C17H28N4O8	Asp-Val-Pro-Ser	Peptide(tetra-)	0.991969	1.33033	1.01795	0.951372	0.464883	0.904485	1.00492	0.968073	1.02563	0.978107	0.891932	0.868043	0.949402	1.06556	0.964033	0.752155	0.732897	0.803426	0.977279	1.00957	0.886549	0.784487	0.94953	0.252648	0	0	0.00203726	0	NA	NA	NA	NA
498.179	10.5307	C21H30N4O8S	Ala-Met-Asp-Tyr	Peptide(tetra-)	0.906586	0.881029	0.940844	0.28066	0.597702	0.451558	1.10478	0.97504	1.0223	0.523397	0.777542	0.818977	1.08584	1.06626	1.0788	0.156397	0.644935	0.387158	0.972486	1.0596	0.977324	0.757089	0.637291	0.758703	1.08269	1.09603	1.0659	0.995652	0.53541	0.348244	0.389046	0.961354
362.126	14.7086	C13H22N4O6S	Cys-Gly-Pro-Ser	Peptide(tetra-)	0.70652	1.69165	1.09785	0.33664	0.0350128	0.745177	0.67558	1.31329	1.01613	0.313881	0.404938	0.958923	0.689676	1.58186	0.882134	0.282941	0.0305355	0.668969	0.688728	1.31973	1.00485	0.301669	0.397444	0.987258	0.810425	1.80488	1.33629	1.28412	0.5777	0.216188	0.386261	0.461489
376.142	14.57	C14H24N4O6S	Ala-Cys-Pro-Ser	Peptide(tetra-)	0.60372	1.31803	0.939398	0.260876	0.585126	0.869323	0.559671	1.53711	1.01282	0.251829	0.408272	0.977119	0.559624	1.62552	0.976322	0.177312	0.342162	0.95182	0.551223	1.38451	1.15808	0.250579	0.540201	0.756911	0.61318	1.23995	0.947228	0.89537	0.346437	0.656089	0.898625	0.805093
461.187	16.9953	C16H27N7O9	Arg-Asp-Asp-Gly	Peptide(tetra-)	1.04379	0.889647	1.03072	0.793476	0.397501	0.76386	1.14234	1.01526	1.01044	0.415517	0.912748	0.947047	1.16565	0.944698	1.10932	0.355621	0.549293	0.413189	1.05283	1.00163	1.01919	0.724513	0.986048	0.868048	1.19138	1.10615	1.15433	1.21288	0.467877	0.443057	0.21977	0.162908
374.216	14.437	C16H30N4O6	Ala-Leu-Thr-Ala	Peptide(tetra-)	1.00808	0.758966	0.92297	0.948154	0.262364	0.378368	1.07972	0.973939	0.994928	0.453315	0.83852	0.962707	1.10782	0.85588	1.00693	0.556885	0.208954	0.949063	1.11457	0.90139	0.978077	0.437749	0.48852	0.84861	1.0715	0.93826	0.985559	0.975541	0.7267	0.517178	0.919549	0.852964
413.227	9.4562	C18H31N5O6	Pro-Asn-Ala-Leu	Peptide(tetra-)	0.990663	0.648753	0.803053	0.962319	0.169933	0.254828	2.38046	1.27223	0.991941	0.139687	0.481578	0.973798	1.01703	0.884715	0.182671	0.941214	0.455106	0.000115685	0.750236	0.687488	0.12102	0.0447292	0.0273999	6.2475e-06	0	0	0	0	NA	NA	NA	NA
440.103	16.4943	C14H24N4O8S2	Asp-Thr-Cys-Cys	Peptide(tetra-)	0.770597	1.02576	1.05148	0.0217255	0.899072	0.687446	0.814594	0.871548	0.974297	0.0744632	0.244069	0.842563	0.945262	1.11255	0.72542	0.674968	0.665543	0.024647	1.10458	1.09836	0.921324	0.515842	0.575657	0.53424	0.613672	0.704137	0.595255	0.595827	0.00386805	0.0773938	0.0016625	0.00118215
359.217	13.8373	C15H29N5O5	Lys-Val-Asn	Peptide(tri-)	1.12923	0.555335	0.932425	0.563623	0.293056	0.734713	2.29278	1.19179	0.972711	0.103657	0.67381	0.937105	0.806251	0.677089	0	0.218523	0.214771	NA	0.597176	0.520211	0	0.0678166	0.00305262	NA	0	0	0	0	NA	NA	NA	NA
440.177	14.6574	C16H24N8O7	Asn-Asn-Gly-His	Peptide(tetra-)	0.73082	1.51547	0.94413	0.337486	0.224214	0.859382	0.566176	1.37289	0.962674	0.122081	0.379726	0.90521	0.532051	1.55753	0.896473	0.0454787	0.0440909	0.707332	0.600596	1.69685	1.18391	0.082499	0.197294	0.58748	0.515497	1.28323	0.872254	0.717772	0.0620101	0.541587	0.694938	0.449445
382.131	10.7009	C16H22N4O5S	Cys-Phe-Gly-Gly	Peptide(tetra-)	0.925565	1.71201	1.24439	0.830792	0.420657	0.456843	0.772428	1.05909	0.934755	0.31957	0.711259	0.747013	0.867316	1.0487	0.973148	0.326113	0.742376	0.851971	0.800836	1.15453	0.927231	0.159484	0.473922	0.658465	0.891864	0.737991	0.823587	0.938526	0.616622	0.320439	0.256581	0.698638
488.259	13.2547	C20H36N6O8	Asp-Asn-Leu-Lys	Peptide(tetra-)	1.05863	1.26397	1.09248	0.630719	0.031787	0.458568	2.0417	1.12506	0.933591	0.132062	0.674727	0.755822	1.04238	0.825614	0.618729	0.798411	0.163983	0.00951787	0.89046	0.780052	0.685087	0.260534	0.124592	0.00672616	0.367725	0.693019	0.482976	0.535467	5.76905e-05	0.1515	0.00101302	0.00385707
562.243	14.5169	C30H34N4O7	Ala-Phe-Tyr-Tyr	Peptide(tetra-)	0.943793	1.0428	0.991475	0.437533	0.860098	0.924251	1.04031	0.976099	0.916749	0.741889	0.847279	0.400533	0.951904	0.803327	0.967191	0.494414	0.0684161	0.665042	1.07486	0.847886	1.00449	0.64193	0.208956	0.963535	1.36325	1.38297	1.36949	1.46052	0.148656	0.105592	0.0108102	0.00236807
439.243	10.7974	C20H33N5O6	Pro-Pro-Val-Gln	Peptide(tetra-)	1.02024	0.574082	0.878525	0.920146	0.412812	0.53219	1.83473	1.08043	0.914564	0.223185	0.843015	0.775393	0.667483	0.618305	0.0744407	0.117795	0.100428	0.000241034	0.397184	0.397221	0	0.000652022	0.000629717	NA	0	0	0	0	NA	NA	NA	NA
521.195	16.6937	C23H31N5O7S	Ala-Met-Trp-Asp	Peptide(tetra-)	1.01534	1.1696	1.05597	0.937956	0.0792956	0.616589	0.867163	1.12718	0.903537	0.436245	0.345942	0.578616	0.859828	1.01413	0.998724	0.391323	0.895533	0.992152	0.782817	1.15869	0.908071	0.16136	0.381277	0.60856	0.856	1.16901	1.01828	1.05936	0.355196	0.440165	0.903487	0.650997
475.243	7.46125	C23H33N5O6	Pro-Val-Asn-Phe	Peptide(tetra-)	1.09036	0.791094	0.880279	0.742957	0.407371	0.518342	1.95487	0.812332	0.741033	0.247749	0.530721	0.442123	0.931491	0.586542	0.0987274	0.820183	0.108739	0.00057484	0.564294	0.421328	0	0.0452867	9.83006e-05	NA	0	0	0	0	NA	NA	NA	NA
347.133	15.9869	C13H21N3O8	Val-Asp-Asp	Peptide(tri-)	1.01512	0.975155	1.08388	0.951523	0.966337	0.595253	2.44181	1.28251	1.64112	0.147245	0.390777	0.100505	1.43786	1.71806	0.392957	0.214435	0.0169794	0.00379322	0.526782	0.548148	0	0.0801119	0.0658072	NA	0	0	0	0	NA	NA	NA	NA
379.141	12.0471	C14H25N3O7S	Glu-Met-Thr	Peptide(tri-)	0.935173	1.45442	1.10967	0.707875	0.455905	0.475167	1.06767	1.28053	1.28238	0.674063	0.0952132	0.133292	1.34691	1.22868	1.29813	0.182614	0.0428398	0.0346083	1.30538	1.08809	1.33168	0.100075	0.222373	0.0585426	0.926924	0.695126	1.00585	0.608846	0.594217	0.0885518	0.960833	0.00116549
365.089	16.1944	C12H19N3O8S	Glu-Asp-Cys	Peptide(tri-)	0.863562	0.675241	0.913439	0.545423	0.0414142	0.611797	1.10245	1.11591	1.20291	0.619429	0.477811	0.241349	1.09011	0.88423	1.081	0.476166	0.415266	0.460289	0.958072	1.05093	1.0863	0.817555	0.748784	0.535788	1.97641	2.011	1.88161	2.06708	0.00560025	0.0317124	0.00011954	0.000187432
319.102	16.5638	C11H17N3O8	Glu-Asp-Gly	Peptide(tri-)	0.912595	0.729026	0.946229	0.686812	0.0397583	0.764587	1.36154	0.958211	1.1988	0.205147	0.827422	0.437825	1.30466	0.805311	1.02902	0.319567	0.208962	0.87186	1.08695	0.817277	0.966622	0.674567	0.124745	0.86266	1.03739	0.81456	0.859624	0.937302	0.888511	0.253365	0.389379	0.739265
277.091	15.5731	C9H15N3O7	Asp-Gly-Ser	Peptide(tri-)	0.993939	0.784352	0.935807	0.978332	0.0926971	0.695578	1.46803	1.05739	1.18738	0.178217	0.762764	0.413755	1.11042	0.812285	1.05912	0.650942	0.225983	0.73911	1.11299	0.825777	0.876694	0.640647	0.270594	0.478507	1.12746	0.795813	1.06227	1.07306	0.689957	0.181895	0.739838	0.678618
411.131	13.9336	C15H29N3O4S3	Met-Met-Met	Peptide(tri-)	1.06104	0.854072	0.936212	0.310932	0.137292	0.425705	1.25584	1.21541	1.15734	0.0401574	0.0373167	0.0586797	1.05838	0.950975	1.02821	0.43394	0.650251	0.620841	1.05949	0.950545	1.17325	0.602576	0.707619	0.092401	1.43086	1.15106	1.29474	1.29743	0.0568872	0.439981	0.0165891	0.0325211
309.133	8.12459	C14H19N3O5	Tyr-Gly-Ala	Peptide(tri-)	1.01914	0.992976	0.976887	0.837926	0.948159	0.824947	1.23037	1.14543	1.157	0.100762	0.517417	0.145463	1.13126	0.945143	0.833573	0.669296	0.68926	0.129105	0.994704	0.988251	0.402267	0.974829	0.932056	1.13142e-05	0.0772331	0.0572906	0.0813834	0.100031	8.54403e-08	1.51218e-07	2.70775e-07	4.44771e-07
342.19	9.69912	C15H26N4O5	Pro-Val-Gln	Peptide(tri-)	1.10795	0.77635	1.00842	0.327995	0.521711	0.95935	1.67911	1.19667	1.13915	0.247059	0.527491	0.614485	1.14839	0.998512	0.248249	0.639494	0.993879	0.00024515	0.751257	0.674329	0	0.0708313	0.0410192	NA	0	0	0	0	NA	NA	NA	NA
305.086	18.1324	C10H15N3O8	Asp-Asp-Gly	Peptide(tri-)	1.06145	0.618024	0.895962	0.799053	0.0122334	0.600603	1.42766	0.982003	1.13813	0.212552	0.941886	0.650671	1.3741	0.730695	1.0757	0.190423	0.161603	0.717931	1.22939	0.759617	0.910599	0.321668	0.288332	0.690822	1.45574	1.00058	1.33935	1.21814	0.234914	0.997712	0.275076	0.399909
346.16	17.5836	C12H19N5O6	Ser-Ser-His	Peptide(tri-)	1.07168	0.867636	0.984196	0.684612	0.221848	0.890321	1.21543	0.908993	1.11558	0.177722	0.444581	0.449496	1.08717	0.835246	0.971927	0.464138	0.296397	0.738412	1.09013	0.972383	1.081	0.317256	0.851704	0.445638	1.2439	1.095	1.18511	1.27881	0.178928	0.45809	0.149118	0.0441661
335.133	15.7833	C12H21N3O8	Glu-Ser-Thr	Peptide(tri-)	1.16861	0.841591	1.03607	0.447561	0.0925927	0.749846	1.20441	0.946021	1.10614	0.199612	0.622664	0.424368	1.16828	0.880361	1.0417	0.356623	0.250428	0.703376	1.17646	0.914609	1.04462	0.305732	0.496302	0.719669	1.12263	0.874846	1.01453	0.999901	0.493877	0.286781	0.910645	0.999411
346.221	17.362	C15H30N4O5	Leu-Lys-Ser	Peptide(tri-)	0.840257	0.979098	0.991592	0.520057	0.923559	0.971648	0.922005	1.10176	1.09832	0.662837	0.667349	0.648474	0.829983	1.2024	0.956932	0.188297	0.360491	0.787806	0.872345	1.04241	1.08917	0.3777	0.866441	0.60309	0.59426	0.75923	0.731991	0.719025	0.014641	0.167198	0.127981	0.0816223
275.148	15.1188	C11H21N3O5	Val-Ala-Ser	Peptide(tri-)	1.14011	1.22988	1.0388	0.355824	0.310007	0.750723	1.14218	0.94073	1.09705	0.511567	0.775909	0.575919	1.12383	0.869415	0.972911	0.480553	0.449426	0.845437	0.96136	0.78594	0.81997	0.732593	0.0356611	0.0457959	0	0	0	0	NA	NA	NA	NA
291.107	15.4834	C10H17N3O7	Glu-Gly-Ser	Peptide(tri-)	0.835228	0.854548	0.968935	0.378021	0.427789	0.864565	1.01038	1.05164	1.09696	0.944735	0.789751	0.663572	1.01565	1.18624	1.00286	0.883901	0.333276	0.979704	0.882857	1.07132	1.01818	0.256075	0.665213	0.90001	0.664276	0.670527	0.693023	0.688441	0.0116263	0.0146269	0.011775	0.0184689
287.112	15.2014	C11H17N3O6	Asp-Gly-Pro	Peptide(tri-)	0.962053	1.06787	1.08551	0.748557	0.391126	0.389442	1.2254	1.00042	1.08966	0.213503	0.997784	0.453484	0.984839	0.960733	1.02689	0.901901	0.750237	0.776244	0.941532	0.882732	1.02741	0.493815	0.322769	0.780617	1.14315	0.967167	1.08041	0.969894	0.31869	0.861629	0.4736	0.736633
355.12	11.6436	C15H21N3O5S	Phe-Cys-Ser	Peptide(tri-)	1.51692	1.45097	1.08822	0.0610939	0.169047	0.773862	1.20776	0.714666	1.07483	0.374572	0.391866	0.787329	1.37581	0.672062	1.01756	0.184382	0.456785	0.949452	1.37339	0.784897	1.14567	0.11062	0.557372	0.638071	1.14942	0.486631	0.963044	1.01614	0.492108	0.107439	0.892737	0.954238
365.126	11.8786	C13H23N3O7S	Glu-Met-Ser	Peptide(tri-)	1.05576	0.823248	0.933914	0.774934	0.389779	0.63471	1.24398	1.0637	1.07394	0.303612	0.802389	0.682852	1.13313	1.03002	1.11724	0.398203	0.936934	0.426893	0.976904	0.941643	1.1407	0.915131	0.812963	0.565684	1.44911	1.90374	1.81723	1.82736	0.0963101	0.164469	0.014459	0.0155666
321.099	12.7711	C11H19N3O6S	Met-Asp-Gly	Peptide(tri-)	1.00032	0.918446	1.07829	0.997977	0.428231	0.385709	1.25034	1.04722	1.07351	0.113198	0.756504	0.702435	1.0405	1.11344	0.95033	0.818418	0.395202	0.631062	1.08719	0.962344	0.991317	0.278945	0.791952	0.93018	1.37138	1.30751	1.45041	1.46807	0.0607627	0.17848	0.0078676	0.0199106
334.185	15.327	C13H26N4O6	Lys-Thr-Ser	Peptide(tri-)	0.916911	1.00393	0.973439	0.353327	0.968482	0.744494	0.99931	1.05452	1.07221	0.993268	0.636481	0.461638	0.978209	1.07866	1.03522	0.742739	0.622416	0.612161	1.07395	1.07678	1.12143	0.369222	0.568587	0.20718	0.960713	0.953939	0.899305	0.919489	0.703289	0.743403	0.205069	0.38798
346.16	15.6449	C12H22N6O6	Asp-Gly-Arg	Peptide(tri-)	1.00513	0.802674	0.979383	0.973883	0.0656674	0.850821	1.13753	0.827356	1.071	0.396869	0.213883	0.612595	1.10267	0.891799	1.04155	0.496992	0.394958	0.715857	1.13467	0.954149	1.00837	0.400609	0.71861	0.957353	1.22395	1.05026	1.18478	1.23795	0.348362	0.757116	0.191207	0.131607
318.117	15.2577	C11H18N4O7	Ala-Asn-Asp	Peptide(tri-)	0.997548	0.790687	0.872313	0.991814	0.111479	0.417317	1.36891	0.914911	1.07075	0.204162	0.616886	0.713366	1.33046	0.991325	1.1139	0.341619	0.963196	0.489867	1.08735	0.922641	1.05798	0.676445	0.647323	0.732342	1.30507	1.07606	1.32011	1.31456	0.376626	0.561095	0.0981938	0.131427
383.18	11.0485	C16H25N5O6	His-Leu-Asp	Peptide(tri-)	1.12438	0.647174	0.930445	0.575913	0.056445	0.684567	1.54555	1.04256	1.05463	0.229212	0.890743	0.85136	1.02373	0.587657	0.198539	0.930976	0.017521	0.000149429	0.581656	0.529472	0.0156896	0.0006427	0.000360856	8.73204e-07	0	0	0	0	NA	NA	NA	NA
356.242	21.1248	C17H32N4O4	Leu-Lys-Pro	Peptide(tri-)	1.02968	0.761039	0.891944	0.720968	0.0108839	0.178189	1.1159	0.928311	1.04066	0.227013	0.492451	0.676655	1.16511	0.906908	1.01804	0.198376	0.528983	0.835046	1.26585	0.956784	1.10307	0.015917	0.591076	0.300744	1.14229	0.985865	1.01045	1.05077	0.090336	0.912076	0.910317	0.598575
290.123	16.5873	C10H18N4O6	Gln-Gly-Ser	Peptide(tri-)	0.820309	0.996345	1.02825	0.228149	0.982919	0.836549	0.96402	1.19012	1.04008	0.74748	0.390901	0.794385	0.912854	1.09477	0.936493	0.271639	0.501519	0.519678	0.850583	1.01612	0.965958	0.145568	0.933621	0.769266	0.54673	0.756537	0.593884	0.624036	0.00857096	0.188917	0.00229339	0.00349356
275.094	10.4967	C10H17N3O4S	Cys-Gly-Pro	Peptide(tri-)	0.718357	1.30648	1.04599	0.38404	0.327726	0.90074	0.752723	0.965222	1.02137	0.295685	0.882362	0.937143	0.865719	1.31855	0.917962	0.58504	0.234319	0.755184	0.640397	1.07942	1.03228	0.0741074	0.773848	0.87697	0.678604	0.957614	0.839714	0.759559	0.113279	0.89701	0.490799	0.262172
375.146	9.02043	C15H25N3O6S	Glu-Met-Pro	Peptide(tri-)	1.42771	0.428336	0.806598	0.437881	0.0770523	0.60651	1.51919	0.689994	1.01656	0.0992515	0.407607	0.958027	1.63509	0.453409	0.904613	0.0373102	0.197806	0.749772	1.38476	0.844125	1.01672	0.12026	0.552453	0.928201	2.48687	1.92423	2.29086	2.1502	0.019368	0.195346	0.0230757	0.0347295
259.117	11.199	C10H17N3O5	Gly-Pro-Ser	Peptide(tri-)	0.85801	1.51852	1.41061	0.677342	0.555735	0.343754	0.816118	1.01312	1.0136	0.445568	0.946629	0.948044	1.03779	0.974066	0.978852	0.848483	0.883087	0.892895	0.852197	1.1795	0.826989	0.473916	0.464228	0.466401	0.907825	0.549943	0.759139	0.889575	0.732287	0.0304461	0.206965	0.594339
305.122	14.4921	C11H19N3O7	Glu-Ala-Ser	Peptide(tri-)	0.93524	0.967163	0.997384	0.679227	0.874167	0.984827	0.840824	0.949875	1.00722	0.186035	0.804725	0.961134	0.894431	1.13638	0.964761	0.374485	0.463956	0.75549	0.965214	1.14576	1.00044	0.745712	0.425657	0.99716	0.822503	0.850541	0.788362	0.851743	0.351057	0.292671	0.0769799	0.265868
261.133	16.3891	C10H19N3O5	Asp-Lys	Peptide(di-)	1.02124	0.852568	1.03058	0.857296	0.163554	0.749336	1.31853	1.03156	0.998339	0.246996	0.861923	0.99159	1.0072	0.827285	0.580478	0.956378	0.055638	9.00391e-05	0.850878	0.751646	0.576239	0.0633138	0.00219073	5.49799e-06	0.663106	0.497986	0.548227	0.522166	0.000124829	2.62393e-06	2.73567e-06	8.60006e-07
233.101	12.7911	C8H15N3O5	Gly-Ser-Ala	Peptide(tri-)	1.0651	0.714347	0.846224	0.733309	0.503077	0.262903	1.91564	1.0866	0.992191	0.17572	0.787411	0.976695	1.06878	1.10823	0.315832	0.766366	0.49779	0.000187942	0.830016	0.654415	0.195673	0.289563	0.0423242	0.000165383	0.0415394	0.0562923	0.0569898	0.0559932	4.92071e-05	5.8685e-05	6.35478e-05	6.29589e-05
340.186	15.7606	C14H24N6O4	Lys-Gly-His	Peptide(tri-)	1.16867	0.844511	0.968902	0.211237	0.72182	0.839643	1.70851	0.980517	0.969714	0.212462	0.944015	0.910065	1.03533	0.950744	0.0893217	0.838432	0.853348	1.41168e-05	0.685743	0.599154	0	0.0366604	0.0261374	NA	0	0	0	0	NA	NA	NA	NA
277.109	12.5746	C10H19N3O4S	Met-Ala-Gly	Peptide(tri-)	0.518147	1.40488	0.909254	0.240226	0.307927	0.833297	0.473198	1.11467	0.957428	0.0563455	0.742752	0.908025	0.609628	1.73909	0.973613	0.154711	0.0213658	0.937343	0.587784	1.46236	1.22885	0.102715	0.322495	0.453747	0.848273	1.44527	1.22586	1.06703	0.587396	0.392981	0.546117	0.820612
421.171	10.832	C17H23N7O6	Glu-His-His	Peptide(tri-)	1.00795	1.04288	0.924826	0.940617	0.643149	0.563652	1.10718	1.00931	0.935379	0.690302	0.960499	0.685257	1.07333	0.769498	0.871203	0.679729	0.0828684	0.254491	0.945455	0.831724	0.473643	0.72912	0.0860682	4.68395e-05	0.106685	0.0398916	0.0362752	0.0265296	NA	NA	NA	NA
291.125	10.9168	C11H21N3O4S	Leu-Cys-Gly	Peptide(tri-)	0.841884	1.21197	1.31518	0.639307	0.678228	0.487072	0.77744	0.998696	0.930508	0.281919	0.99542	0.723908	0.939037	0.932408	0.859363	0.713898	0.673129	0.428703	1.05993	1.10918	1.04556	0.817556	0.492528	0.771386	1.2756	0.919391	1.06241	1.28085	0.302777	0.68694	0.743002	0.119688
373.148	16.7234	C15H23N3O8	Pro-Glu-Glu	Peptide(tri-)	1.1574	0.674415	0.944973	0.617039	0.138204	0.799786	2.29771	1.2321	0.921173	0.185235	0.557907	0.796045	1.01267	0.852704	0.121848	0.963224	0.332796	7.51442e-05	0.629943	0.569013	0.0160757	0.0147888	0.00985676	4.22956e-05	0	0	0	0	NA	NA	NA	NA
269.112	13.1684	C10H15N5O4	Gly-His-Gly	Peptide(tri-)	0.991075	0.715693	0.898731	0.961374	0.419683	0.533801	1.62616	1.09877	0.91303	0.261208	0.793488	0.7605	1.12201	0.749645	0.106589	0.694534	0.245785	8.34625e-06	0.760901	0.636637	0	0.0576338	0.028508	NA	0	0	0	0	NA	NA	NA	NA
377.107	18.0659	C13H19N3O10	Glu-Asp-Asp	Peptide(tri-)	0.864668	0.747723	0.882582	0.430034	0.0364498	0.256966	1.09111	0.936951	0.908788	0.731818	0.762583	0.648969	1.04388	0.785892	0.984958	0.776092	0.132027	0.916052	1.36982	0.958427	1.09478	0.0518935	0.718059	0.442542	1.21473	0.927738	1.11012	1.14162	0.397753	0.643642	0.449001	0.428102
287.148	15.1545	C12H21N3O5	Thr-Pro-Ala	Peptide(tri-)	1.1433	0.807641	1.01365	0.512368	0.427569	0.919325	1.43942	1.13307	0.855707	0.438265	0.684627	0.567643	0.704764	0.702944	0.105125	0.0353045	0.0485482	5.90872e-07	0.606365	0.561444	0.0575317	0.0257238	0.00458229	6.53661e-06	0	0	0	0	NA	NA	NA	NA
364.12	9.20376	C16H20N4O4S	Trp-Cys-Gly	Peptide(tri-)	0.806576	1.45661	1.10618	0.562724	0.500888	0.752704	0.714067	0.976298	0.848978	0.219142	0.916074	0.436801	0.760686	1.12354	0.91075	0.136734	0.477385	0.586933	0.648937	1.12524	1.04304	0.0175371	0.547671	0.827173	0.915472	1.19477	0.911119	1.09148	0.700586	0.579114	0.597925	0.562458
333.154	11.3649	C13H23N3O7	Ser-Leu-Asp	Peptide(tri-)	1.04184	0.800321	0.914899	0.87545	0.148701	0.648455	1.49401	1.12459	0.828234	0.334412	0.681286	0.532052	0.880465	0.595283	0.0922162	0.547722	0.00621251	2.55596e-05	0.749635	0.691503	0.0587819	0.0203549	0.00314682	8.7497e-07	0	0	0	0	NA	NA	NA	NA

## Sheet: Extended trophozoites
Mass	RT	FORMULA	Putative metabolite	Map	0 h						3 h						6 h						9 h
					Fold changes (vs DMSO)			ttest: OZ277	ttest: OZ439	ttest: DHA	Fold changes (vs DMSO)			ttest: OZ277	ttest: OZ439	ttest: DHA	Fold changes (vs DMSO)			ttest: OZ277	ttest: OZ439	ttest: DHA	Fold changes (vs DMSO)			ttest: OZ277	ttest: OZ439	ttest: DHA
					OZ277	OZ439	DHA				OZ277	OZ439	DHA				OZ277	OZ439	DHA				OZ277	OZ439	DHA
193.041	14.5668	C6H11NO4S	&gamma;-thiomethyl glutamate	Miscellaneous	0.873019	0.906259	0.923339	0.658527	0.738906	0.767401	1.07113	1.0309	1.04795	0.699539	0.780786	0.824817	1.03495	0.893681	0.887593	0.922123	0.748623	0.727085	0.912459	0.957813	0.989489	0.575782	0.745247	0.957717
143.131	28.5132	C8H17NO	(-)-Hygroline	Miscellaneous	1.33513	1.48477	1.28671	0.35818	0.146441	0.319253	0.98242	0.802189	0.901779	0.96975	0.669267	0.832936	1.18873	1.42573	1.43145	0.349135	0.0797401	0.0909417	1.79718	2.59287	2.40899	0.322761	0.161027	0.147518
293.199	28.1078	C17H27NO3	(+/-)-5-[(tert-Butylamino)-2'-hydroxypropoxy]-1,2,3,4-tetrahydro-1- naphthol	Miscellaneous	1.23099	1.08028	0.920103	0.462118	0.784886	0.748251	0.768053	0.916434	0.859366	0.106307	0.69078	0.197591	0.83511	1.21786	1.10211	0.191597	0.0884104	0.310802	0.893786	1.04092	1.15029	0.709653	0.879149	0.592324
428.366	4.08676	C29H48O2	(24R,24'R)-Fucosterol epoxide	Miscellaneous	0.74818	0.813427	0.859517	0.435949	0.552241	0.708911	0.885184	1.0218	0.860377	0.663781	0.961265	0.634556	1.06308	1.26535	1.3231	0.864219	0.521302	0.391132	0.912262	1.07877	0.845252	0.761162	0.856373	0.665093
198.064	14.1486	C8H10N2O4	(S)-2-Amino-3-(3-hydroxy-4-oxo-4H-pyridin-1-yl)propanoate	Miscellaneous	0.985156	1.051	1.0597	0.925204	0.841123	0.7635	0.900958	1.08063	0.88392	0.580368	0.669097	0.548024	0.95686	0.912362	0.91317	0.63278	0.313602	0.791227	0.782726	1.01945	0.847265	0.0617077	0.8106	0.0218376
186.064	14.153	C7H10N2O4	(S)-AMPA	Miscellaneous	0.970946	1.03613	0.936212	0.816288	0.757835	0.683194	0.835203	0.942239	0.921376	0.164432	0.578104	0.635679	1.02488	0.940296	0.832303	0.821562	0.464184	0.466046	0.865236	0.918499	0.92454	0.137696	0.248912	0.283958
891.284	17.3736	C32H55NO26	1,3-alpha-D-Mannosyl-(1,2-N-acetyl-alpha-D-glucosaminyl)-1,2-alpha- D-mannosyl-1,2-alpha-D-mannosyl-D-mannose	Miscellaneous	1.02889	0.940631	1.07608	0.95603	0.894889	0.876299	1.06578	1.07748	1.07952	0.881982	0.844772	0.860132	1.17853	0.878888	0.939575	0.772958	0.79275	0.89037	0.92683	0.960321	0.912218	0.87832	0.935151	0.851415
226.168	7.84919	C12H22N2O2	1,8-Diazacyclotetradecane-2,9-dione	Miscellaneous	1.33529	1.04737	1.21687	0.138431	0.807016	0.313948	0.880531	0.924855	1.03393	0.48908	0.669225	0.882968	0.951351	0.996665	1.08247	0.802231	0.981065	0.626543	0.84597	0.8007	1.05376	0.264969	0.382867	0.745331
375.298	4.19947	C20H38O5	13-14-DihydroPGF-1a	Miscellaneous	0.0865077	0.410169	0.207771	0.220826	0.378596	0.264066	0.303272	0.320159	0.607688	0.539376	0.546887	0.72779	0.436149	0.390046	0.281022	0.418215	0.349379	0.287529	0.111859	0.324509	0.14926	0.186148	0.268119	0.195906
196.041	8.31291	C6H12O5S	1-thio-&beta;-D-glucose	Miscellaneous	1.20279	1.16994	1.24455	0.70825	0.771122	0.657729	0.731905	0.784962	0.797272	0.562036	0.652969	0.684516	0.607498	0.604562	0.522474	0.384517	0.388623	0.302228	0.313928	0.336239	0.278214	0.197495	0.207971	0.182482
365.132	14.8111	C14H23NO10	2-(acetylamino)-1-5-anhydro-2-deoxy-3-O-b-D-galactopyranosyl-D-arabino-Hex-1-enitol	Miscellaneous	1.02032	1.07869	0.979488	0.955438	0.82197	0.932139	1.16959	0.880428	1.0005	0.659897	0.660389	0.998711	1.09965	0.961141	1.14926	0.812096	0.904838	0.714554	1.1055	1.03768	1.07419	0.798775	0.918592	0.832982
290.061	14.7294	C9H16O9	2(alpha-D-Mannosyl)-D-glycerate	Miscellaneous	0.873112	0.961466	0.802898	0.694849	0.921558	0.517648	0.825916	0.967566	0.925085	0.674089	0.944823	0.877425	1.12248	1.10551	1.45899	0.796594	0.830922	0.476879	0.890641	0.808407	0.903284	0.82686	0.679753	0.83584
381.094	16.4639	C15H17F3N4O2	2,4-diamino-6-methyl-5,3'-(2-trifluoromethylphenoxy)prop-1'-yloxypyrimidine	Miscellaneous	1.00691	1.14695	1.07124	0.962159	0.440949	0.693968	1.05267	1.03643	1.13929	0.617517	0.757157	0.52503	1.04489	0.965092	1.00393	0.763025	0.838269	0.983811	0.931633	0.933841	0.89513	0.348598	0.355298	0.328565
291.095	11.821	C11H17NO8	2,7-Anhydro-alpha-N-acetylneuraminic acid	Miscellaneous	1.27001	0.383918	0.807977	0.263049	0.027625	0.724423	3.16535	2.03811	3.33526	0.0609424	0.438862	0.0171471	0.680304	0.416707	0.824215	0.268894	0.000205129	0.655903	0.545469	1.35947	1.64733	0.391818	0.523956	0.258863
261.061	14.7361	C6H16NO8P	2-amino-2-deoxyglucitol-6-phosphate	Miscellaneous	1.31484	1.08444	0.99813	0.770467	0.923867	0.998324	0.925874	1.00395	0.721655	0.937863	0.996677	0.731748	0.785805	0.746692	0.941324	0.773396	0.725041	0.94478	0.821649	0.87076	0.943059	0.763034	0.838706	0.939023
191.079	12.0224	C7H13NO5	2-amino-3,7-dideoxy-D-threo-hept-6-ulosonate	Miscellaneous	1.22613	0.998277	0.994135	0.413709	0.992126	0.972679	0.900773	1.1816	1.18738	0.65453	0.499568	0.432358	1.08849	1.21018	1.10969	0.66702	0.353001	0.542902	0.912877	0.913686	0.899416	0.695472	0.766431	0.703578
205.998	17.6496	C7H7ClO5	2-chloro-3-methyl-maleylacetate	Miscellaneous	0.725594	1.36003	1.27645	0.519099	0.513249	0.550506	0.662938	0.965952	0.730927	0.526506	0.923902	0.633369	1.00934	1.1047	0.698073	0.982545	0.822	0.571743	0.944169	0.860029	0.565761	0.940359	NA	0.262478
278.152	28.2334	C16H22O4	2-Ethylhexyl phthalate	Miscellaneous	0.991823	0.950255	1.01394	0.976027	0.854185	0.96231	1.00094	1.11658	1.07663	0.996623	0.646342	0.747266	0.999762	1.16019	1.16991	0.999065	0.4129	0.304752	0.969782	1.12264	1.09422	0.706677	0.608948	0.479889
242.152	7.85221	C13H22O4	2-isocapryloyl-3R-hydroxymethyl-&gamma;-butyrolactone	Miscellaneous	1.37501	1.15617	1.54731	0.134879	0.518861	0.0594881	1.0077	0.952039	0.88527	0.970302	0.805777	0.688331	1.19757	1.17859	1.22204	0.570795	0.445375	0.406466	0.690519	0.799777	0.909611	0.0488237	0.253118	0.265184
245.163	8.19692	C12H23NO4	2-Methylbutyroylcarnitine	Miscellaneous	0.969279	0.906258	0.948676	0.955555	0.862353	0.923981	0.987225	1.08279	1.03408	0.977761	0.87631	0.938908	0.992251	1.02927	1.12927	0.985469	0.939477	0.764912	1.00533	0.935424	1.00728	0.990253	0.880462	0.987594
372.127	12.4287	C12H22O10	2-O-alpha-L-Rhamnopyranosyl-D-glucopyranose	Miscellaneous	1.29193	0.870782	1.10645	0.75192	0.860252	0.923499	0.907567	0.665617	1.25163	0.906359	NA	0.78416	1.59055	1.73484	1.34313	0.625652	0.643886	0.626583	1.15529	1.03363	1.23714	0.855552	0.966414	0.739618
311.21	27.8593	C17H29NO4	2-trans,4-cis-Decadienoylcarnitine	Miscellaneous	0.73654	0.916669	0.916675	0.0883241	0.477284	0.469369	1.09412	1.14555	1.30663	0.61286	0.282185	0.0926914	1.1264	1.15726	1.12361	0.12407	0.076666	0.0387777	0.973827	1.03073	1.09408	0.69132	0.810629	0.0945383
332.053	14.5478	C16H12O8	3,3',4',5,7-Pentahydroxy-8-methoxyflavone	Miscellaneous	0.977198	1.028	1.28358	0.956339	0.925519	0.50185	0.703175	0.759187	0.602504	0.144499	0.0727021	0.0205068	0.753429	0.580322	0.603421	0.315479	0.144994	0.170905	0.788979	0.949464	0.757809	0.46191	0.876095	0.439797
114.079	27.9036	C5H10N2O	3-Amino-2-piperidone	Miscellaneous	0.955081	1.22761	0.975538	0.830842	0.333092	0.916974	1.08582	1.20311	1.17227	0.686322	0.379314	0.443904	0.874725	0.830911	0.732783	0.0678493	0.116634	0.0250277	1.0434	1.09353	1.05569	0.763717	0.494353	0.690084
204.079	28.2423	C12H12O3	3-Butylidene-7-hydroxyphthalide	Miscellaneous	0.972323	0.729187	0.691547	0.911999	0.216453	0.228444	0.946294	0.966551	1.00999	0.693516	0.812177	0.927783	1.33669	1.52417	1.41947	0.324039	0.148716	0.154072	1.20706	1.41303	1.09502	0.39552	0.286829	0.625449
166.084	12.2432	C6H14O5	3-deoxy-D-galactose	Miscellaneous	1.1157	1.20368	1.19664	0.879863	0.807385	0.775962	0.818541	1.06205	1.04866	0.751359	0.906779	0.942451	1.17818	1.13013	1.24627	0.829321	0.842015	0.774197	0.923109	1.43234	1.22869	0.915555	0.692521	0.791709
134.094	27.8856	C5H12O	3-Methylbutanol	Miscellaneous	0.897463	1.21066	0.890115	0.425665	0.166804	0.494531	1.2159	1.27746	1.28374	0.321146	0.245406	0.206387	0.991238	0.875861	0.856354	0.952956	0.153	0.139923	0.96994	0.981716	1.00662	0.866805	0.905844	0.967536
145.053	11.5596	C9H7NO	3-Methyleneoxindole	Miscellaneous	0.976379	1.0337	0.974097	0.788205	0.766493	0.885151	0.850065	0.961618	0.929933	0.195398	0.831437	0.459827	0.785462	0.760047	0.919671	0.11446	0.0453888	0.362559	0.728571	0.746983	0.861458	0.0525608	0.0794371	0.438006
135.043	28.0908	C6H5N3O	3-N4-ethenocytosine	Miscellaneous	0.871117	1.20595	0.87029	0.759481	0.714166	0.695458	1.13285	0.99881	0.935631	0.801831	0.997903	0.886572	1.15988	1.05718	0.682869	0.65363	0.855115	0.304204	1.21817	1.18587	1.10112	0.40965	0.638493	0.702451
225.173	7.84889	C13H20O2	4-Heptyloxyphenol	Miscellaneous	0.915421	0.887702	0.999053	0.841065	0.721618	0.997911	0.67908	0.414952	0.322157	0.543245	0.296212	0.243348	1.69674	0.927589	1.49252	0.22912	0.859612	0.303805	1.36349	1.0773	1.55469	0.453088	0.863573	0.0395418
212.043	7.31445	C7H6N2O3	4-Hydroxy-3-nitrosobenzamide	Miscellaneous	1.15177	1.05194	1.07452	0.42993	0.75578	0.659625	0.940879	1.0193	1.05063	0.749311	0.92653	0.757764	0.994471	1.01627	1.06405	0.972077	0.914342	0.684348	0.863888	0.819558	0.956803	0.31653	0.250493	0.730636
142.063	28.1914	C7H10O3	4-Oxocyclohexanecarboxylate	Miscellaneous	1.1067	1.06396	0.978089	0.447832	0.632964	0.885367	0.897595	0.693159	1.02139	0.665823	0.227666	0.914243	0.855028	0.943424	0.905303	0.208687	0.554234	0.410977	1.08441	0.888527	0.949755	0.715249	0.415874	0.469392
265.081	10.1635	C10H11N5O4	5'-Dehydroadenosine	Miscellaneous	0.780333	0.430648	0.909895	0.715115	NA	0.915809	0.755746	0.381515	0.610773	NA	NA	NA	0.827462	1.63968	1.79227	0.817133	0.341541	0.25462	0.457535	0.817255	0.707336	0.189769	0.565797	0.461854
184.11	7.86527	C10H16O3	5-exo-Hydroxy-1,2-campholide	Miscellaneous	1.42829	0.859886	0.679138	0.287687	0.679721	0.421088	0.900642	0.782375	1.10518	0.727634	0.528961	0.73862	1.08114	0.931829	1.21557	0.850756	0.859632	0.407295	0.669739	0.575676	1.00242	0.274316	0.105955	0.990037
300.111	4.74507	C16H16N2O4	5-Nitro-2-(3-phenylpropylamino)benzoic acid	Miscellaneous	0.961821	0.872808	1.01391	0.895301	0.667787	0.96191	0.958948	1.03423	1.29645	0.73326	0.787792	0.0556056	1.29886	1.40253	1.41174	0.442778	0.105941	0.0880831	1.207	1.25795	1.15678	0.478015	0.395498	0.635748
222.074	14.1023	C8H14O7	6-Acetyl-D-glucose	Miscellaneous	0.965417	0.981318	1.01738	0.897483	0.950943	0.963509	0.893694	1.00701	1.06423	0.546634	0.959814	0.797568	1.01809	0.820758	0.944475	0.928212	0.426282	0.739137	0.818973	0.856509	0.859621	0.305313	0.463389	0.485085
270.096	14.6564	C10H14N4O5	6-Hydroxyl-1,6-dihydropurine ribonucleoside	Miscellaneous	0.948833	0.862901	1.05581	0.889266	0.688076	0.877963	0.88817	1.00592	0.953609	0.681965	0.987292	0.88612	0.933161	0.826812	1.08439	0.828036	0.580753	0.845155	0.915579	0.85743	0.888124	0.771858	0.664861	0.76131
173.009	15.6083	C7H5NO3	6-Imino-5-oxocyclohexa-1,3-dienecarboxylate	Miscellaneous	0.883654	1.2072	0.889452	0.75358	0.606406	0.738627	1.22876	1.52843	1.43505	0.52248	0.518283	0.421279	0.861621	1.0736	1.09598	0.637716	0.781607	0.699961	0.663592	1.09094	1.21391	0.144481	0.758646	0.597014
181.096	10.1958	C7H11N5O	6-methyltetrahydropterin	Miscellaneous	0.640673	0.843411	0.700064	0.169717	0.500781	0.252541	1.17166	1.30891	1.23438	0.545403	0.48611	0.304259	0.952369	0.831469	0.738262	0.843584	0.469061	0.414054	1.56063	1.41401	1.11097	0.344941	0.386499	0.828018
343.084	12.5337	C12H15N3O4S	Albendazole sulfone	Miscellaneous	1.0331	0.864263	1.02258	0.884449	0.537059	0.923626	1.00338	1.13004	1.16411	0.989137	0.692867	0.608672	1.12896	1.00718	1.05969	0.682894	0.980279	0.846421	0.958662	1.043	1.03976	0.857396	0.873814	0.89814
206.167	4.36092	C14H22O	alpha-Irone	Miscellaneous	0.98505	0.931462	0.959358	0.98217	0.914859	0.953329	0.994549	1.09498	1.08189	0.992907	0.874329	0.890712	1.07428	1.10629	1.25434	0.904322	0.850158	0.70063	0.934762	0.744899	0.948256	0.877015	0.514773	0.903437
208.158	4.89793	C12H20N2O	Ammodendrine	Miscellaneous	1.04615	0.969538	0.993446	0.786236	0.859183	0.977813	0.910817	0.887947	0.834779	0.636425	0.547834	0.395506	1.14438	1.03799	1.13326	0.172958	0.750751	0.174338	0.83833	1.09026	0.832063	0.102243	0.679872	0.101232
256.121	7.82873	C15H16N2O2	ancymidol	Miscellaneous	1.20263	0.988997	1.22521	0.511723	0.972843	0.53323	1.09919	0.915015	1.00011	0.593955	0.652999	0.999548	0.952584	0.935496	1.32049	0.852713	0.686144	0.3847	1.22055	1.19669	1.13664	0.350606	0.598264	0.501896
349.099	14.4164	C20H15N3O	Angustine	Miscellaneous	0.877001	1.13549	0.756731	0.594314	0.568233	0.339004	1.01206	1.1	0.980479	0.959038	0.677729	0.9449	1.0883	1.09665	1.03464	0.683201	0.717266	0.879433	0.938866	0.963289	1.04621	0.767615	0.887603	0.781661
360.158	14.6395	C20H24O6	Antheridiogen-An	Miscellaneous	0.526134	0.584097	0.843566	NA	NA	0.904592	0.489143	0.763583	0.699853	NA	NA	0.764482	0.741405	0.318486	0.378463	0.803358	NA	NA	0.828174	0.454613	0.672492	0.840002	NA	NA
518.107	15.1033	C24H22O13	Apigenin 7-(6''-malonylglucoside)	Miscellaneous	0.813246	1.10021	1.31786	0.737999	0.626159	0.193644	1.40137	1.78924	1.80058	0.0845399	0.184787	0.0185668	2.97446	2.5729	3.92819	0.0764813	0.00147768	0.000159854	5.89138	5.35458	7.54648	0.0637394	0.0070706	0.0338567
222.089	7.7311	C12H14O4	Apiole	Miscellaneous	0.956762	0.915309	0.90773	0.888883	0.783315	0.769007	1.14928	1.00957	1.15108	0.671318	0.964769	0.405152	0.945498	0.995076	1.21194	0.778804	0.979864	0.307821	1.062	0.968713	1.32715	0.523764	0.870963	0.300012
223.084	28.5156	C11H13NO4	Bendiocarb	Miscellaneous	1.11466	1.42745	1.30455	0.724774	0.243898	0.425844	1.04655	1.01446	1.16234	0.780407	0.947354	0.440939	0.986046	1.28651	1.10897	0.952582	0.324702	0.645408	1.1354	1.12125	0.997251	0.402853	0.497425	0.984688
202.027	14.9836	C11H6O4	Bergaptol	Miscellaneous	0.868783	0.863301	1.05249	0.453529	0.445299	0.708058	0.868611	0.907578	0.796023	0.312861	0.181961	0.21499	0.657224	0.674522	0.622689	0.128938	0.140551	0.137581	0.785084	0.987713	0.796202	0.39947	0.964633	0.474243
321.07	19.4559	C11H15NO10	beta-Citryl-L-glutamic acid	Miscellaneous	1.01477	1.27262	1.13273	0.967313	0.512193	0.664511	0.933679	1.04128	0.926984	0.781136	0.874389	0.782693	0.964348	0.968615	0.938685	0.915215	0.925505	0.863198	1.24122	1.23258	0.973517	0.356622	0.418228	0.91051
243.104	10.5622	C10H17N3O2S	Biotin amide	Miscellaneous	1.3067	1.13996	1.18741	0.380278	0.660115	0.679253	0.838315	0.829403	1.0646	0.612535	0.677893	0.887562	0.883488	1.13286	1.17434	0.778784	0.724828	0.675495	0.914456	1.04628	0.920468	0.720862	0.894212	0.841172
223.121	14.4511	C12H17NO3	Cerulenin	Miscellaneous	1.0495	1.04082	1.15226	0.734262	0.75504	0.29905	1.1207	1.03613	1.18377	0.216615	0.546347	0.141528	1.13329	1.1671	1.03027	0.11068	0.340943	0.671502	0.902309	1.00037	1.00866	0.0770494	0.998194	0.931841
614.396	9.16668	C32H58N2O7S	CHAPS	Miscellaneous	0.989264	1.08046	1.08008	0.942194	0.615155	0.618493	0.961593	1.07378	1.20512	0.592285	0.507352	0.0190884	1.11744	1.18927	0.995783	0.364254	0.410849	0.972911	1.08079	0.985689	1.06537	0.387602	0.915862	0.632656
183.017	28.4482	C7H5NO5	chelidamate	Miscellaneous	1.32356	1.19104	1.09797	0.0864735	0.330948	0.666642	1.14039	1.14996	1.18589	0.760164	0.68993	0.52157	1.0051	0.954927	1.01926	0.98324	0.829224	0.926536	0.874703	0.890916	0.984713	0.541087	0.590816	0.892708
229.133	4.75821	C12H12N4	Chrysoidine free base	Miscellaneous	1.12173	1.11853	1.06997	0.52934	0.47997	0.600359	1.0689	1.16617	1.24155	0.646995	0.292692	0.0713717	1.26551	1.09988	1.01009	0.383121	0.209009	0.872092	1.51568	1.42921	1.08026	0.0813257	0.0814349	0.755363
469.137	14.3285	C24H20O9	Cinchonain 1a	Miscellaneous	0.90823	1.01677	0.9222	0.69502	0.957864	0.732075	0.811978	0.898632	0.90307	0.604468	0.800295	0.791165	1.02482	0.932554	0.883853	0.693393	0.423335	0.696425	0.964835	0.953489	0.759336	0.859052	0.803263	0.259719
305.086	17.9232	C10H15N3O8	Convicine	Miscellaneous	1.02513	1.26004	1.00181	0.939872	0.505363	0.995895	1.05718	1.05118	1.01754	0.881802	0.901935	0.956258	0.979279	0.957773	0.943914	0.951976	0.918286	0.882632	1.06308	1.23926	1.08482	0.796688	0.464823	0.72378
171.09	7.85245	C8H13NO3	Crotanecine	Miscellaneous	1.12674	0.916251	1.1637	0.583406	0.791802	0.611094	0.957091	1.15413	1.23705	0.859742	0.667534	0.337732	1.1559	1.13277	1.30705	0.547516	0.58218	0.35513	1.0967	0.937611	1.12115	0.581214	0.723774	0.400998
120.094	4.23287	C9H12	Cumene	Miscellaneous	0.740027	1.13866	0.628903	0.74066	0.865833	0.661427	0.989517	1.57773	1.72126	0.991084	0.597478	0.536546	0.423839	0.407227	0.425099	0.166878	0.124398	0.155399	0.544281	0.951397	0.636282	0.36446	0.878472	0.433041
541.061	14.0895	C15H21N5O13P2	Cyclic ADP-ribose	Miscellaneous	1.10388	0.844396	1.11318	0.566588	0.418784	0.645419	0.867082	1.16638	0.993042	0.392235	0.418164	0.969155	0.796441	0.839286	0.923648	0.1796	0.258621	0.543691	0.879337	1.15888	0.906003	0.469958	0.642861	0.568394
97.064	7.72092	C4H7N3	Deoxycytosine	Miscellaneous	0.815197	1.13495	0.950635	0.656492	0.761589	0.913353	0.950821	1.00327	1.04088	0.820003	0.987005	0.752576	0.910564	0.953104	0.832196	0.804356	0.923694	0.685119	1.05612	1.43584	0.332422	0.787813	0.476284	0.0599
236.009	16.0529	C12H6O4	Dibenzo[1,4]dioxin-2,3-dione	Miscellaneous	0.974439	1.11561	1.156	0.872763	0.486949	0.476978	0.737937	0.787709	0.895094	0.211168	0.277695	0.580722	0.903674	1.02424	0.964727	0.629007	0.927722	0.841615	0.605282	0.846064	0.532485	0.219368	0.611227	0.165315
200.03	11.7145	C12H8OS	dibenzothiophene-5-oxide	Miscellaneous	0.929569	0.859538	0.806185	0.848355	0.704167	0.635222	1.33721	1.20597	1.18895	0.606693	0.561965	0.553581	1.0868	1.00036	0.634338	0.846204	0.999326	0.418801	1.05792	1.21262	0.944333	0.841228	0.733905	0.816032
373.096	13.907	C15H19N3OCl2	Diclobutrazol	Miscellaneous	1.09326	0.903874	0.882579	0.513391	0.564445	0.46503	0.898009	0.84132	1.0165	0.389009	0.186772	0.856488	0.999064	0.929536	1.10506	0.990107	0.377066	0.437934	0.704996	0.804924	0.980223	0.0711826	0.259672	0.90467
227.188	4.52682	C12H23N	Dicyclohexylamine	Miscellaneous	1.01411	0.963945	1.10557	0.974159	0.936374	0.822351	0.893767	1.28788	1.24939	0.736199	0.666906	0.609987	1.06997	0.85735	0.916338	0.865116	0.670813	0.834573	0.921712	0.950012	0.948885	0.760883	0.854393	0.834591
712.366	15.0008	C36H56O14	Digitalin	Miscellaneous	0.957442	1.09417	1.06371	0.792956	0.712645	0.708586	0.751944	0.880161	0.843065	0.00297769	0.496743	0.148862	0.445359	0.573142	0.557896	0.00654165	0.00776697	0.0589079	0.664238	0.743406	0.51693	0.208314	0.301986	0.104617
96.969	14.954	[H2PO4]-	Dihydrogenphosphate	Miscellaneous	1.12293	1.08266	0.949916	0.587208	0.817478	0.85072	1.52836	1.58287	2.06116	0.0472994	0.0629202	0.0112594	2.43573	2.31637	2.6338	0.00961012	0.0130103	0.0286219	3.38299	2.80962	2.98215	0.00896837	0.00191332	0.0159746
141.985	16.0431	C2H7O3PS	dimethylthiophosphate	Miscellaneous	1.6137	1.47522	1.48721	0.127847	0.181705	0.174155	1.30119	0.880037	1.03392	0.259446	0.774047	0.913163	0.819681	1.13782	1.14302	0.478837	0.469305	0.477741	0.970004	0.694989	0.674687	0.795144	0.0774752	0.0530344
240.075	28.4861	C10H12N2O5	Dinoseb	Miscellaneous	1.30009	1.15803	1.18488	0.157956	0.390389	0.328912	1.1592	1.0188	1.05792	0.465275	0.914084	0.745851	0.906458	1.00578	0.974548	0.55067	0.967518	0.865043	1.07382	0.969612	1.08268	0.539849	0.86351	0.467244
242.019	16.7619	C6H11O8P	D-myo-Inositol 1,2-cyclic phosphate	Miscellaneous	1.069	1.02954	1.06866	0.445433	0.73358	0.39406	1.00894	1.02108	1.12133	0.920866	0.79942	0.120928	1.11279	1.01249	1.24712	0.334982	0.895287	0.185859	1.30264	1.10784	1.58205	0.321774	0.586893	0.0931067
473.351	4.51079	C29H47NO4	Docosa-4-7-10-13-16-pentaenoylcarnitine	Miscellaneous	0.955831	0.928134	1.16817	0.964251	NA	NA	0.746555	1.99993	1.21501	NA	NA	NA	1.01379	1.34093	1.63073	NA	NA	NA	1.78701	2.17795	2.9731	NA	NA	NA
211.157	4.7874	C12H21NO2	Elaeokanine C	Miscellaneous	0.757266	0.76846	0.80202	0.492892	0.548409	0.572036	1.03087	1.30861	1.24806	0.950544	0.444048	0.667572	1.13	0.932345	0.629946	0.864268	0.888066	0.483417	1.21125	0.999425	1.06403	0.505125	0.997676	0.882087
244.053	13.8747	C11H13N2Cl	Epibatidine	Miscellaneous	1.10275	1.08217	1.02561	0.533482	0.611387	0.879646	0.967171	0.978131	1.09638	0.665639	0.835033	0.283563	1.21995	1.12631	1.20049	0.168315	0.284106	0.120294	0.997075	1.00371	1.11013	0.968812	0.968495	0.242049
275.148	15.2135	C11H21N3O5	Epsilon-(gamma-Glutamyl)-lysine	Miscellaneous	1.36538	1.30337	1.45037	0.400148	0.281763	0.017151	0.633722	0.92269	0.609744	0.185844	0.793495	0.167628	0.426494	0.55198	0.283127	0.200858	0.294369	0.137134	0.34285	0.435592	0.0904656	0.154898	0.189314	NA
291.051	14.9511	C15H11NO4	Evoxanthidine	Miscellaneous	1.43434	1.36269	1.17128	0.54867	0.641724	0.790744	1.52359	1.1197	1.16537	0.564536	0.886423	0.822269	1.44324	1.3809	1.32327	0.660774	0.601832	0.706453	1.30935	0.959672	1.17812	0.702811	0.957948	0.811975
292.077	16.5491	C13H19NO2S	Fenothiocarb	Miscellaneous	1.15394	1.04886	1.03268	0.394236	0.788144	0.842942	0.944488	1.11127	1.24262	0.680412	0.405263	0.340682	1.09585	1.01491	1.0341	0.219602	0.841916	0.635374	1.03778	0.910161	0.990127	0.83445	0.54293	0.948361
388.125	16.3112	C12H25N2O10P	Fructoselysine 6-phosphate	Miscellaneous	1.07003	1.12085	1.11063	0.668401	0.249218	0.392894	0.993348	0.983701	1.05294	0.96446	0.923379	0.783871	0.848369	0.79043	0.779398	0.462097	0.396463	0.329396	0.710646	0.729654	0.658447	0.217169	0.231997	0.156185
321.099	12.7521	C11H19N3O6S	gamma-L-Glutamyl-L-cysteinyl-beta-alanine	Miscellaneous	0.952324	1.05548	0.847002	0.902468	0.883463	0.672868	1.10722	1.14831	1.08761	0.752695	0.7153	0.827306	1.05181	0.948588	0.951365	0.859196	0.858786	0.864922	0.997642	0.990487	0.904312	0.992368	0.970205	0.739612
573.087	12.5469	C16H25N5O14P2	GDP-3,6-dideoxy-D-galactose	Miscellaneous	1.40237	1.01639	1.88454	0.350947	0.965872	0.479191	0.858406	1.83831	1.12577	0.544641	0.0292274	0.505601	1.65864	1.27878	1.2001	0.100001	0.569381	0.451359	0.68867	0.809131	0.634409	0.31211	0.575939	0.251321
246.05	12.4556	C6H15O8P	Glycerophosphoglycerol	Miscellaneous	1.0632	1.06197	1.14297	0.455875	0.566159	0.3969	0.937033	1.08592	0.907115	0.694927	0.626195	0.586387	1.02755	1.05301	0.93345	0.822857	0.731047	0.599246	0.814875	0.884834	0.629784	0.287863	0.381729	0.0604078
615.169	13.21	C34H32N4O4Fe	Heme	Miscellaneous	1.04891	1.00579	1.13791	0.859519	0.9839	0.681911	0.808377	0.931551	0.972913	0.259679	0.637164	0.856371	1.09404	1.12587	1.06712	0.381574	0.197579	0.498764	0.944606	1.02967	0.961609	0.560318	0.769293	0.672854
413.351	4.63769	C24H47NO4	Heptadecanoylcarnitine	Miscellaneous	1.32629	1.12146	1.01376	0.190536	0.69664	0.95097	1.20802	1.15866	1.25045	0.626405	0.75923	0.607499	0.975551	1.07644	1.02397	0.959124	0.896161	0.959853	0.82307	0.774273	0.942194	0.693544	0.634494	0.909267
261.121	12.0602	C11H19NO6	Heterodendrin	Miscellaneous	1.06957	1.07774	1.17329	0.766961	0.705847	0.394086	0.953964	1.03126	0.839088	0.784198	0.835336	0.411548	1.19465	1.28152	1.11619	0.676007	0.548773	0.796083	0.934884	0.787774	0.963469	0.773168	0.374894	0.890891
157.11	10.0885	C8H15NO2	Homostachydrine	Miscellaneous	0.830261	1.09836	1.0986	0.808023	0.887388	0.904074	1.37723	1.0214	1.38872	0.700543	0.977769	0.729567	0.813373	0.829181	0.814964	0.703933	0.763961	0.732783	0.859754	1.02532	1.00358	0.837864	0.970223	0.995545
550.302	17.5787	C28H38N8O4	Hordatine A	Miscellaneous	1.0632	1.06283	1.02576	0.667582	0.672849	0.850674	0.921839	1.05313	1.13944	0.542664	0.562829	0.0917304	1.11544	0.942883	1.05416	0.265577	0.493028	0.557079	1.03162	1.01744	0.935957	0.764364	0.88222	0.659659
247.142	11.3984	C11H21NO5	Hydroxybutyrylcarnitine	Miscellaneous	1.17722	1.18284	1.00181	0.676536	0.699495	0.996479	1.03659	1.12241	0.963287	0.93804	0.732191	0.924283	1.01345	0.95465	1.02602	0.971336	0.883121	0.944311	0.905998	0.760388	0.846659	0.784432	0.528545	0.68009
275.173	9.24946	C13H25NO5	Hydroxyhexanoycarnitine	Miscellaneous	0.791471	0.846897	0.915085	0.745245	0.81925	0.907019	1.32131	1.24381	1.00133	0.691774	0.755102	0.998346	1.00524	0.979927	1.20765	0.991194	0.967032	0.758864	1.35896	1.17851	1.34069	0.622283	0.824826	0.722557
233.126	28.2761	C10H19NO5	Hydroxypropionylcarnitine	Miscellaneous	1.06433	0.970872	0.882697	0.479367	0.755637	0.301952	1.09795	0.997887	1.24111	0.625025	0.989951	0.21519	0.865914	1.02223	0.949601	0.174976	0.87992	0.646183	0.802679	0.853047	0.926918	0.135305	0.00651539	0.41667
246.137	8.77513	C14H18N2O2	Hypaphorine	Miscellaneous	1.01194	1.0061	1.02824	0.959286	0.982406	0.917222	0.925252	1.05136	1.05372	0.718424	0.850693	0.826146	1.04787	0.989615	1.03334	0.813627	0.95002	0.89459	0.933505	0.911378	0.922416	0.705955	0.670181	0.745066
98.048	7.73467	C4H6N2O	Imidazole-4-methanol	Miscellaneous	1.1507	1.55401	1.39209	0.702378	0.243384	0.397799	0.951257	0.843752	1.0059	0.81583	0.533314	0.939506	1.33804	1.4206	1.39568	0.383199	0.486084	0.430907	1.07171	1.26185	1.20666	0.765693	0.611006	0.638177
187.063	8.77478	C11H9NO2	Indoleacrylicacid	Miscellaneous	1.21284	1.12437	1.06128	0.548889	0.611312	0.807408	0.928593	1.00259	1.09915	0.794695	0.992682	0.755671	1.14253	1.11956	1.19625	0.604123	0.659208	0.582363	0.953773	0.860647	1.0446	0.815298	0.474231	0.890217
221.894	27.1459	C2H3O2I	iodoacetate	Miscellaneous	1.05001	1.07435	1.09367	0.675834	0.530766	0.52788	0.949027	0.951668	1.03836	0.768588	0.790675	0.840948	0.319471	1.09538	0.902181	0.0066188	0.464551	0.592883	0.454655	1.05597	1.01701	0.128565	0.641798	0.863447
231.111	4.77473	C10H17NO5	Isovalerylglutamicacid	Miscellaneous	1.9352	1.31065	1.08489	0.101561	0.395415	0.792809	0.862535	1.10539	1.26571	0.795348	0.882397	0.538343	2.89296	2.54375	2.72358	0.213131	0.0709806	0.223266	1.4043	1.92133	1.43235	0.424151	0.182177	0.202779
724.275	16.5161	C26H45NO21	Lacto-N-tetraose	Miscellaneous	0.970458	1.06241	1.00882	0.946561	0.890646	0.984591	1.03097	1.0589	1.04382	0.950429	0.906743	0.932886	1.04163	1.05238	1.04065	0.934693	0.920619	0.933561	1.07885	1.00361	0.96059	0.885147	0.994389	0.936341
206.058	21.6934	C11H10O4	Lathodoratin	Miscellaneous	0.917599	1.03827	1.17218	0.707458	0.856204	0.257481	0.913349	0.986411	0.947576	0.718671	0.962538	0.833795	0.992479	0.819286	0.85598	0.96607	0.351271	0.581912	1.1303	1.14749	1.12321	0.754233	0.685244	0.760508
189.111	15.109	C7H15N3O3	L-Homocitrulline	Miscellaneous	0.796397	0.849479	0.810596	0.702755	0.722066	0.72384	0.87356	1.14842	0.893879	0.837756	0.864531	0.851859	0.93349	0.552548	1.09868	0.894252	0.387736	0.847769	1.1443	0.856114	1.05804	0.840236	0.844147	0.93525
228.147	11.9367	C11H20N2O3	L-isoleucyl-L-proline	Miscellaneous	1.09235	0.936949	1.10625	0.732264	0.79685	0.732624	1.0405	1.25006	1.05967	0.868404	0.381104	0.680044	1.11769	1.02137	1.13782	0.609888	0.919394	0.568344	0.959069	0.877117	0.889488	0.839639	0.421933	0.513345
194.072	14.5515	C5H12N2OS	L-methioninamide	Miscellaneous	0.928274	0.971063	0.846446	0.769538	0.911922	0.557329	1.14563	1.12913	1.15163	0.209755	0.190794	0.115809	1.18738	1.17841	1.16327	0.385511	0.246383	0.442158	0.803263	0.820421	0.948606	0.27481	0.305727	0.756945
314.127	7.83209	C17H15NO4	Longifolonine	Miscellaneous	1.0163	0.817257	1.13985	0.966922	0.634057	0.727305	1.1352	1.09678	1.11088	0.469072	0.763465	0.649088	0.957132	0.830583	1.2612	0.507969	0.342864	0.247227	1.21896	1.03144	1.08346	0.406379	0.883936	0.623499
207.162	28.4161	C13H21NO	Luciduline	Miscellaneous	0.972068	0.995322	0.800206	0.877338	0.983339	0.392959	0.894174	1.24652	1.26294	0.572077	0.35919	0.238958	0.689998	0.659136	0.595318	0.0841407	0.0677275	0.0515547	1.6064	1.60911	2.20319	0.182003	0.155032	0.0463813
275.188	28.1901	C17H25NO2	Lycoflexine	Miscellaneous	0.925656	1.01848	0.98772	0.778861	0.944829	0.963729	0.862356	1.08921	1.0082	0.572272	0.696739	0.974333	0.953383	1.21976	1.05128	0.81675	0.348495	0.824992	1.22437	1.25714	1.21956	0.18255	0.174786	0.277297
431.231	11.17	C24H30O6	Magnoshinin	Miscellaneous	1.15174	1.20763	1.29322	0.63526	0.508331	0.392249	0.87781	0.919928	0.821902	0.662835	0.803258	0.503425	0.840003	0.749179	0.659559	0.543461	0.0310733	0.197956	0.774077	0.746629	0.699452	0.509603	0.4594	0.366297
358.111	15.0492	C12H22O12	melibionate	Miscellaneous	0.977673	1.10371	1.10192	0.869771	0.52333	0.505345	1.01393	0.978078	0.906252	0.941731	0.89439	0.531341	0.862237	0.905643	0.893047	0.464904	0.585211	0.583344	0.893017	0.917453	0.917483	0.488489	0.58943	0.581264
231.162	28.4783	C15H21NO	Metazocine	Miscellaneous	1.16849	1.29701	1.54564	0.564996	0.331731	0.291521	1.0925	1.08232	1.08273	0.766666	0.790728	0.768662	0.914832	0.989785	1.14292	0.686356	0.963072	0.580725	0.967321	0.98251	1.15768	0.922113	0.952651	0.596001
159.126	13.3286	C8H17NO2	Methacholine	Miscellaneous	1.18483	1.16879	1.1076	0.711965	0.747172	0.829906	1.00811	0.984887	1.03467	0.987514	0.974545	0.940998	1.08952	1.07772	1.04968	0.851137	0.87775	0.92497	1.00096	0.966731	0.945641	0.998254	0.938393	0.890407
111.983	8.03963	CH4O4S	Monomethyl sulfate	Miscellaneous	1.16278	1.1191	1.10552	0.339246	0.480254	0.522822	0.904861	0.980545	1.06494	0.270846	0.742786	0.265103	1.10338	1.09769	1.1929	0.24658	0.249136	0.144161	0.957762	0.913924	0.994117	0.769798	0.582307	0.968665
312.136	28.3755	C19H20O4	Montanin A	Miscellaneous	1.367	1.1077	0.979429	0.279321	0.69754	0.925431	0.973388	1.14646	1.21842	0.894528	0.404236	0.472449	1.12271	1.11964	1.15343	0.386495	0.420621	0.348273	0.752462	0.94123	0.891371	0.0491933	0.681181	0.280571
251.1	14.3777	C9H17NO7	Muramic acid	Miscellaneous	1.03428	1.0936	1.00871	0.823062	0.567019	0.956913	0.978973	1.06266	1.02856	0.845723	0.623262	0.832726	1.07565	1.04018	1.08648	0.426841	0.696803	0.552815	0.99347	0.979849	0.902565	0.945406	0.865857	0.482968
773.274	3.85503	C34H44O19	Myricoside	Miscellaneous	0.951884	0.871949	0.806015	0.904513	0.747271	0.654663	0.989357	1.27151	1.13097	0.965942	0.528814	0.713682	1.39464	1.20269	1.28732	0.359567	0.659942	0.481594	0.679926	0.823391	0.782036	0.0406373	0.372798	0.102367
390.288	28.2823	C23H35NO3	Myxalamid D	Miscellaneous	1.27587	1.29391	1.14836	0.105019	0.131401	0.287053	0.828773	1.10633	0.944581	0.134226	0.691157	0.585822	1.41172	1.09345	1.28591	0.373081	0.718772	0.373254	1.44027	1.01681	1.40442	0.0287082	0.934252	0.0388733
223.106	12.0864	C8H17NO6	N-acetyl -D- glucosaminitol	Miscellaneous	0.915825	1.09031	1.02964	0.86771	0.872138	0.958081	1.14721	1.51121	1.26123	0.777558	0.479127	0.632954	1.12028	1.00582	1.08269	0.770541	0.989481	0.851813	1.10054	0.904746	1.26391	0.815551	0.840417	0.717947
205.095	10.8145	C8H15NO5	N-Acetyl-D-fucosamine	Miscellaneous	1.01814	0.967146	1.14349	0.988149	0.978056	0.913694	1.01085	1.08687	1.04311	0.992926	0.945288	0.97216	5.24381	5.293	5.81304	0.407694	0.419099	0.413831	0.946179	0.980104	1.01735	0.962721	0.986612	0.988401
237.085	12.5444	C8H15NO7	N-Acetyl-D-glucosaminate	Miscellaneous	0.978456	0.904347	0.640848	0.953793	0.784125	0.291983	0.969074	1.81269	1.2673	0.922248	0.247348	0.365636	1.44731	0.760885	1.33156	0.162734	0.340701	0.461286	0.508757	0.593511	0.515388	0.201099	0.263291	0.203005
383.143	13.7389	C14H25NO11	N-Acetyllactosamine	Miscellaneous	0.965855	1.01217	1.00844	0.912458	0.969812	0.977527	1.0521	1.13874	1.07862	0.885238	0.745479	0.823746	0.979321	0.94058	1.04326	0.956351	0.867513	0.904811	0.95833	0.889506	0.807429	0.916708	0.776049	0.594566
173.105	11.7991	C8H15NO3	N-Acetyl-L-leucine	Miscellaneous	1.12465	1.03108	1.15084	0.901086	0.972317	0.888233	1.00934	1.09893	0.966438	0.992063	0.922319	0.967979	0.90185	0.957888	1.04425	0.915363	0.963548	0.963952	1.04193	1.13867	1.0326	0.960638	0.885336	0.970467
351.117	14.9537	C13H21NO10	N-Acetyl-O-acetylneuraminate	Miscellaneous	1.15765	1.20092	1.15829	0.313698	0.479761	0.216603	1.74075	1.24501	1.75905	0.0409815	0.418118	0.0518462	2.3097	2.20614	2.27675	0.0119652	0.0545623	0.0179025	3.43797	2.84657	2.90406	0.0131889	0.0116234	0.0196346
253.095	4.5667	C12H15NO5	N-Acetylvanilalanine	Miscellaneous	1.63943	1.20719	1.20607	0.401069	0.624228	0.649368	1.44756	1.24199	1.03027	0.217572	0.329504	0.896454	1.12442	1.15267	1.28776	0.718296	0.574412	0.421949	0.939821	0.716949	0.924329	0.869153	0.455066	0.825927
229.168	7.82482	C12H23NO3	N-Decanoylglycine	Miscellaneous	1.29963	1.03125	1.44352	0.442939	0.861504	0.0873493	0.774351	0.860046	1.12858	0.525527	0.652111	0.687757	0.950635	1.02621	1.04158	0.895695	0.929501	0.895985	0.937464	0.85481	1.10493	0.543682	0.413715	0.336193
255.111	4.7613	C12H17NO5	N-D-Glucosylarylamine	Miscellaneous	1.26101	0.921631	0.941507	0.529014	0.643787	0.797137	0.835552	0.896609	1.08095	0.492023	0.595019	0.802119	1.74204	1.12821	1.28131	0.477992	0.672674	0.400682	0.87308	0.941053	0.99585	0.672298	0.862657	0.988763
207.111	13.3271	C8H17NO5	N-Ethylglycocyamine	Miscellaneous	1.12276	1.11545	1.09521	0.510777	0.583821	0.642993	0.898453	0.972714	0.952832	0.62289	0.850992	0.746366	1.11771	1.01884	1.08	0.457088	0.926595	0.640931	1.00667	0.938325	0.961012	0.973106	0.771362	0.776663
125.048	12.2695	C6H7NO2	N-Ethylmaleimide	Miscellaneous	1.03349	1.07681	1.11508	0.936548	0.899796	0.833521	0.994136	1.03934	0.89252	0.991482	0.948458	0.829434	1.1006	1.00565	1.05397	0.850397	0.992405	0.930186	0.637025	0.932497	1.12234	0.385166	0.888741	0.858113
267.095	16.7445	C9H17NO8	Neuraminic acid	Miscellaneous	0.88622	0.852944	0.767998	0.683857	0.634862	0.429007	1.03247	1.11586	1.17753	0.930804	0.67184	0.530223	1.07972	0.843936	0.951895	0.809281	0.618092	0.896827	1.07193	0.979422	1.03136	0.843572	0.945213	0.928398
143.033	6.16729	C4H5N3O3	N-methylisocyanurate	Miscellaneous	1.5334	0.677317	1.43071	0.345941	0.344786	0.619151	1.00337	0.967002	0.98565	0.994048	0.96039	0.975758	0.979879	0.946345	1.17882	0.973417	0.930364	0.78407	0.850179	0.861221	0.461004	0.705634	0.793642	0.20727
215.152	7.82611	C11H21NO3	N-Nonanoylglycine	Miscellaneous	1.19694	1.20621	1.65506	0.193509	0.630801	0.286918	0.745558	0.715493	0.914038	0.429676	0.329226	0.801695	0.691429	0.928484	1.12103	0.22033	0.719425	0.707259	0.967433	0.792987	0.962859	0.856095	0.398958	0.868725
350.062	16.6351	C9H19O12P	nonulose 9-phosphate	Miscellaneous	0.992938	1.10081	0.943355	0.964303	0.461586	0.690331	0.912017	1.07403	1.03502	0.509067	0.570544	0.821695	1.00898	1.03797	1.09188	0.968647	0.874731	0.714285	1.10371	1.0975	1.05687	0.602737	0.604079	0.783271
243.183	4.68175	C13H25NO3	N-Undecanoylglycine	Miscellaneous	0.85647	0.850384	1.18968	0.65706	0.665847	0.731579	0.883949	1.23666	1.21913	0.73138	0.644903	0.68522	1.25578	0.868408	0.994652	0.637681	0.68216	0.98963	0.955464	1.15853	0.903454	0.851441	0.689246	0.672458
320.051	16.1727	C8H17O11P	octulose 8-phosphate	Miscellaneous	2.04104	1.22202	2.07814	0.0661062	0.537958	0.0415502	0.836511	0.979328	0.887022	0.657921	0.947042	0.742636	1.03557	1.0133	1.00402	0.932749	0.970756	0.991936	0.997187	1.02095	0.937596	0.993976	0.953436	0.859973
129.152	6.43833	C8H19N	Octylamine	Miscellaneous	1.11262	1.11274	1.0789	0.428849	0.466013	0.55784	1.01641	0.988278	0.983607	0.895615	0.931012	0.859783	0.987669	1.05536	1.02825	0.936006	0.727661	0.847335	0.884353	0.955856	0.963224	0.284744	0.761142	0.690095
613.375	7.83701	C33H55NO7	O-glucosyl-tomatidine	Miscellaneous	1.43062	0.867869	0.776398	0.382703	0.72958	0.536245	0.805464	0.661593	0.82387	0.629785	0.445073	0.697086	1.17588	1.06846	1.35492	0.624266	0.851138	0.360561	1.03942	0.69799	0.817669	0.898008	0.320642	0.254064
289.127	13.2694	C11H19N3O6	Ophthalmicacid	Miscellaneous	1.01301	0.980854	0.924845	0.963549	0.942092	0.777988	0.946765	1.01629	0.914218	0.895314	0.969432	0.855303	1.13879	1.00912	0.8204	0.631955	0.965427	0.556823	0.955403	0.865908	0.816096	0.830351	0.572067	0.56338
185.105	11.1625	C9H15NO3	Otonecine	Miscellaneous	1.01713	1.03222	1.19572	0.952508	0.91029	0.56949	0.983702	1.15381	1.25035	0.933341	0.648945	0.417869	1.01193	1.00812	1.06914	0.957492	0.957756	0.716751	0.918518	0.891442	0.908232	0.65722	0.604312	0.669888
261.078	13.407	C8H13N3O2S	Ovothiol B	Miscellaneous	1.00141	0.968444	1.70819	0.993127	0.877768	0.524681	1.21239	2.65724	1.03814	0.595983	0.33304	0.876694	0.569413	0.256652	0.780443	0.625272	0.401615	0.820591	0.846981	2.17414	0.774193	0.377887	0.505636	0.235803
456.161	15.7393	C18H28N6O4S2	Ovothiol disulfide	Miscellaneous	0.909491	0.840118	0.811467	0.863089	0.768956	0.67825	0.855862	0.866711	0.891047	0.826844	0.841115	0.883335	1.06439	0.952297	0.787399	0.898489	0.922556	0.683092	0.797677	0.863455	0.836335	0.655742	0.774222	0.752978
114.007	19.2064	C3H2N2O3	parabanate	Miscellaneous	0.64458	0.492947	0.92874	0.427129	0.292221	0.876692	0.831664	0.595414	0.779066	0.767989	0.52803	0.767876	0.725191	1.19711	0.613191	0.656661	0.797799	0.502732	0.970649	1.51095	0.710503	0.968926	0.633013	0.689216
717.531	5.43186	C39H76NO8P	PC(17:0/14:1)	Miscellaneous	1.28976	1.16168	1.20337	0.0361204	0.350997	0.0420695	0.838544	0.986125	0.948799	0.0551688	0.871665	0.51127	1.14736	1.21875	1.27278	0.0284523	0.279133	0.0728874	0.794884	0.912042	0.780783	0.190985	0.530213	0.179127
212.009	12.331	C5H9O7P	P-DPD	Miscellaneous	1.07743	1.02123	1.0127	0.256142	0.684604	0.860362	0.950912	0.961649	0.975858	0.092949	0.538424	0.537223	1.10535	1.07878	1.13357	0.403729	0.514594	0.180752	0.934223	0.922414	0.94481	0.200472	0.163083	0.371286
261.078	13.8119	C9H12N2O4S	penem CGP31608	Miscellaneous	1.16675	0.808659	1.10517	0.769165	0.65982	0.866136	0.831314	0.746053	0.853914	0.597262	0.297311	0.547136	0.882819	1.09764	0.907998	0.688543	0.74196	0.716939	0.950688	0.95599	1.05251	0.848817	0.877576	0.865534
243.199	5.23329	C17H25N	Phencyclidine	Miscellaneous	0.538138	1.05199	2.01996	0.604274	0.960341	0.514766	0.805121	1.13104	0.52315	0.761646	0.831799	0.464209	2.55472	2.73427	1.08725	0.258107	0.0344283	0.910023	1.18258	0.555501	0.63808	0.68869	0.215806	0.286993
294.183	27.8632	C17H26O4	Phytuberin	Miscellaneous	0.993023	0.970985	0.987705	0.95811	0.826354	0.929511	0.99798	1.05217	1.07818	0.989194	0.627769	0.483836	1.0657	1.08383	1.12625	0.451451	0.36763	0.209323	0.97518	0.943898	1.00463	0.565877	0.368222	0.907872
512.117	14.578	C20H27NO12	Proteacin	Miscellaneous	0.641711	1.0253	0.581063	0.252796	0.88322	0.284173	1.0634	0.961419	0.733252	0.837961	0.873785	0.425426	1.17625	0.959112	0.949266	0.127877	0.90884	0.880859	0.595012	0.887625	0.778316	NA	0.845715	0.705505
308.158	20.7556	C12H24N2O7	psicoselysine	Miscellaneous	0.893569	1.10912	0.973389	0.555711	0.713057	0.89414	0.994383	1.05788	0.883793	0.978303	0.841478	0.668193	0.619492	0.780897	0.498528	0.144051	0.457862	0.0783063	0.496034	0.555163	0.311	0.0996414	0.138166	0.050668
464.267	10.4506	C28H36N2O4	Psychotrine	Miscellaneous	1.02184	0.953281	1.05557	0.927708	0.797466	0.788322	1.23121	0.901551	1.13592	0.30773	0.591697	0.467637	1.01402	0.996271	0.962341	0.929866	0.972159	0.759679	1.21268	0.997131	1.26635	0.127547	0.976652	0.160208
123.043	7.68251	C5H5N3O	Pyrazinamide	Miscellaneous	1.13905	0.489654	0.762204	0.83869	0.480703	0.741014	0.444137	0.542105	1.1273	0.258329	0.329445	0.847692	1.16763	0.886023	1.48339	0.301971	0.689946	0.428141	0.611867	0.895839	1.28384	0.0291607	0.400495	0.612575
298.054	4.07883	C12H15N2O3PS	Quinalphos	Miscellaneous	1.23544	1.43952	2.35911	0.604227	0.47747	0.369912	0.968546	1.15441	1.2331	0.8631	0.490261	0.583516	2.21002	1.37702	1.51831	0.292484	0.3734	0.0395448	1.74361	0.757809	1.01676	0.396943	0.144822	0.914482
222.162	27.8628	C14H22O2	Rishitin	Miscellaneous	0.983169	1.09805	1.05645	0.902878	0.499108	0.754343	0.926789	0.995616	1.0254	0.714874	0.976133	0.854325	1.05382	1.01835	1.09105	0.739351	0.909501	0.567187	0.979575	0.916289	1.01235	0.779318	0.492702	0.861825
353.089	13.3291	C19H15NO6	Rugosinone	Miscellaneous	1.32751	1.17344	1.18541	0.406815	0.539369	0.468355	1.41742	1.22646	1.30135	0.122214	0.295933	0.24734	1.06986	1.08277	1.1976	0.847926	0.74734	0.508852	1.18209	1.02999	1.10419	0.433746	0.869147	0.660832
321.063	15.0129	C16H14N2O3	Saphenic acid methyl ester	Miscellaneous	1.31025	1.29479	1.12172	0.482259	0.0369457	0.418585	1.18484	0.857861	0.99903	0.544302	0.529883	0.996394	1.18809	1.01303	1.27298	0.629159	0.966161	0.42287	1.29477	1.16561	1.36009	0.233302	0.422896	0.0612702
334.066	15.9256	C9H19O11P	sn-glycero-3-Phospho-1-inositol	Miscellaneous	1.1238	1.01284	1.18788	0.617241	0.94899	0.619105	0.966405	1.15871	0.957446	0.541359	0.330845	0.744122	0.763915	0.73204	0.642332	0.150189	0.0889408	0.0451368	0.861942	0.782495	0.643163	0.487153	0.273234	0.126127
266.155	3.80749	C12H26O4S	sodium dodecyl sulfate	Miscellaneous	1.78028	1.44283	1.62012	0.0558955	0.317521	0.0915061	1.39678	1.995	1.14808	0.496571	0.458157	0.561134	1.44802	2.93111	1.1671	0.320847	0.412999	0.44767	1.21972	1.14742	2.29278	0.264024	0.498748	0.42162
319.084	12.6816	C13H12ClN5	tetcyclacis	Miscellaneous	0.884487	0.7656	1.20028	0.639499	0.338947	0.663082	0.462457	0.541029	0.529589	0.0834108	0.0994649	0.100029	1.24246	1.69254	1.27639	0.32793	0.0417154	0.23108	0.838995	0.920076	0.959687	0.361183	0.650025	0.806653
886.559	3.77716	C55H74N4O6	tetrahydrogeranylgeranyl-bacteriopheophytin	Miscellaneous	0.944231	1.15947	1.28467	0.765731	0.334795	0.369868	1.28146	1.01944	1.43974	0.467857	0.946001	0.218659	0.841286	0.900906	0.817354	0.602254	0.74212	0.53591	1.29972	1.09926	1.40814	0.126262	0.702179	0.09335
136.075	7.67194	C6H8N4	Tetrahydropteridine	Miscellaneous	1.03646	1.34135	0.933691	0.89754	0.403545	0.757443	1.05147	0.959589	0.850089	0.86402	0.885819	0.564832	0.757157	0.919525	0.864062	0.375542	0.830459	0.572072	0.818139	1.04101	0.960207	0.462775	0.892612	0.878513
178.03	7.83793	C5H8O2S	THTC	Miscellaneous	1.09539	1.24724	1.39299	NA	0.859995	0.738636	0.968173	1.31009	1.17217	0.970667	0.749552	0.895464	1.11905	1.06405	1.48277	0.809354	0.902806	0.426731	1.06775	1.28321	1.43489	0.898509	0.701178	0.453233
397.319	4.69247	C23H43NO4	trans-Hexadec-2-enoylcarnitine	Miscellaneous	0.988041	1.21365	1.41171	0.986863	0.708165	0.59215	0.802367	1.12455	0.982094	0.716222	0.836936	0.978232	0.787881	0.965754	1.03393	0.707743	0.946043	0.955316	0.769808	0.905207	0.855055	0.426913	0.824465	0.563122
266.165	4.18501	C12H27O4P	Tributyl phosphate	Miscellaneous	2.29408	1.8162	1.77282	0.152799	0.177096	0.249182	0.713264	0.691578	0.819479	0.3869	0.301581	0.680787	1.81317	1.95193	2.17905	0.292267	0.309142	0.351074	0.925267	0.727404	0.728562	0.850389	0.488218	0.499692
1133.78	7.87723	C60H111NO18	Trihexosylceramide (d18:1/24:1(15Z))	Miscellaneous	1.6807	1.09204	1.3348	0.0165689	0.751923	0.260322	1.15841	1.1579	1.23047	0.752009	0.544616	0.162224	1.31959	1.4074	1.15963	0.451424	0.211219	0.629251	0.969341	0.783411	1.37288	0.891277	0.130339	0.491205
199.121	10.3431	C10H17NO3	Tussilagine	Miscellaneous	0.990044	0.945485	1.05546	0.976782	0.875568	0.881689	0.910559	1.1076	1.15642	0.596706	0.64147	0.556479	1.12304	0.69178	0.982471	0.619894	0.285954	0.946072	1.07058	1.09802	0.853081	0.830418	0.790976	0.749576
258.194	6.16069	C13H23NO3	Valeroidine	Miscellaneous	1.10878	1.11164	1.01974	0.17479	0.177507	0.778107	1.10629	0.996534	1.07709	0.389219	0.974467	0.455597	1.01224	0.934241	0.99393	0.890013	0.41549	0.926818	0.906995	0.970858	1.04952	0.164688	0.573485	0.691795
304.102	15.8676	C10H16N4O7	Vicine	Miscellaneous	1.04823	1.04802	1.20055	0.876224	0.866678	0.553507	1.15074	1.24948	1.12595	0.693596	0.528106	0.7348	1.07317	1.10095	1.02573	0.813187	0.783149	0.937949	1.31892	0.902071	1.22282	0.494344	0.778846	0.639694
282.095	13.7369	C10H18O9	Xylobiose	Miscellaneous	1.1652	1.08685	1.06014	0.592862	0.801073	0.833411	0.905414	1.07593	1.05454	0.74499	0.81405	0.87296	1.07627	0.947612	1.04906	0.832587	0.873162	0.889607	0.95613	0.984612	0.886355	0.904754	0.963499	0.723798
146.058	14.2145	C6H10O4	(S)-2-Aceto-2-hydroxybutanoate	Amino Acid Metabolism	1.0628	0.957075	1.03048	0.72753	0.808113	0.865086	0.941064	1.08877	1.01943	0.491845	0.393219	0.890964	1.01181	0.945001	1.39429	0.855231	0.591383	0.281915	0.941424	0.724397	0.729489	0.825164	0.0480009	0.0494304
132.042	14.8944	C5H8O4	(S)-2-Acetolactate	Amino Acid Metabolism	0.940266	1.07923	0.848442	0.466787	0.430766	0.232077	1.16254	1.04068	0.783602	0.284001	0.742003	0.295422	0.642314	1.00603	0.857936	0.0698646	0.969702	0.482183	1.00433	1.13325	0.959478	0.981407	0.519673	0.871913
145.074	12.4311	C6H11NO3	[FA oxo,amino(6:0)] 3-oxo-5S-amino-hexanoic acid	Amino Acid Metabolism	0.959516	1.02331	1.16573	0.947767	0.969424	0.81882	1.2577	1.17188	1.20334	0.713186	0.798997	0.762799	0.919611	0.77288	1.00509	0.903302	0.706527	0.994241	1.3396	1.01202	1.07016	0.703257	0.984207	0.913994
162.035	7.96528	C6H10O3S	1,2-Dihydroxy-5-(methylthio)pent-1-en-3-one	Amino Acid Metabolism	0.86793	1.33669	1.33009	0.825223	0.465327	0.538008	0.487004	0.579541	0.304965	0.148637	0.202111	0.0878956	0.295406	0.405278	0.252135	0.0829425	0.108108	0.0724079	0.222321	0.327766	0.226717	0.00279038	0.0042435	0.0024038
171.053	7.87328	C7H9NO4	2,3,4,5-Tetrahydrodipicolinate	Amino Acid Metabolism	1.69398	1.16543	1.73804	0.0610175	0.524708	0.052576	1.17737	1.04824	1.21464	0.326943	0.73989	0.219033	0.942169	1.14386	1.21722	0.7484	0.353391	0.227987	1.08256	1.11213	1.23895	0.63651	0.569031	0.0546054
87.032	15.5526	C3H5NO2	2-Aminoacrylate	Amino Acid Metabolism	0.982112	1.09807	1.23107	0.922895	0.467905	0.150584	1.09924	1.46633	1.55371	0.603984	0.372724	0.274709	1.10056	1.33209	1.1437	0.436475	0.341753	0.298633	0.911894	1.02428	1.05602	0.541377	0.740318	0.671183
148.016	27.8468	C6H7NO	2-Aminophenol	Amino Acid Metabolism	0.587994	0.674195	0.759965	0.294768	0.439334	0.254443	0.782253	0.969683	0.512359	0.135192	0.790766	0.219305	0.813197	0.682632	1.05211	0.693049	0.451381	0.496554	0.950825	1.19525	1.49585	0.946809	0.744049	0.427466
158.058	7.8463	C7H10O4	2-Isopropylmaleate	Amino Acid Metabolism	1.21878	1.05885	1.36873	0.292488	0.674436	0.165406	1.09555	1.25665	1.37381	0.655135	0.0540117	0.110299	0.984866	1.33459	0.98002	0.908047	0.0848249	0.861745	0.89148	0.693975	0.963822	0.227804	0.0628266	0.68037
102.032	13.2585	C4H6O3	2-Oxobutanoate	Amino Acid Metabolism	0.999853	1.03478	1.00215	0.99942	0.868958	0.992749	1.07218	1.10638	1.07251	0.711837	0.594986	0.689009	0.688291	0.999266	1.07769	0.476418	0.996026	0.677958	0.947811	0.837434	0.993404	0.624411	0.420229	0.952743
182.058	27.86	C9H10O4	3-(4-Hydroxyphenyl)lactate	Amino Acid Metabolism	0.763627	0.895082	0.840006	0.207525	0.519887	0.351963	0.976544	1.00074	1.05267	0.89394	0.997079	0.763234	1.14915	1.09852	1.10632	0.0464622	0.114829	0.146205	0.870367	1.02393	1.07247	0.184087	0.844434	0.386972
197.069	4.98317	C9H11NO4	3,4-Dihydroxy-L-phenylalanine	Amino Acid Metabolism	0.911774	1.6962	0.584243	0.910352	0.223655	0.372017	1.14756	0.700371	1.27971	0.575524	0.607329	0.438625	6.68722	5.74664	8.31822	0.00593333	0.0424091	0.130507	0.595474	1.32374	1.1944	0.162648	0.59048	0.319339
153.043	7.84841	C7H7NO3	3-Hydroxyanthranilate	Amino Acid Metabolism	1.57183	1.49668	1.69053	0.0501094	0.14372	0.0414303	0.723421	0.930477	0.692096	0.366406	0.716071	0.128684	1.26592	1.08873	1.19788	0.499949	0.867993	0.639237	0.826548	0.570073	0.890649	0.435254	0.0493761	0.447529
116.047	12.6661	C5H8O3	3-Methyl-2-oxobutanoic acid	Amino Acid Metabolism	0.943475	1.03792	0.922414	0.576354	0.724661	0.485862	1.06241	1.33545	1.23043	0.713616	0.217161	0.283315	1.03721	1.01218	1.19254	0.806927	0.965535	0.700322	0.93469	1.21542	1.00885	0.863497	0.625945	0.955097
87.0683	10.486	C4H9NO	4-Aminobutanal	Amino Acid Metabolism	0.942827	1.42578	0.892666	0.747342	0.0206223	0.29988	1.06402	1.0836	1.06395	0.78449	0.677849	0.725486	0.814004	1.06493	1.28502	0.200196	0.722227	0.0840884	0.894404	1.03149	0.878149	0.454683	0.879118	0.392345
103.063	12.422	C4H9NO2	4-Aminobutanoate	Amino Acid Metabolism	1.07088	1.04767	1.00407	0.742113	0.816663	0.972293	1.36912	1.16826	1.3469	0.460087	0.675915	0.0787367	0.924471	1.22932	1.05434	0.482586	0.214456	0.745935	1.08285	1.29166	1.08231	0.549438	0.273858	0.621444
152.047	28.7163	C8H8O3	4-Hydroxyphenylacetate	Amino Acid Metabolism	1.15478	1.06671	1.12732	0.325373	0.633091	0.402093	0.890565	0.958605	0.983627	0.496904	0.757022	0.904915	0.981952	1.07403	1.09165	0.871687	0.572524	0.449287	0.953741	0.967415	0.944168	0.33455	0.79774	0.547312
209.069	7.83039	C10H11NO4	4-Hydroxyphenylacetylglycine	Amino Acid Metabolism	1.43396	1.33662	1.6377	0.133344	0.211526	0.0559572	1.05425	1.18289	1.17623	0.816293	0.427009	0.444876	1.03167	1.02223	1.07709	0.892647	0.93069	0.735711	1.15814	1.00254	1.09984	0.510347	0.990631	0.611523
130.063	8.20088	C6H10O3	4-Methyl-2-oxopentanoate	Amino Acid Metabolism	0.904034	1.0016	0.97052	0.332953	0.986214	0.753528	1.07258	1.08852	1.04347	0.467687	0.456775	0.669605	0.914132	0.929983	0.99276	0.339404	0.338006	0.914095	1.01841	1.12425	1.08622	0.549828	0.162281	0.0293309
159.09	12.5634	C7H13NO3	5-Acetamidopentanoate	Amino Acid Metabolism	2.57498	1.76138	2.15396	0.411859	0.568738	0.502132	2.55121	1.22308	1.03059	0.456145	0.732231	0.93946	0.504465	0.429002	1.44042	0.554617	0.499266	0.739452	1.04792	0.490365	0.505067	0.963671	0.553199	0.565451
173.08	14.1334	C6H11N3O3	5-Guanidino-2-oxopentanoate	Amino Acid Metabolism	1.20807	1.72666	1.38072	0.0847516	0.340038	0.376079	1.1183	1.65282	1.10363	0.732049	0.109894	0.766359	0.888394	0.72912	0.846746	0.500251	0.170464	0.403987	0.945556	1.01368	0.902211	0.838464	0.964714	0.715826
220.085	10.7765	C11H12N2O3	5-Hydroxy-L-tryptophan	Amino Acid Metabolism	1.09944	1.09131	1.04281	0.686788	0.704796	0.864603	0.896213	1.04332	0.906841	0.577346	0.832167	0.154278	0.994628	1.15757	0.916516	0.962433	0.466705	0.545333	0.850106	0.940937	0.807652	0.321955	0.778931	0.174491
187.085	7.83578	C8H13NO4	6-Acetamido-2-oxohexanoate	Amino Acid Metabolism	0.978729	0.822225	0.936937	0.954098	0.652199	0.86696	0.889908	1.15544	1.21232	0.67264	0.696177	0.278609	0.96811	1.13047	0.983219	0.915121	0.661861	0.950895	0.86744	0.705696	0.850974	0.472735	0.179368	0.519169
139.987	15.3925	C2H5O5P	Acetyl phosphate	Amino Acid Metabolism	1.19509	1.0726	1.11582	0.639647	0.848596	0.7865	0.875782	1.01117	1.00735	0.762101	0.981048	0.986527	1.07624	1.21076	1.04622	0.843061	0.654822	0.925605	1.28988	1.02654	1.37794	0.48674	0.961997	0.391432
122.037	27.8498	C7H6O2	Benzoate	Amino Acid Metabolism	1.10808	1.04977	1.04733	0.295639	0.578702	0.538362	0.96163	1.02976	0.993193	0.759539	0.810078	0.956148	1.12397	1.08125	1.12895	0.119559	0.592523	0.104352	0.928892	0.908111	0.952911	0.314049	0.369978	0.456762
101.084	27.9724	C5H11NO	Betaine aldehyde	Amino Acid Metabolism	0.842498	1.0956	1.03703	0.230715	0.468269	0.735849	1.09605	1.07572	1.07	0.440862	0.26839	0.543458	1.12233	1.10626	1.11711	0.296309	0.352769	0.360528	1.02188	1.00589	1.01311	0.85626	0.958961	0.905319
113.059	9.80568	C4H7N3O	Creatinine	Amino Acid Metabolism	1.72975	1.28756	1.07978	0.662125	0.820886	0.939307	0.981865	1.18492	1.22945	0.972077	0.771867	0.694275	1.09366	1.00705	1.45117	0.767119	0.985926	0.410379	0.585152	0.968911	0.533373	0.307923	0.95546	0.270469
178.041	14.1644	C5H10N2O3S	Cys-Gly	Amino Acid Metabolism	0.925185	0.910804	0.938817	0.67495	0.673909	0.724455	0.947122	1.0252	0.858647	0.823187	0.883295	0.510799	1.01585	0.984351	0.847603	0.89395	0.928509	0.576514	0.940439	0.931826	0.998449	0.623469	0.445873	0.987063
259.046	15.6306	C6H14NO8P	D-Glucosamine 6-phosphate	Amino Acid Metabolism	0.907477	0.955804	0.971694	0.581879	0.795025	0.87151	1.10126	1.05925	1.01261	0.0800525	0.417413	0.887336	0.976952	1.02709	1.01708	0.837611	0.766896	0.921516	0.991363	1.03305	0.964129	0.945551	0.78242	0.763005
153.079	4.81088	C8H11NO2	Dopamine	Amino Acid Metabolism	1.23682	1.22892	1.16058	0.317785	0.428291	0.512678	1.04601	1.05573	1.18343	0.767517	0.742511	0.358585	1.07573	1.10061	1.30689	0.417469	0.254449	0.171785	1.16393	1.02109	1.2205	0.286568	0.90097	0.259715
142.074	12.9456	C6H10N2O2	Ectoine	Amino Acid Metabolism	1.31161	1.30818	1.68365	0.529418	0.560153	0.413818	0.74103	1.09104	1.00266	0.410027	0.754861	0.993603	0.731131	0.863399	0.945497	0.338881	0.621487	0.868889	0.95292	0.846539	0.957772	0.828501	0.658075	0.906034
141.019	15.8718	C2H8NO4P	Ethanolamine phosphate	Amino Acid Metabolism	0.929079	1.00942	1.10618	0.778852	0.975152	0.72144	1.16709	1.25462	1.34451	0.464404	0.372761	0.356612	1.75088	1.70027	1.46995	0.110571	0.184322	0.336053	1.4997	1.60022	1.08637	0.309237	0.244825	0.782414
312.022	16.0056	C9H16N2O5Se	gamma-Glutamyl-Se-methylselenocysteine	Amino Acid Metabolism	1.19991	1.17872	1.11641	0.185239	0.500058	0.390281	0.764135	0.797388	0.926454	0.149479	0.245985	0.56503	0.853414	0.947546	0.840081	0.481782	0.735952	0.342719	0.728479	0.768863	0.649155	0.333431	0.40783	0.217879
250.062	8.36998	C8H14N2O5S	gamma-L-Glutamyl-L-cysteine	Amino Acid Metabolism	0.995643	1.05443	0.844665	0.989253	0.854747	0.623313	1.08224	1.03242	1.2349	0.654871	0.788144	0.142621	1.20967	1.13924	1.21977	0.329208	0.349939	0.485632	0.965522	0.89726	0.981464	0.776582	0.448322	0.88758
179.058	7.99591	C9H9NO3	Hippurate	Amino Acid Metabolism	1.48441	0.931531	0.93418	0.199485	0.877136	0.883645	1.22276	1.5851	0.998541	0.536404	0.140007	0.996239	1.11999	1.11697	1.21808	0.573993	0.765216	0.0544447	0.573292	0.590453	0.485989	0.052317	0.113027	0.100827
240.122	14.1731	C10H16N4O3	Homocarnosine	Amino Acid Metabolism	1.19648	1.15528	1.13354	0.512685	0.625674	0.462867	0.846551	1.09834	1.12384	0.566227	0.698064	0.627885	0.871	0.770495	0.930778	0.709602	0.463545	0.830107	0.980632	0.853659	0.980552	0.9559	0.558364	0.935961
168.043	14.9683	C8H8O4	Homogentisate	Amino Acid Metabolism	1.17206	1.4575	1.67803	0.835944	0.512144	0.307811	1.66856	1.37743	2.07652	0.0509572	0.177581	0.0115263	2.29619	1.83567	2.35104	0.0413219	0.145884	0.0742113	5.69429	5.39592	5.67958	0.00369946	0.00363498	0.0156584
172.048	15.2374	C6H8N2O4	Hydantoin-5-propionate	Amino Acid Metabolism	1.10765	1.07842	1.00974	0.594114	0.69351	0.960359	0.558694	0.737939	0.545031	0.0624453	0.241246	0.0595508	0.560692	0.599668	0.538482	0.074835	0.0905839	0.067875	0.521902	0.502905	0.440731	0.0182286	0.00218609	0.00746773
111.993	14.3453	CH5O4P	Hydroxymethylphosphonate	Amino Acid Metabolism	1.21989	1.15385	1.05479	0.136621	0.256531	0.63308	1.09244	1.12688	1.11748	0.304761	0.202939	0.281693	1.06621	1.06293	1.18137	0.713752	0.722927	0.317368	1.11835	1.08334	1.05341	0.554093	0.656948	0.765887
110.048	14.835	C5H6N2O	Imidazole-4-acetaldehyde	Amino Acid Metabolism	0.949405	1.0171	0.959122	0.645378	0.85473	0.717113	1.05924	1.01927	1.2228	0.43154	0.817691	0.0327409	1.08737	0.950531	1.07706	0.347488	0.40622	0.207017	0.933196	0.871364	0.82967	0.592522	0.177334	0.0753997
161.069	11.155	C6H11NO4	L-2-Aminoadipate	Amino Acid Metabolism	1.11358	0.999857	1.15202	0.687295	0.999599	0.586124	0.93945	1.11241	1.13588	0.653598	0.619828	0.495729	1.03768	0.868416	1.14112	0.919887	0.664912	0.692643	1.04417	0.986722	0.717932	0.887613	0.969414	0.439487
89.0477	15.0466	C3H7NO2	L-Alanine	Amino Acid Metabolism	1.43222	3.78466	0.548705	0.723861	0.179535	0.408667	4.33981	7.56323	3.68613	0.0463135	0.198047	0.0327453	0.154354	0.918347	0.698471	0.134412	0.901552	0.536987	0.799192	0.0968981	0.104235	0.716748	0.191981	0.194293
133.038	16.1439	C4H7NO4	L-Aspartate	Amino Acid Metabolism	1.05344	1.06422	1.06577	0.749396	0.720945	0.694517	0.463554	0.564532	0.36536	0.0366758	0.0640593	0.0275762	0.216985	0.285194	0.162721	0.037876	0.0445906	0.034728	0.237627	0.281969	0.192478	0.0300788	0.0250278	0.0289643
117.043	12.8055	C4H7NO3	L-Aspartate 4-semialdehyde	Amino Acid Metabolism	0.657423	0.611295	0.924141	0.407354	0.332029	0.42188	0.945166	0.941693	0.638384	0.612515	0.581179	0.381197	0.790168	0.761779	1.19125	0.650801	0.599733	0.102867	1.07619	1.44667	1.43053	0.922567	0.466567	0.480555
161.105	11.8798	C7H15NO3	L-Carnitine	Amino Acid Metabolism	1.08725	0.940382	0.976628	0.913313	0.940832	0.976987	0.861287	1.2436	0.913154	0.816311	0.78493	0.890978	0.882487	0.874678	1.05147	0.855493	0.837789	0.9401	0.832573	0.848618	0.798314	0.77337	0.812473	0.74283
240.024	16.0908	C6H12N2O4S2	L-Cystine	Amino Acid Metabolism	0.72095	0.978936	0.885991	0.613144	0.968524	0.862109	1.9073	1.58433	1.79799	0.119665	0.340203	0.198026	1.60296	1.4559	1.6688	0.49844	0.166046	0.229672	0.692789	0.707538	1.01514	0.427101	0.458929	0.980347
155.07	13.8956	C6H9N3O2	L-Histidine	Amino Acid Metabolism	29.3566	1.28524	1.3827	0.0156963	0.380054	0.342467	0.786379	1.02269	18.384	0.134175	0.867598	0.067701	1.02338	4.8951	1.09123	0.98463	0.068732	0.940671	0.0843755	0.366373	0.845583	0.421369	0.564966	0.902977
190.095	14.1182	C7H14N2O4	LL-2,6-Diaminoheptanedioate	Amino Acid Metabolism	1.18706	1.15348	1.10358	0.788725	0.833584	0.887294	0.96428	0.952979	1.02726	0.956105	0.943644	0.963329	1.08409	0.964261	1.04369	0.89499	0.949767	0.945047	1.06106	0.974055	1.07098	0.924566	0.965395	0.909414
146.106	22.4209	C6H14N2O2	L-Lysine	Amino Acid Metabolism	0.969951	1.02924	0.972037	0.787074	0.802585	0.818918	0.822598	1.08372	0.754357	0.209332	0.612457	0.122441	0.78868	0.817441	0.686523	0.169424	0.188654	0.0427055	0.56763	0.626697	0.536451	0.109641	0.14716	0.105686
165.046	13.2119	C5H11NO3S	L-Methionine S-oxide	Amino Acid Metabolism	0.945401	0.964091	1.11732	0.809031	0.777326	0.729582	1.27366	1.35835	1.21529	0.15289	0.112092	0.293211	1.11293	1.24179	1.30335	0.668861	0.449435	0.237143	1.12653	1.10061	1.16097	0.511256	0.644252	0.562668
165.079	5.01279	C9H11NO2	L-Phenylalanine	Amino Acid Metabolism	0.945517	0.818042	0.714361	0.787717	0.35563	0.228304	1.10281	1.04859	1.22763	0.366376	0.597925	0.123003	1.07492	0.911567	1.1003	0.796909	0.556226	0.635674	1.30486	1.21274	1.10868	0.328695	0.217195	0.684811
129.079	12.4112	C6H11NO2	L-Pipecolate	Amino Acid Metabolism	1.02417	1.02438	1.09654	0.965009	0.946504	0.853493	0.568569	0.940837	0.295154	0.154527	0.864644	0.0393747	0.329004	0.397345	0.0907942	0.159258	0.188519	0.10267	0.427395	0.490247	0.0831912	0.194319	0.150497	0.0566336
240.067	4.15004	C11H12N2O2	L-Tryptophan	Amino Acid Metabolism	1.54553	1.33646	5.74872	0.113719	0.261693	0.416984	0.96855	1.00912	0.979898	0.896229	0.952685	0.937775	3.44664	1.16689	1.25992	0.383608	0.501718	0.342062	3.29206	0.802264	1.2852	0.273931	0.11583	0.238841
181.074	7.85507	C9H11NO3	L-Tyrosine	Amino Acid Metabolism	1.13194	1.00819	0.95699	0.559314	0.967676	0.837003	0.932983	0.987576	1.01167	0.670396	0.937796	0.944868	1.13722	0.983325	1.27802	0.68284	0.913708	0.342899	0.979989	0.827638	0.943544	0.907512	0.449137	0.506498
195.09	4.92396	C10H13NO3	L-Tyrosine methyl ester	Amino Acid Metabolism	1.88554	0.954029	0.715773	0.337226	0.828283	0.161049	1.04216	1.14905	1.15394	0.942238	0.674862	0.750475	0.795132	0.806975	1.32579	0.557665	0.423464	0.370259	0.700051	1.49666	0.994133	0.353153	0.48516	0.98431
117.079	14.2931	C5H11NO2	L-Valine	Amino Acid Metabolism	0.715506	0.96706	0.889032	0.281569	0.906035	0.630003	1.26475	1.20753	1.42759	0.209068	0.259742	0.168025	0.939459	1.04684	1.00458	0.679286	0.709373	0.970325	0.99351	0.707237	0.966082	0.918806	0.0895386	0.829098
290.123	16.6667	C10H18N4O6	N-(L-Arginino)succinate	Amino Acid Metabolism	1.09412	0.92868	0.978134	0.647726	0.646595	0.91271	0.77529	0.97377	0.842945	0.60021	0.956665	0.726552	1.08502	0.951779	1.03328	0.796467	0.875148	0.933379	0.796099	0.865915	0.870547	0.293906	0.607818	0.66047
169.085	12.4536	C7H11N3O2	N(pi)-Methyl-L-histidine	Amino Acid Metabolism	0.85256	0.953909	1.02267	0.88934	0.968656	0.985265	1.30838	1.26796	1.14879	0.822223	0.834089	0.89816	0.960768	0.912932	0.986409	0.966707	0.926722	0.988573	0.972934	1.18398	1.33598	0.975065	0.873201	0.785049
246.133	14.1124	C9H18N4O4	N2-(D-1-Carboxyethyl)-L-arginine	Amino Acid Metabolism	0.90805	0.980572	1.19375	0.903515	0.966712	0.816757	0.607305	0.89655	0.569118	0.310914	0.809391	0.382427	0.647205	0.66031	0.384095	0.3229	0.321533	0.122887	0.496779	0.59071	0.338195	0.129102	0.186914	0.0730214
218.127	17.038	C9H18N2O4	N2-(D-1-Carboxyethyl)-L-lysine	Amino Acid Metabolism	0.948229	0.902968	1.05136	0.807329	0.676683	0.861393	0.911909	1.06127	0.996723	0.729169	0.811493	0.989998	1.02913	1.00055	1.01708	0.878828	0.997767	0.950919	0.857364	0.673666	0.650656	0.652004	0.301218	0.277349
203.079	14.8449	C8H13NO5	N2-Acetyl-L-aminoadipate	Amino Acid Metabolism	1.02519	1.09404	0.933171	0.731594	0.458735	0.64041	1.1937	1.18613	1.25316	0.319287	0.355933	0.213964	1.09534	1.05892	1.00369	0.508493	0.493557	0.965434	0.983282	0.928755	0.976003	0.899068	0.548963	0.860109
204.111	17.798	C8H16N2O4	N6-Acetyl-N6-hydroxy-L-lysine	Amino Acid Metabolism	0.912556	0.97039	0.965626	0.553091	0.839614	0.859651	0.780996	0.96362	1.06557	0.190796	0.727476	0.525265	1.03184	0.93573	1.0185	0.376837	0.217435	0.892528	0.947524	0.91046	0.974326	0.686008	0.518084	0.849129
301.056	14.6777	C8H16NO9P	N-Acetyl-D-glucosamine 6-phosphate	Amino Acid Metabolism	0.975327	0.946608	0.930942	0.811585	0.619858	0.301477	0.940789	1.05756	1.09113	0.419999	0.502307	0.497	1.008	0.991363	1.03781	0.937243	0.936448	0.757175	0.912124	0.933923	0.905416	0.264281	0.344482	0.189405
174.101	13.4521	C7H14N2O3	N-Acetylornithine	Amino Acid Metabolism	1.05861	1.14684	0.998697	0.864053	0.661671	0.997025	0.89075	0.974745	0.92666	0.731399	0.947673	0.820158	1.30703	1.05485	1.15748	0.412568	0.774806	0.575867	0.763212	0.932461	0.834198	0.333401	0.814046	0.583284
130.111	18.2158	C6H14N2O	N-Acetylputrescine	Amino Acid Metabolism	1.12694	1.14967	1.04678	0.0527766	0.183672	0.698253	1.12152	1.12793	1.06187	0.419329	0.42274	0.688376	1.19931	1.0314	1.19817	0.397712	0.860627	0.13323	1.04134	1.06498	0.919775	0.801212	0.651226	0.630289
190.059	15.2569	C6H10N2O5	N-Carbamyl-L-glutamate	Amino Acid Metabolism	1.09592	1.14091	1.09477	0.671044	0.413209	0.610763	0.612301	0.72163	0.579661	0.123887	0.199119	0.0824063	0.580977	0.60121	0.549523	0.130509	0.141494	0.110937	0.508449	0.521404	0.543683	0.00704215	0.0104266	0.0298498
153.056	12.5244	C4H12NO3P	N-Dimethyl-2-aminoethylphosphonate	Amino Acid Metabolism	1.10126	1.04619	1.16246	0.340877	0.707945	0.488716	1.00803	1.27691	1.0983	0.965967	0.246394	0.594371	0.875479	0.752177	0.895366	0.610031	0.335489	0.65774	0.951548	0.896604	0.903621	0.795805	0.353866	0.402973
203.116	4.76157	C9H17NO4	O-Acetylcarnitine	Amino Acid Metabolism	1.08915	1.30025	0.975573	0.856673	0.565483	0.953483	1.24553	1.32492	0.852775	0.710087	0.639371	0.826029	0.640746	0.85611	0.567062	0.203927	0.595604	0.121187	0.441873	0.451688	0.407127	0.191985	0.197706	0.176096
185.009	16.2154	C3H8NO6P	O-Phospho-L-serine	Amino Acid Metabolism	0.974258	1.06139	0.977421	0.931696	0.859842	0.940734	0.670466	0.682751	0.550151	0.255143	0.290683	0.152265	0.321773	0.466238	0.210279	0.0861928	0.152331	0.0599009	0.20677	0.244885	0.077434	0.058684	0.0648549	0.0551181
219.111	8.63003	C9H17NO5	Pantothenate	Amino Acid Metabolism	0.992895	1.17764	1.07739	0.913429	0.361318	0.167852	1.03089	1.15795	1.0782	0.857787	0.391495	0.728245	1.4757	1.21556	1.28625	0.1264	0.406276	0.454183	0.871584	0.94868	0.83338	0.223846	0.777192	0.037662
121.089	28.7246	C8H11N	Phenethylamine	Amino Acid Metabolism	1.11841	1.01085	0.99932	0.641011	0.961659	0.997655	0.932954	0.985	1.10831	0.32757	0.910316	0.382769	0.953088	0.919578	0.953269	0.758611	0.563369	0.73502	0.956773	0.950529	0.966995	0.647656	0.654659	0.574539
211.036	15.0044	C4H10N3O5P	Phosphocreatine	Amino Acid Metabolism	0.923615	1.09102	0.969297	0.889513	0.87437	0.959877	0.992633	1.0922	0.943393	0.988991	0.867851	0.905045	0.985644	0.725955	0.999465	0.979947	0.647912	0.999355	1.01335	1.0209	0.913795	0.979311	0.969058	0.873995
123.993	14.9463	C2H5O4P	Phosphonoacetaldehyde	Amino Acid Metabolism	1.11217	1.06613	1.08656	0.0807364	0.427186	0.352562	1.44152	1.43628	1.77718	0.134955	0.0630008	0.00147541	2.75849	2.33953	2.80851	0.00647462	0.0149132	0.0273112	3.83497	3.5975	3.55204	0.027547	0.0138868	0.0154301
384.122	13.5571	C14H20N6O5S	S-Adenosyl-L-homocysteine	Amino Acid Metabolism	0.951111	1.08221	1.22691	0.801839	0.720092	0.301344	1.13461	1.18566	0.996829	0.638182	0.433267	0.9903	0.7685	0.904195	0.613207	0.391777	0.752351	0.177684	0.63084	0.684996	0.399678	0.186567	0.180037	0.0355237
398.137	16.2334	C15H22N6O5S	S-Adenosyl-L-methionine	Amino Acid Metabolism	0.811413	0.984701	0.824589	0.67983	0.976715	0.700765	1.39311	1.42422	1.46561	0.338705	0.367206	0.330531	1.20187	1.23042	1.26463	0.564736	0.530962	0.551806	1.53016	1.49397	1.33216	0.212262	0.200479	0.265609
426.088	16.8351	C13H22N4O8S2	S-glutathionyl-L-cysteine	Amino Acid Metabolism	0.925879	1.49108	0.866548	0.841477	0.191486	0.714817	1.17716	2.08936	1.5173	0.724822	0.0798376	0.519517	0.994076	0.826213	1.07929	0.988598	0.559031	0.869731	0.430717	0.545404	0.683896	0.267745	0.348862	0.509359
260.012	12.7162	C6H13O7PS	S-Methyl-5-thio-D-ribose 1-phosphate	Amino Acid Metabolism	0.889922	0.98238	0.919294	0.868816	0.980212	0.903107	0.475067	0.657986	0.456121	0.0944565	0.33374	0.161215	0.336403	0.360391	0.273123	0.09679	0.104997	0.0802572	0.245835	0.390404	0.168661	0.0309487	0.0354875	0.0188601
170.015	14.7353	C6H6N2O2S	Thiourocanic acid	Amino Acid Metabolism	0.792143	0.932597	0.888119	0.620621	0.877197	0.758813	0.726569	0.86801	0.714307	0.599122	0.802573	0.586088	0.877533	0.848525	0.874919	0.728556	0.623715	0.759136	0.710663	0.781155	0.813095	0.322426	0.493344	0.621612
138.043	7.85197	C6H6N2O2	Urocanate	Amino Acid Metabolism	1.72742	1.53535	1.45058	0.180943	0.447332	0.203543	1.16224	2.46819	0.965725	0.804081	0.453113	0.9382	0.999914	1.11712	1.04509	0.999657	0.593214	0.799586	0.917817	0.687963	0.8078	0.778898	0.28072	0.571088
156.042	7.84726	C7H8O4	2,3-Dihydro-2,3-dihydroxybenzoate	Biosynthesis of Polyketides and Nonribosomal Peptides	1.18774	1.19588	1.28901	0.283369	0.0760665	0.10876	0.894122	1.05367	0.959074	0.607521	0.82753	0.888442	0.967605	0.820966	0.810395	0.744664	0.334867	0.153275	0.739949	0.725992	0.934405	0.211709	0.150477	0.611347
454.343	17.303	C28H48O3	Cathasterone	Biosynthesis of Secondary Metabolites	1.07746	0.949461	1.01496	0.343516	0.545836	0.880402	1.0145	1.22182	1.2076	0.839642	0.0543505	0.00284569	0.929556	0.906641	0.981794	0.290136	0.192396	0.75295	0.824471	0.947233	0.934093	0.0333728	0.549698	0.257783
199.048	7.85345	C8H9NO5	Clavulanic acid	Biosynthesis of Secondary Metabolites	1.37781	0.928015	1.37347	0.273964	0.699971	0.345153	1.27019	0.781609	1.19786	0.546413	0.195895	0.139821	1.11855	1.1768	1.77908	0.720276	0.571116	0.221652	1.43504	0.98104	1.2621	0.28932	0.924095	0.313518
363.11	14.0286	C21H17NO5	Dihydrochelirubine	Biosynthesis of Secondary Metabolites	1.21784	1.26935	1.3456	0.479556	0.432434	0.236998	0.924735	1.05929	1.03377	0.820622	0.838199	0.906267	0.786161	0.928061	0.954606	0.327838	0.741082	0.857362	0.939503	0.988145	0.916298	0.623621	0.963877	0.791639
194.058	7.82774	C10H10O4	Ferulate	Biosynthesis of Secondary Metabolites	1.22233	1.06145	1.30947	0.23617	0.707924	0.225857	0.952015	1.05643	1.04594	0.79165	0.817931	0.804565	1.13186	1.09932	1.06973	0.623315	0.681991	0.773886	0.898198	0.773215	1.09437	0.55394	0.361977	0.732925
346.153	4.35082	C18H19NO5	Melicopicine	Biosynthesis of Secondary Metabolites	1.30194	1.13865	1.0714	0.273146	0.586884	0.766955	1.14298	1.46997	1.26937	0.335843	0.0806249	0.224597	1.33333	1.29285	1.17917	0.308806	0.335616	0.46589	1.07637	0.954654	0.889841	0.815262	0.899802	0.733214
155.131	28.3375	C9H17NO	N-Methylpelletierine	Biosynthesis of Secondary Metabolites	0.805854	0.964042	1.27966	0.409208	0.870736	0.432466	0.74425	0.975659	0.910432	0.418952	0.962354	0.723018	1.14206	1.05038	1.07194	0.58002	0.910276	0.638917	0.935282	0.918294	0.880686	0.820639	0.782647	0.680831
155.095	7.82664	C8H13NO2	Retronecine	Biosynthesis of Secondary Metabolites	1.26493	1.11162	1.18568	0.196076	0.532515	0.322395	0.896974	1.07801	0.991116	0.615918	0.670677	0.963756	1.23724	1.24018	1.24475	0.341527	0.245114	0.227707	0.979265	0.919111	1.33725	0.874334	0.764705	0.240139
331.084	12.8677	C20H13NO4	Sanguinarine	Biosynthesis of Secondary Metabolites	1.00982	1.06716	1.15472	0.936943	0.616317	0.287235	1.21284	1.25764	1.26431	0.278336	0.334148	0.255883	1.02948	0.95937	0.923913	0.876785	0.77468	0.349012	1.01289	1.19686	1.01413	0.918701	0.144827	0.917301
240.147	12.021	C12H20N2O3	Slaframine	Biosynthesis of Secondary Metabolites	1.09419	1.04403	1.07408	0.795841	0.903324	0.850859	1.02766	1.19195	1.04964	0.926402	0.650842	0.841641	1.01556	0.84332	0.92767	0.945106	0.535017	0.784155	0.892494	1.00529	0.936128	0.694502	0.984519	0.865711
141.115	28.3754	C8H15NO	tropine	Biosynthesis of Secondary Metabolites	1.09431	0.910573	1.20657	0.767699	0.840526	0.518805	0.757645	0.776734	1.02366	0.33468	0.416559	0.92342	0.729803	1.02561	1.05834	0.233831	0.927482	0.803408	1.28498	0.791501	1.0478	0.256139	0.549915	0.866153
150.017	17.1155	C4H6O6	(R,R)-Tartaric acid	Carbohydrate Metabolism	1.14483	1.08445	1.04539	0.0782994	0.1557	0.531702	0.942887	0.979711	1.06829	0.377756	0.755012	0.280781	1.01523	1.01596	1.0404	0.738968	0.776358	0.624457	0.896876	0.885011	0.945677	0.0993243	0.161316	0.320137
136.037	16.0662	C4H8O5	[FA trihydroxy(4:0)] 2,3,4-trihydroxy-butanoic acid	Carbohydrate Metabolism	1.24189	1.21878	1.23882	0.871921	0.882721	0.872493	0.903106	1.01052	0.902961	0.936693	0.993507	0.936275	1.33836	0.95575	1.25228	0.830555	0.972254	0.864536	0.886434	1.06897	0.841734	0.92501	0.958604	0.894925
536.159	3.87814	C18H32O18	1-4-beta-D-Glucan	Carbohydrate Metabolism	1.9176	1.8358	2.45233	0.158801	0.254678	0.437713	1.34382	2.05003	1.25185	0.562493	0.244757	0.47789	2.3521	0.643823	1.42073	0.434961	0.587651	0.647153	2.3348	0.503297	1.56581	0.314587	0.452498	0.662859
194.079	12.8445	C7H14O6	1-O-Methyl-myo-inositol	Carbohydrate Metabolism	0.844957	0.827552	0.844579	0.444657	0.445097	0.673719	1.39462	1.34653	1.17688	0.342204	0.377051	0.662842	0.971786	0.806981	1.12489	0.895781	0.500438	0.741768	0.922355	0.965711	0.885771	0.821925	0.887437	0.767382
195.074	12.3909	C6H13NO6	2-Amino-2-deoxy-D-gluconate	Carbohydrate Metabolism	0.827233	1.08591	1.07903	0.663458	0.841083	0.860273	1.40477	1.25614	0.974131	0.439871	0.5888	0.904447	0.587816	0.759075	0.883884	0.329857	0.534847	0.790168	1.33782	1.29438	1.53185	0.372779	0.609921	0.457241
146.022	15.2254	C5H6O5	2-Oxoglutarate	Carbohydrate Metabolism	1.13142	1.15277	0.989737	0.8196	0.807096	0.982567	0.573479	0.843485	0.526979	0.173601	0.708804	0.165512	0.665564	0.690735	0.586436	0.197067	0.310369	0.161991	0.723098	0.6298	0.52843	0.285398	0.17988	0.114821
276.082	13.7057	C9H18O8	3-beta-D-Galactosyl-sn-glycerol	Carbohydrate Metabolism	1.02861	0.85275	0.9328	0.940854	0.700422	0.875576	1.04395	1.09156	1.29614	0.88786	0.765611	0.365798	0.955891	0.933241	1.12624	0.8905	0.762057	0.656091	0.958146	1.24929	0.995789	0.905848	0.529439	0.989415
265.959	17.8002	C3H8O10P2	3-Phospho-D-glyceroyl phosphate	Carbohydrate Metabolism	1.1713	1.55453	1.26447	0.817164	0.567781	0.675927	1.03416	1.16829	1.05035	0.91162	0.651545	0.861681	1.18833	1.19193	1.20063	0.468875	0.39462	0.688365	1.68118	1.8878	1.26768	0.051058	0.100287	0.204207
177.064	12.6404	C6H11NO5	4-Hydroxy-4-methylglutamate	Carbohydrate Metabolism	1.05302	1.21338	1.39537	0.739814	0.317705	0.0542412	0.963892	1.13071	1.06433	0.896449	0.67488	0.792689	0.746735	0.791498	0.80296	0.149216	0.194527	0.276377	0.722333	0.957837	0.502343	0.3493	0.874931	0.14939
104.047	7.82528	C4H8O3	4-Hydroxybutanoic acid	Carbohydrate Metabolism	1.10188	0.993293	0.967974	0.272896	0.92964	0.68439	0.871394	0.980554	0.998026	0.322915	0.816704	0.98675	0.987521	1.01412	1.06777	0.896204	0.878018	0.484134	0.935682	0.904612	0.961021	0.529686	0.507477	0.804849
276.025	17.3187	C6H13O10P	6-Phospho-D-gluconate	Carbohydrate Metabolism	0.951758	1.34618	1.0577	0.809967	0.399188	0.829154	0.932918	1.02157	0.877975	0.668835	0.892863	0.494455	1.04833	0.98996	0.98248	0.746079	0.943965	0.954551	1.01976	1.12202	0.871565	0.476997	0.260733	0.118917
88.0523	7.85161	C4H8O2	Butanoic acid	Carbohydrate Metabolism	1.0224	0.84895	0.904015	0.873338	0.343151	0.52649	0.829016	0.934259	0.869533	0.24692	0.570739	0.415081	0.982433	1.0303	1.12659	0.886132	0.79512	0.278997	0.853304	0.98733	1.02482	0.459623	0.912941	0.911253
174.016	17.422	C6H6O6	cis-Aconitate	Carbohydrate Metabolism	0.99327	1.03782	0.99258	0.9889	0.936716	0.988314	0.998776	1.11031	1.16016	0.99772	0.81963	0.747064	1.31035	1.2042	1.03931	0.561716	0.578021	0.929144	0.806124	0.843862	0.979855	0.575445	0.628876	0.964047
209.054	17.7344	C6H8O7	Citrate	Carbohydrate Metabolism	1.00902	1.16666	0.931233	0.987214	0.793996	0.901932	0.855072	0.90093	0.946954	0.739766	0.8171	0.914582	0.932634	0.821301	0.997735	0.910807	0.707867	0.997095	0.922843	0.824029	0.872796	0.868561	0.664208	0.806643
166.048	12.7117	C5H10O6	D-Arabinonate	Carbohydrate Metabolism	0.906529	0.934109	1.06114	0.755411	0.827918	0.888783	0.980743	1.03446	0.97563	0.960359	0.931173	0.946063	1.09092	0.933744	0.99837	0.759246	0.818778	0.996372	0.818062	0.826259	0.81617	0.686682	0.700938	0.69618
120.042	10.3976	C4H8O4	D-Erythrose	Carbohydrate Metabolism	1.17636	1.47373	1.16192	0.553443	0.287171	0.646015	0.862381	1.01652	0.92596	0.663966	0.965535	0.83457	0.81383	0.836832	0.843309	0.474195	0.520281	0.62126	1.16361	0.961927	1.36816	0.478229	0.838643	0.106563
200.009	12.5635	C4H9O7P	D-Erythrose 4-phosphate	Carbohydrate Metabolism	0.978677	1.36224	1.16805	0.968978	0.566844	0.765425	1.14122	1.15758	1.10145	0.799925	0.779214	0.85244	1.14269	0.96401	1.41891	0.808356	0.952698	0.633106	1.23111	1.36205	1.0188	0.627634	0.39036	0.969043
178.048	13.2076	C6H10O6	D-Glucono-1,5-lactone	Carbohydrate Metabolism	1.4346	1.03893	1.37693	0.614339	0.85687	0.622464	1.07345	1.07139	1.16082	0.802849	0.830989	0.66835	1.92555	1.93247	2.76014	0.248424	0.173666	0.232622	1.09326	1.01135	0.791268	0.708394	0.983135	0.405909
179.079	16.3362	C6H13NO5	D-Glucosamine	Carbohydrate Metabolism	1.16424	1.16026	1.11849	0.841912	0.85369	0.883768	1.30325	1.00679	1.10415	0.780021	0.99314	0.903324	1.02048	0.904811	0.924789	0.980224	0.902892	0.926522	0.916636	0.904435	0.94835	0.912831	0.904232	0.951119
226.069	14.1911	C6H12O6	D-Glucose	Carbohydrate Metabolism	1.51735	1.03854	1.3192	0.274741	0.879019	0.491713	1.16977	1.15572	1.11024	0.632284	0.678049	0.637197	0.845129	0.877535	0.950626	0.34078	0.47116	0.760573	0.914239	1.1585	1.03699	0.733839	0.749015	0.908542
282.012	16.5134	C6H13O9P	D-Glucose 6-phosphate	Carbohydrate Metabolism	1.08222	0.911284	0.875368	0.841962	0.811259	0.766672	0.906511	1.06403	1.03296	0.769678	0.850756	0.913198	1.24181	1.16226	1.26642	0.512962	0.587711	0.499113	0.804172	0.942857	0.83303	0.537324	0.854066	0.613727
194.043	14.341	C6H10O7	D-Glucuronate	Carbohydrate Metabolism	1.1622	1.26972	1.16203	0.499051	0.32665	0.469944	1.13226	1.02888	0.992249	0.556493	0.873976	0.973422	1.20599	1.22565	1.20797	0.223236	0.234605	0.354233	0.957722	0.941532	0.999919	0.836632	0.771825	0.999612
150.053	14.2388	C5H10O5	D-Ribose	Carbohydrate Metabolism	0.874588	1.01568	0.700988	0.726511	0.965479	0.416644	1.1096	1.14739	1.09458	0.661865	0.579432	0.813578	1.10207	1.20687	1.08805	0.548911	0.427403	0.666876	0.985863	1.02007	1.23236	0.949738	0.910403	0.346509
309.985	17.3503	C5H12O11P2	D-Ribose 1,5-bisphosphate	Carbohydrate Metabolism	1.18962	1.29049	1.25678	0.440949	0.473966	0.392726	0.928368	0.976737	1.02177	0.864911	0.951049	0.967768	0.940917	0.966029	0.937471	0.887878	0.937471	0.900709	1.05649	1.20054	1.01697	0.866201	0.606976	0.958858
290.04	16.0075	C7H15O10P	D-Sedoheptulose 7-phosphate	Carbohydrate Metabolism	1.08809	1.1027	1.12761	0.632986	0.708303	0.214175	0.797381	0.867468	0.910351	0.32156	0.520714	0.616885	0.956735	0.975083	0.930594	0.873787	0.926964	0.789298	0.782128	0.882761	0.650462	0.299197	0.653097	0.154678
589.082	17.2486	C16H25N5O15P2	GDP-L-fucose	Carbohydrate Metabolism	0.979063	1.22776	1.13704	0.933506	0.423207	0.543843	0.960533	0.996037	0.959551	0.858489	0.983524	0.848368	0.966812	1.02623	1.09979	0.900528	0.924054	0.75315	0.931217	0.967962	0.846348	0.689008	0.901908	0.389387
605.077	17.8736	C16H25N5O16P2	GDP-mannose	Carbohydrate Metabolism	1.10843	1.32046	1.23742	0.525859	0.37098	0.342928	0.979805	1.20862	1.07112	0.912052	0.523652	0.786879	1.02304	1.03804	1.12152	0.89256	0.861233	0.73827	1.00727	1.1944	0.979757	0.972612	0.465304	0.922689
291.975	17.5257	C6H9O9P	L-Ascorbate 6-phosphate	Carbohydrate Metabolism	1.12744	1.19752	1.15009	0.396587	0.344081	0.275025	0.944288	1.02906	0.986261	0.563151	0.775571	0.912597	1.16265	1.12495	1.13933	0.354494	0.310555	0.332225	1.12006	1.13642	1.16625	0.300272	0.305659	0.356052
244.035	15.2265	C6H13O8P	L-Fuculose 1-phosphate	Carbohydrate Metabolism	0.89887	1.03547	1.0421	0.840734	0.941036	0.938125	0.94504	0.963442	0.792969	0.866684	0.916127	0.594777	1.02378	0.993474	1.17094	0.960953	0.988331	0.68928	1.09889	1.2059	1.05887	0.850444	0.723901	0.91107
221.09	13.5693	C8H15NO6	N-Acetyl-D-mannosamine	Carbohydrate Metabolism	0.943148	0.873651	0.884458	0.829298	0.584287	0.53192	0.931832	0.991115	1.15069	0.816827	0.968276	0.704765	0.914729	1.09846	1.06904	0.669456	0.770045	0.7752	0.990144	1.24111	0.99359	0.975528	0.545023	0.979827
309.106	14.7048	C11H19NO9	N-Acetylneuraminate	Carbohydrate Metabolism	1.11409	0.864976	0.947457	0.839577	0.55346	0.895245	0.971752	1.11924	0.903127	0.939265	0.699242	0.702918	0.917092	1.02367	1.22754	0.66239	0.918361	0.534561	0.826356	0.956437	0.936441	0.209941	0.880927	0.819648
89.9953	17.4191	C2H2O4	Oxalate	Carbohydrate Metabolism	1.16139	1.17266	1.16234	0.0373819	0.0509831	0.0818338	1.04041	1.05361	1.11209	0.807616	0.712476	0.410655	1.1049	1.10905	1.04134	0.592029	0.253762	0.79418	0.907597	0.83231	0.916738	0.179736	0.0875419	0.260949
167.982	17.1918	C3H5O6P	Phosphoenolpyruvate	Carbohydrate Metabolism	1.12829	1.24433	1.13021	0.608823	0.469554	0.560017	0.868656	1.02498	0.938838	0.485749	0.904364	0.750342	1.05873	1.01203	0.973559	0.726417	0.9415	0.908358	1.22204	1.24733	1.13056	0.0909255	0.0226658	0.162889
88.016	14.7417	C3H4O3	Pyruvate	Carbohydrate Metabolism	0.788919	0.98806	0.760661	0.185645	0.925833	0.159593	1.06834	0.963717	0.954639	0.624218	0.795498	0.776603	0.966808	0.938361	0.887281	0.802759	0.551814	0.298336	0.958267	1.03587	1.05336	0.524039	0.739221	0.57739
152.068	12.8856	C5H12O5	Ribitol	Carbohydrate Metabolism	1.06379	0.952104	1.32469	0.906896	0.950545	0.551468	0.83918	1.06387	1.93746	0.900175	0.961555	0.635399	0.302191	0.786393	0.466228	NA	0.737588	NA	0.584209	0.58354	0.599937	0.498956	0.525793	NA
364.098	16.0431	C12H22O11	Sucrose	Carbohydrate Metabolism	0.981338	1.03375	0.998643	0.949347	0.923341	0.99659	1.15205	1.21362	1.14432	0.70515	0.559846	0.569608	0.830061	0.850128	0.916791	0.666344	0.696865	0.835313	0.983025	0.99121	0.876095	0.961781	0.980191	0.643504
424.037	14.5981	C12H18N4O7P2S	Thiamin diphosphate	Carbohydrate Metabolism	0.95883	1.18524	0.987593	0.864184	0.619338	0.953078	0.889666	1.15265	0.948616	0.685794	0.554256	0.855381	0.685856	0.886232	0.616633	0.338016	0.707609	0.242227	0.688067	0.755485	0.436465	0.164637	0.214538	0.0207252
580.034	18.5661	C15H22N2O18P2	UDP-glucuronate	Carbohydrate Metabolism	0.901951	1.2084	1.06683	0.705439	0.573371	0.813296	1.03724	1.1111	1.00145	0.811874	0.488809	0.993376	0.939686	0.930181	0.951019	0.698334	0.676765	0.864812	1.01837	1.06509	0.797919	0.924504	0.742989	0.35409
339.996	18.7131	C6H14O12P2	D-Fructose 1,6-bisphosphate	Energy Metabolism	1.12836	1.47663	1.36759	0.658912	0.0605589	0.105104	0.689961	0.829171	0.882136	0.162497	0.384044	0.676489	0.911531	1.08164	0.909344	0.651615	0.642839	0.676921	0.882771	0.913713	0.863923	0.586437	0.54093	0.455251
370.007	17.9124	C7H16O13P2	D-Sedoheptulose 1,7-bisphosphate	Energy Metabolism	0.742005	1.14046	1.08273	0.516304	0.750048	0.810268	0.960377	0.791143	0.924657	0.920067	0.589485	0.901357	0.918038	0.837731	0.68662	0.502164	0.554368	0.470216	1.4218	0.900265	0.546956	0.415295	0.773418	0.329556
665.125	13.0599	C21H29N7O14P2	NADH	Energy Metabolism	0.989171	0.977916	0.908255	0.984019	0.963232	0.850592	0.734284	0.878688	0.878476	0.405723	0.763801	0.730563	1.00745	0.82279	1.0028	0.986877	0.659556	0.996068	0.850459	1.02495	0.800878	0.50968	0.932053	0.481785
743.076	16.5334	C21H28N7O17P3	NADP+	Energy Metabolism	1.08807	1.29643	1.22854	0.515379	0.220513	0.192348	0.891559	1.05945	1.03559	0.15192	0.695929	0.821453	0.972125	1.02663	1.00186	0.851946	0.866015	0.992937	1.02718	1.05654	0.927614	0.706861	0.468837	0.357402
97.9769	18.0441	H3O4P	Orthophosphate	Energy Metabolism	1.04354	1.43996	1.07978	0.730489	0.00355053	0.321841	0.968616	1.097	1.36392	0.690871	0.127005	0.00528836	0.815559	1.00925	0.762448	0.057635	0.876042	0.0259313	0.724259	0.965072	0.96025	0.00122355	0.343806	0.0704905
423.335	7.81712	C25H45NO4	O-9Z,12Z-Hexadecadienoyl-R-carnitine	Fatty Acyls [FA]	0.655997	0.644904	0.728024	0.587607	0.611543	0.698035	0.977957	0.830351	0.894131	0.976727	0.81614	0.887455	1.10264	1.4583	1.81961	0.901049	0.510257	0.324791	1.58033	1.1752	0.855125	0.480953	0.841706	0.742825
335.062	15.6036	C8H15O11P	3-Deoxy-D-manno-octulosonate 8-phosphate	Glycan Biosynthesis and Metabolism	0.900555	0.904561	0.97845	0.80123	0.809179	0.958299	0.77199	1.10968	1.0302	0.663281	0.864831	0.959291	1.0438	1.05263	1.02315	0.93312	0.921511	0.970723	0.79486	1.05675	1.07924	0.602847	0.901109	0.885221
507.369	4.67107	C26H54NO6P	1-(11Z-octadecenyl)-sn-glycero-3-phosphocholine	Glycerophospholipids [GP]	0.98876	1.06135	0.942128	0.958776	0.776688	0.811067	0.99086	1.00331	0.980453	0.965748	0.987909	0.891654	1.01054	0.830201	0.965089	0.968979	0.549288	0.899299	1.00436	1.01143	0.921013	0.985303	0.973566	0.769
145.11	13.3199	C7H15NO2	Acetylcholine	Lipid Metabolism	1.12426	1.076	1.07103	0.502023	0.731546	0.778025	1.02724	1.08136	1.14855	0.879008	0.718634	0.458389	1.16586	1.06366	1.16839	0.319489	0.753195	0.347261	0.971829	0.937445	0.938096	0.886493	0.791238	0.748841
488.107	15.2585	C14H26N4O11P2	CDP-choline	Lipid Metabolism	1.00577	1.06317	0.934505	0.987015	0.870848	0.850283	0.948737	1.00732	0.988363	0.885462	0.983328	0.973226	0.93757	0.888192	1.05878	0.847437	0.729873	0.851188	1.06195	1.03837	1.32396	0.843875	0.901302	0.400036
446.06	16.197	C11H20N4O11P2	CDP-ethanolamine	Lipid Metabolism	1.02142	1.03742	0.97444	0.918828	0.844059	0.871253	1.2076	1.22426	1.73936	0.283264	0.286473	0.0958719	1.74034	1.62142	2.04156	0.0547872	0.106407	0.117963	1.90676	1.76479	1.93423	0.0809037	0.0206193	0.157751
384.339	5.06438	C27H44O	Cholesta-5,7-dien-3beta-ol	Lipid Metabolism	1.23078	1.20512	1.01512	0.487068	0.434951	0.949646	0.884617	1.1035	1.17574	0.357525	0.377064	0.191952	1.586	1.10307	1.24967	0.0671952	0.552964	0.418698	0.939416	1.1572	0.746111	0.604474	0.278012	0.0916951
229.071	14.4432	C5H14NO4P	Choline phosphate	Lipid Metabolism	1.054	1.02503	1.00536	0.955176	0.978733	0.995523	1.05983	1.08035	1.18463	0.945272	0.925926	0.831827	1.19018	1.25217	1.33807	0.813255	0.761949	0.694985	0.824334	1.22476	1.20881	0.81162	0.787579	0.798264
172.146	4.27005	C10H20O2	Decanoic acid	Lipid Metabolism	1.35511	1.19391	1.22836	0.276084	0.563718	0.471167	1.36345	0.859579	1.07025	0.585054	0.8532	0.931501	1.02925	0.58217	1.20916	0.97175	NA	0.820473	1.74765	1.60414	2.09989	0.618791	0.67846	0.500497
921.252	14.1826	C31H54N7O17P3S	Decanoyl-CoA	Lipid Metabolism	0.811681	0.911635	0.810333	0.597472	0.818063	0.587842	0.675385	1.17185	0.695639	0.282833	0.670669	0.291384	0.733585	0.822206	0.777721	0.168619	0.381901	0.643887	0.67325	0.745564	0.592719	0.0590735	0.0627621	0.07111
200.178	4.11674	C12H24O2	Dodecanoic acid	Lipid Metabolism	0.860105	0.720989	0.817066	0.753808	0.54673	0.683255	0.932651	1.12864	1.09722	0.701561	0.50959	0.590517	1.15019	1.03012	1.094	0.568279	0.915061	0.540009	0.723055	0.852293	0.801571	0.25217	0.529275	0.370018
254.225	3.97408	C16H30O2	FA(16:1)	Lipid Metabolism	1.54451	1.18698	1.34553	0.128839	0.463522	0.17257	1.08977	1.20114	0.942193	0.677304	0.652589	0.715431	1.23074	1.27456	1.33432	0.222609	0.423701	0.115378	0.96965	0.97051	0.847541	0.806148	0.836925	0.295008
256.24	3.96315	C16H32O2	Hexadecanoic acid	Lipid Metabolism	1.52709	1.69191	1.2615	0.27844	0.320932	0.455084	1.3534	1.06581	1.03008	0.506851	0.903223	0.941593	1.28537	0.800235	1.31383	0.606579	0.226652	0.36167	1.13965	1.19843	1.54899	0.622937	0.248362	0.105625
284.271	3.91542	C18H36O2	Octadecanoic acid	Lipid Metabolism	1.46782	1.70339	1.18418	0.237373	0.27903	0.530436	1.12224	0.988213	1.04489	0.760299	0.97659	0.889496	1.35281	0.983397	1.26902	0.53294	0.920337	0.372173	1.16376	1.17578	1.63386	0.572678	0.498434	0.0440467
169.05	14.852	C4H12NO4P	Phosphodimethylethanolamine	Lipid Metabolism	1.04995	0.815742	0.905969	0.820782	0.282836	0.527479	1.60888	1.38003	1.61569	0.0638501	0.260195	0.126688	2.19799	2.2605	2.68591	0.0170069	0.059269	0.00720783	3.90752	3.49403	3.17739	0.0539837	0.0405082	0.0560255
257.103	14.4212	C8H20NO6P	sn-glycero-3-Phosphocholine	Lipid Metabolism	1.11276	1.13927	1.19597	0.759947	0.680203	0.625821	0.947585	1.05816	1.03408	0.871013	0.866766	0.929184	1.24902	1.08915	1.09473	0.598373	0.816993	0.814986	0.896	0.802765	0.767775	0.728616	0.482878	0.462804
125.015	14.7219	C2H7NO3S	Taurine	Lipid Metabolism	1.06435	1.00843	0.940993	0.91801	0.987196	0.903762	0.959731	1.14312	0.969978	0.944519	0.798517	0.952787	0.856793	0.863137	1.04609	0.773192	0.790242	0.936608	1.05762	0.96932	1.28964	0.899853	0.941779	0.709792
228.209	4.01803	C14H28O2	Tetradecanoic acid	Lipid Metabolism	0.943689	1.19906	1.10142	0.832891	0.435597	0.648959	1.12698	1.15403	1.03413	0.625385	0.695955	0.85113	1.17262	1.04231	1.2694	0.518298	0.838906	0.245771	1.06291	0.970926	1.18472	0.785973	0.781657	0.121934
186.162	28.371	C11H22O2	[FA (11:0)] undecanoic acid	Lipids: Fatty Acyls	1.07857	1.06014	1.04693	0.169733	0.270649	0.406759	0.930571	0.979301	0.956377	0.744107	0.927793	0.846728	1.09415	1.1341	1.14732	0.70889	0.63314	0.58584	0.998513	0.969412	0.993024	0.99236	0.821951	0.972717
282.256	8.02976	C18H34O2	[FA (18:1)] 9Z-octadecenoic acid	Lipids: Fatty Acyls	0.944088	0.852406	1.04891	0.797814	0.526877	0.863975	1.05189	1.21135	1.20459	0.840793	0.467064	0.474787	0.996869	0.943209	1.17853	0.990448	0.779	0.578974	0.755295	0.748189	0.962868	0.076576	0.212895	0.830419
278.225	3.95197	C18H30O2	[FA (18:3)] 9Z,12Z,15Z-octadecatrienoic acid	Lipids: Fatty Acyls	1.32419	1.21909	1.33049	0.342341	0.357218	0.182533	0.837565	0.962953	1.52197	0.425249	0.853603	0.459716	1.20605	1.02082	1.15496	0.194421	0.872488	0.384505	0.845577	0.753754	1.01358	0.542856	0.327216	0.955863
330.256	3.88604	C22H34O2	[FA (22:5)] 7Z,10Z,13Z,16Z,19Z-docosapentaenoic acid	Lipids: Fatty Acyls	1.09164	0.990432	0.914129	0.795809	0.978072	0.80722	1.01225	1.13792	0.948421	0.96808	0.662686	0.860239	1.83922	1.66488	2.09676	0.0646421	0.157739	0.0279984	0.908923	1.04719	1.07645	0.276125	0.638587	0.56033
98.0368	15.7241	C5H6O2	[FA (5:2)] 2,4-pentadienoic acid	Lipids: Fatty Acyls	1.09641	1.34866	1.0625	0.734699	0.306414	0.830428	1.09822	1.20342	1.33142	0.773564	0.583622	0.242077	0.912262	0.909225	0.823835	0.443256	0.452208	0.184409	2.24664	1.7097	3.20961	0.150118	0.297759	0.0154214
160.074	4.75386	C7H12O4	[FA (7:0/2:0)] Heptanedioic acid	Lipids: Fatty Acyls	0.880117	0.98497	0.8991	0.571655	0.95038	0.6167	1.0512	1.28131	0.902955	0.888645	0.445596	0.750745	1.08873	1.15472	1.18036	0.649327	0.195833	0.20034	1.06515	0.757265	0.9955	0.897973	0.312927	0.986674
240.209	28.5228	C15H28O2	[FA dimethyl(13:0)] 2,5-dimethyl-2E-tridecenoic acid	Lipids: Fatty Acyls	1.1621	1.13023	1.02552	0.0666375	0.315258	0.688861	0.903583	0.967845	0.951087	0.453663	0.797834	0.722598	0.972423	1.07106	1.04022	0.872486	0.791748	0.792825	1.08	1.02094	1.15995	0.589644	0.657628	0.137018
365.277	28.1654	C18H36O6	[FA hydroxy(18:0)] 9,10,12,13-tetrahydroxy-octadecanoic acid	Lipids: Fatty Acyls	1.13181	1.07319	1.19991	0.534505	0.691364	0.357786	1.0379	0.993021	0.977714	0.869403	0.969615	0.907896	0.930888	1.15855	1.35476	0.771197	0.535488	0.160986	0.912408	0.830159	0.790877	0.418109	0.241768	0.0654266
311.246	4.39209	C18H30O3	[FA oxo(5:1/5:0/8:0)] (1S,2S)-3-oxo-2-(2'Z-pentenyl)-cyclopentaneoctanoic acid	Lipids: Fatty Acyls	1.15164	1.31681	1.01015	0.664589	0.39624	0.976671	1.15908	1.32507	1.00805	0.692884	0.404774	0.981305	0.919971	1.20966	0.806876	0.914631	0.826876	0.79555	1.23258	1.2927	1.23491	0.34631	0.306046	0.351195
618.471	28.3756	C34H66O9	1-(O-alpha-D-glucopyranosyl)-3-keto-(25R,27R)-octacosanediol	Lipids: Fatty Acyls	1.13207	1.3306	1.03485	0.909714	0.811586	0.975387	0.753599	0.90715	0.905706	0.79933	0.928655	0.927653	0.913934	1.05756	0.996106	0.767034	0.861432	0.98911	1.24604	0.872947	0.992197	0.791531	0.878477	0.992488
215.116	12.741	C10H17NO4	2-Amino-9,10-epoxy-8-oxodecanoic acid	Lipids: Fatty Acyls	1.32429	1.03896	1.18029	0.251709	0.805294	0.36228	1.06941	1.3315	1.08809	0.630472	0.0940693	0.712036	1.06838	0.908786	0.819787	0.82596	0.74463	0.550764	1.02583	0.970865	0.844315	0.920079	0.914198	0.557709
190.172	4.23158	C14H22	3,5,7-Trimethyl-2E,4E,6E,8E-undecatetraene	Lipids: Fatty Acyls	1.33765	1.28731	1.17198	0.265742	0.225805	0.625665	0.926858	1.20945	0.913161	0.850673	0.680018	0.814154	0.332828	0.594438	0.567118	0.0352165	0.125501	0.104426	0.880427	0.937258	0.90497	0.507338	0.724088	0.574904
309.303	4.91406	C20H36O	3,7,11,15-Tetramethyl-6,10,14-hexadecatrien-1-ol	Lipids: Fatty Acyls	0.703245	0.904291	0.649978	0.534952	0.850938	0.524397	0.70447	0.921756	1.22398	0.64203	0.908189	0.769974	0.877916	0.730402	0.880407	0.825515	0.569241	0.809131	0.542241	0.921405	0.764893	0.214089	0.837263	0.542214
214.157	4.23746	C12H22O3	3-Oxododecanoic acid	Lipids: Fatty Acyls	0.772619	0.665292	0.662867	0.53728	0.375711	0.380672	0.966106	1.69122	1.14417	0.957312	0.521418	0.56597	0.253115	0.458589	0.574307	0.0142714	0.0332482	0.0701929	1.05988	1.20002	0.982649	0.897957	0.790647	0.970375
118.063	7.85064	C5H10O3	5-Hydroxypentanoate	Lipids: Fatty Acyls	0.571952	1.0015	0.619105	0.488124	0.998174	0.590941	0.853191	1.20349	1.50759	0.85046	0.813088	0.610143	0.835787	0.812513	0.877367	0.465782	0.436288	0.578508	0.499277	0.875592	0.700855	0.298852	0.767802	0.526162
311.319	4.83778	C20H38O	6Z,9Z-Eicosadien-11-ol	Lipids: Fatty Acyls	1.23258	1.1431	1.16862	0.120324	0.397903	0.243112	1.01365	1.24029	1.1381	0.867194	0.368106	0.245458	1.09351	0.930592	1.19188	0.766107	0.848095	0.762244	0.812385	0.721231	0.920665	0.383474	0.192011	0.668549
213.246	7.85483	C14H28	6Z-Tetradecene	Lipids: Fatty Acyls	1.67249	0.9548	1.16199	0.413114	0.926282	0.734382	0.913254	1.27153	1.5276	0.857632	0.654895	0.472518	0.961176	0.817143	0.577476	0.864796	0.465335	0.279463	0.787633	0.863295	0.899777	0.678339	0.776014	0.855988
440.093	15.3785	C18H34Br2O2	9,10-dibromo-stearic acid	Lipids: Fatty Acyls	1.31889	0.871671	0.659738	0.515923	0.569665	0.151765	1.12969	1.05619	1.04517	0.780716	0.832259	0.878794	0.999634	0.962972	0.957933	0.998339	0.814039	0.80849	0.642996	0.914297	0.78813	0.333371	0.827215	0.515552
399.299	5.37569	C22H38O5	9-oxo-11R,15S-dihydroxy-16,16-dimethyl-13E-prostaenoic acid	Lipids: Fatty Acyls	1.08863	0.994686	1.10435	0.613868	0.956738	0.634601	0.992976	0.99264	1.06011	0.968151	0.966342	0.752554	0.972341	1.12913	1.17745	0.97481	0.889785	0.85904	0.97399	0.904643	0.935097	0.889595	0.588496	0.740893
172.11	4.73714	C9H16O3	9-Oxononanoic acid	Lipids: Fatty Acyls	1.18179	0.927038	0.988912	0.881997	0.945663	0.992028	0.853721	0.885805	1.06825	0.888227	0.912392	0.951169	1.15766	1.04112	1.10348	0.606665	0.669616	0.528223	0.990454	0.823811	0.988368	0.990033	0.807575	0.987604
171.162	28.5752	C10H21NO	decanamide	Lipids: Fatty Acyls	1.12829	1.19562	1.18828	0.384722	0.486322	0.586414	1.03967	1.07744	1.07346	0.848413	0.692978	0.733871	1.14218	1.21932	1.16184	0.598696	0.552149	0.591277	1.02016	0.973324	1.00773	0.862774	0.83672	0.950491
199.194	28.6101	C12H25NO	Dodecanamide	Lipids: Fatty Acyls	1.33606	1.30933	1.17061	0.35293	0.158383	0.297195	1.17273	1.20974	1.27301	0.677262	0.368358	0.36782	1.04662	1.00972	0.844331	0.887643	0.978035	0.658735	0.693458	0.886712	0.872575	0.363127	0.706792	0.635979
198.162	28.1841	C12H22O2	FA (12:1) dodecenoic acid	Lipids: Fatty Acyls	1.10225	0.923004	0.906479	0.778477	0.821863	0.782171	0.985645	1.13646	1.10822	0.965659	0.545394	0.608024	1.00318	1.17589	1.35081	0.987771	0.533118	0.148711	0.742732	0.874032	0.682843	0.474556	0.717012	0.371075
213.173	28.2339	C12H20O2	FA (12:2)	Lipids: Fatty Acyls	0.918769	1.01182	1.10348	0.785468	0.967601	0.745018	1.02095	0.865647	0.978229	0.963063	0.757013	0.958882	0.864867	1.13996	0.883784	0.40474	0.44883	0.487872	1.0358	1.25069	1.09563	0.803732	0.305223	0.702682
227.189	4.82231	C13H22O2	FA (13:2) tridecadienoic acid	Lipids: Fatty Acyls	1.34768	1.29674	1.54555	0.453355	0.401234	0.187642	1.11463	1.08895	1.36992	0.633927	0.578803	0.0614703	2.18485	2.70004	0.88697	0.319419	0.0145205	0.80716	1.12867	0.836121	0.897019	0.699724	0.271592	0.642014
226.193	28.4812	C14H26O2	FA (14:1) tetradecenoic acid	Lipids: Fatty Acyls	3.31158	2.0595	1.14048	0.00803068	0.177156	0.763886	1.1316	3.29155	3.59426	0.795477	0.220403	0.214275	1.10299	1.08766	1.20877	0.578351	0.473561	0.190874	1.21337	1.57533	1.62691	0.339365	0.111076	0.431875
246.159	10.148	C14H24O2	FA (14:1)nonanoic acid	Lipids: Fatty Acyls	1.41976	1.39567	1.47525	0.00757189	0.239908	0.137201	0.936408	1.13587	1.03534	0.734804	0.489351	0.851131	0.830586	0.863564	1.04349	0.0876137	0.390446	0.388487	1.11853	0.962081	0.972227	0.575649	0.734004	0.785216
208.183	4.63793	C14H24O	FA (14:2) tetradecadienal	Lipids: Fatty Acyls	1.08032	1.14043	0.97498	0.61094	0.284057	0.821601	1.16203	1.14413	0.997814	0.288551	0.190974	0.974802	1.80242	0.765969	1.16607	0.112057	0.0532482	0.190803	1.06115	1.01446	0.936372	0.568852	0.928996	0.618779
252.209	4.22231	C16H28O2	FA (16:2)	Lipids: Fatty Acyls	0.673959	1.13063	0.632676	0.373779	0.772924	0.381256	1.84982	0.928354	0.857915	0.0578158	0.833997	0.649788	0.462646	0.700028	0.64062	0.0355443	0.0866631	0.0513907	1.24603	1.02645	2.10968	0.531107	0.841776	0.0966508
270.256	28.4561	C17H34O2	FA (17:0)	Lipids: Fatty Acyls	0.942427	0.864637	0.812914	0.866276	0.68577	0.571514	0.640905	0.849053	1.06305	0.462273	0.753182	0.904086	0.98591	1.06557	0.991597	0.94343	0.756362	0.964456	0.66996	0.946044	1.10131	0.0809376	0.761174	0.71934
312.303	3.87648	C20H40O2	FA (20:0)	Lipids: Fatty Acyls	1.23485	1.15356	1.09319	0.234082	0.100777	0.390589	1.36997	1.05706	1.24373	0.115539	0.784231	0.12386	1.28265	1.00616	1.16355	0.519811	0.975294	0.485275	0.893651	0.977858	0.901465	0.305694	0.923925	0.355602
304.24	3.94977	C20H32O2	FA (20:4)	Lipids: Fatty Acyls	1.34794	1.50933	1.19521	0.194024	0.151556	0.439024	1.18208	1.12017	1.12073	0.587365	0.786415	0.606189	1.41753	1.21651	1.53669	0.235504	0.492119	0.14883	1.01566	0.964826	1.36841	0.914058	0.79851	0.0558765
144.115	4.53503	C8H16O2	FA (8:0) octanoic acid	Lipids: Fatty Acyls	1.17066	1.39976	1.1506	0.532877	0.256084	0.604405	0.975357	1.13309	1.25258	0.935605	0.460947	0.274957	1.0894	1.02925	1.11313	0.767588	0.919564	0.735765	1.28557	1.202	1.67169	0.456819	0.623549	0.0251101
126.104	4.27799	C8H14O	FA (8:1) octenal	Lipids: Fatty Acyls	1.11301	1.16595	1.16501	0.682426	0.529626	0.581521	0.90449	0.918879	0.988007	0.695943	0.735153	0.963377	0.506472	0.836289	0.999132	0.0536941	0.443881	0.99558	1.21528	1.17207	1.35553	0.670614	0.729031	0.500239
188.141	7.84038	C10H20O3	FA hydroxy(10:0)	Lipids: Fatty Acyls	1.32784	1.22452	0.965779	0.41342	0.596815	0.941136	1.09263	1.27415	1.39231	0.760641	0.539451	0.3455	0.850791	1.16492	1.28594	0.404398	0.400697	0.297465	0.693962	1.02189	1.06261	0.226485	0.919489	0.83605
272.235	28.5248	C16H32O3	FA hydroxy(16:0)] hexadecanoic acid	Lipids: Fatty Acyls	1.07196	0.715308	0.895755	0.818853	0.339273	0.694887	0.883461	1.08611	0.949486	0.500084	0.774083	0.766707	0.941975	0.952007	0.869568	0.726801	0.789046	0.455714	0.907018	0.754891	1.04789	0.457735	0.38369	0.806866
300.266	4.02504	C18H36O3	FA hydroxy(18:0)	Lipids: Fatty Acyls	1.31035	1.30332	1.32867	0.0398042	0.0431879	0.0502909	1.10033	1.13791	1.17216	0.549657	0.518947	0.287761	1.1576	1.01817	1.07188	0.682043	0.957621	0.832343	0.918375	0.767679	0.761737	0.571806	0.0423601	0.0302451
331.272	4.23161	C18H34O4	FA hydroxy(18:1)]	Lipids: Fatty Acyls	1.10828	1.41107	1.03659	0.66249	0.402984	0.907954	0.764911	0.813469	0.910768	0.584592	0.66357	0.8278	0.251095	0.442891	0.517278	0.0184193	0.0426872	0.0625186	0.94966	0.903516	1.14174	0.837223	0.650298	0.567752
132.079	7.84196	C6H12O3	FA hydroxy(6:0)	Lipids: Fatty Acyls	0.577458	0.972474	0.533954	0.454673	0.964095	0.459093	0.798698	1.16724	1.44735	0.778255	0.835588	0.635594	1.00814	0.97771	1.0494	0.936332	0.878215	0.680172	0.446879	0.908971	0.717521	0.234596	0.835342	0.544208
146.094	7.84762	C7H14O3	FA hydroxy(7:0)	Lipids: Fatty Acyls	1.46441	1.28119	1.26864	0.0202018	0.21102	0.157767	0.94939	0.943083	0.912323	0.776388	0.757641	0.477872	0.952426	1.12212	1.11688	0.753404	0.506461	0.627321	0.841396	0.721701	1.02091	0.480051	0.120872	0.899885
160.11	7.84594	C8H16O3	FA hydroxy(8:0) hydroxy-octanoic acid	Lipids: Fatty Acyls	0.977756	1.16206	0.990606	0.926144	0.692565	0.971532	0.812279	1.22685	1.13079	0.282848	0.255438	0.506326	0.955885	1.07934	1.09379	0.856445	0.78856	0.727357	0.742109	0.677363	1.05861	0.124305	0.108266	0.638717
174.126	7.84443	C9H18O3	FA hydroxy(9:0) hydroxy-nonanoic acid	Lipids: Fatty Acyls	1.48278	1.09207	1.28056	0.114015	0.767716	0.30121	0.89542	0.981134	0.910511	0.673809	0.913448	0.647013	0.982271	1.09587	1.17516	0.940458	0.679514	0.467006	0.776252	0.83609	0.840715	0.340931	0.4512	0.267702
214.193	28.5268	C13H26O2	FA methyl(12:0) dodecanoic acid	Lipids: Fatty Acyls	1.65914	1.38051	1.39288	0.0159764	0.198651	0.129343	0.853214	1.07602	0.962683	0.572528	0.720558	0.825028	0.865235	0.985597	0.956839	0.480644	0.919456	0.737949	0.857457	0.918169	1.31264	0.549591	0.73429	0.248444
242.225	3.99829	C15H30O2	FA methyl(14:0)	Lipids: Fatty Acyls	1.2301	1.2304	1.30571	0.308733	0.11398	0.178972	0.982336	1.06427	1.05034	0.906556	0.752783	0.793709	1.16354	1.04486	1.23563	0.276343	0.781986	0.155897	0.929596	0.85779	0.853839	0.636118	0.409482	0.321799
258.183	4.21582	C14H26O4	FA methyl(15:0) tridecanedioic acid	Lipids: Fatty Acyls	1.52776	1.328	1.27061	0.073232	0.359021	0.357906	1.20842	1.30191	0.935824	0.528977	0.641765	0.775686	0.335856	0.387007	0.356738	0.319238	0.347271	0.329127	1.1928	1.00015	1.074	0.497741	0.999147	0.625803
268.24	28.4915	C17H32O2	FA methyl(16:1)	Lipids: Fatty Acyls	0.086094	0.401265	0.195142	0.243395	0.400587	0.284388	0.390393	0.35766	0.663452	0.583842	0.562294	0.761333	1.03647	1.006	1.01418	0.871971	0.969206	0.916068	0.127838	0.336517	0.193372	0.187878	0.271362	0.208407
298.287	3.89768	C19H38O2	FA methyl(18:0)	Lipids: Fatty Acyls	1.20421	1.23886	1.25993	0.223782	0.164287	0.125094	1.18224	0.969955	1.0465	0.549052	0.764216	0.721822	1.45994	1.34552	1.3548	0.210186	0.119686	0.169092	0.922	0.886945	0.967806	0.577009	0.407371	0.73478
130.099	4.70614	C7H14O2	FA methyl(6:0)	Lipids: Fatty Acyls	1.1686	1.21617	1.04801	0.516556	0.43728	0.852461	1.04941	1.0168	1.21833	0.8769	0.934691	0.160909	1.06307	1.04804	1.04928	0.802524	0.845868	0.843331	1.29888	1.11868	1.25792	0.463261	0.698386	0.307072
158.131	4.37325	C9H18O2	FA methyl(8:0)	Lipids: Fatty Acyls	1.12195	1.12811	1.14955	0.526837	0.451183	0.265656	1.00176	1.0789	1.11029	0.994071	0.728831	0.595788	1.00656	0.986935	0.921729	0.980671	0.958832	0.763078	0.952068	0.869208	0.908397	0.784494	0.478856	0.672016
270.219	4.04079	C16H30O3	FA oxo(16:0)	Lipids: Fatty Acyls	1.3653	1.17557	1.11602	0.321709	0.594086	0.728075	0.841793	0.972321	1.01626	0.598846	0.932979	0.959381	1.16475	0.978513	1.16881	0.593291	0.925812	0.537809	0.897357	0.857161	0.898728	0.694014	0.607166	0.698041
298.251	3.97257	C18H34O3	FA oxo(18:0)	Lipids: Fatty Acyls	1.30028	1.33208	1.13808	0.223403	0.519587	0.621165	0.960673	1.08848	0.932469	0.915056	0.840131	0.819484	1.36627	0.985637	1.18823	0.425738	0.951487	0.485147	1.08587	0.901944	1.20391	0.723156	0.661857	0.281886
144.079	7.84896	C7H12O3	FA oxo(7:0)	Lipids: Fatty Acyls	1.52268	1.68965	1.33411	0.10245	0.294805	0.347609	1.1565	1.18809	0.989593	0.73003	0.703548	0.976792	0.862021	1.10084	1.01968	0.282458	0.402741	0.877442	1.04302	1.07902	1.21421	0.840421	0.718854	0.117986
158.094	4.75497	C8H14O3	FA oxo(8:0) oxo-octanoic acid	Lipids: Fatty Acyls	1.32684	0.996233	1.00175	0.127194	0.985679	0.990513	1.06768	1.11726	1.06121	0.703425	0.305541	0.529137	0.963701	1.02138	1.01476	0.706758	0.85582	0.875616	0.877809	0.855098	0.966216	0.503479	0.44863	0.790455
116.084	4.75079	C6H12O2	Hexanoic acid	Lipids: Fatty Acyls	1.13235	1.23247	1.06144	0.187659	0.384767	0.424091	0.906005	1.07452	0.966942	0.541637	0.5374	0.782188	1.09254	1.05771	1.1334	0.751903	0.822921	0.611169	0.90732	0.963712	1.1008	0.423643	0.65352	0.334035
280.24	3.93839	C18H32O2	Linoleate	Lipids: Fatty Acyls	1.17702	1.13677	1.27541	0.488415	0.574216	0.220672	0.923098	1.04211	0.994372	0.758187	0.875259	0.982677	1.65372	1.08447	1.26465	0.065478	0.691403	0.28647	0.975308	0.965945	1.02291	0.919898	0.90115	0.927099
313.298	4.39587	C19H39NO2	Margaroyl-EA	Lipids: Fatty Acyls	1.06014	0.801756	0.670986	0.909643	0.695827	0.52885	0.961238	1.06627	1.02238	0.894251	0.733618	0.918693	0.656459	0.554687	0.854582	0.53825	0.42679	0.798436	0.874714	1.37386	0.976737	0.582243	0.305965	0.927113
447.335	4.56713	C27H45NO4	N-stearoyl tyrosine	Lipids: Fatty Acyls	1.60622	0.588707	0.603484	0.547917	0.48274	0.493076	3.77667	1.03629	1.09334	0.0133299	0.92839	0.806162	1.14401	1.22111	1.14371	0.903118	0.864523	0.904309	0.885584	1.60133	1.40638	0.491665	0.509682	0.165772
231.147	8.94557	C11H21NO4	O-Butanoylcarnitine	Lipids: Fatty Acyls	1.04991	1.17549	1.1008	0.957655	0.859031	0.91046	1.16989	1.36942	1.04667	0.87329	0.752183	0.956653	1.05167	0.962965	1.03153	0.880071	0.911939	0.923866	1.63285	1.53895	1.12652	0.636314	0.691854	0.9102
399.335	5.91248	C23H45NO4	O-Palmitoyl-R-carnitine	Lipids: Fatty Acyls	1.02914	1.1093	1.09297	0.920372	0.786192	0.811117	0.487594	0.952294	0.977983	0.142478	0.870193	0.937618	1.05404	1.05577	1.11375	0.930953	0.930768	0.851073	1.02875	0.969501	0.99876	0.923354	0.923379	0.996682
102.068	7.84666	C5H10O2	Pentanoate	Lipids: Fatty Acyls	1.1036	1.06288	1.07881	0.874533	0.924528	0.910677	0.948353	1.00089	1.05652	0.928674	0.998776	0.930201	0.996146	1.0654	1.07814	0.978489	0.712976	0.578289	0.989974	1.02267	1.03997	0.985358	0.972468	0.941511
174.089	28.1916	C8H14O4	Suberic acid	Lipids: Fatty Acyls	1.1601	0.93826	1.07779	0.410009	0.740104	0.662356	0.860358	0.987742	0.98369	0.554794	0.959364	0.944268	0.876656	1.03063	1.01456	0.123353	0.71643	0.921733	0.847627	0.803807	0.895305	0.424953	0.335359	0.567415
668.43	7.93178	C68H124N2O23	Ganglioside GA1 (d18:1/24:1(15Z))	Lipids: Gangliosides	1.06287	1.16816	1.26691	0.571007	0.199884	0.155308	1.10443	1.0967	1.17861	0.496047	0.597057	0.3623	1.1483	1.57821	1.59216	0.79445	0.398306	0.567299	0.999799	1.17073	0.980363	0.997722	0.424128	0.73549
602.527	3.74688	C39H70O4	1-(14-methyl-pentadecanoyl)-2-(8-[3]-ladderane-octanyl)-sn-glycerol	Lipids: Glycerolipids	1.06481	0.812424	1.46362	0.748997	0.470979	0.443277	1.05301	0.825458	0.547227	0.939279	0.717612	0.394477	0.862461	0.821459	0.674891	0.445916	0.54698	0.00346981	1.27508	0.959266	2.70081	0.666184	0.86501	0.27937
611.549	3.88175	C37H70O5	DG(34:1)	Lipids: Glycerolipids	1.24542	1.35712	1.10263	0.180436	0.0880788	0.500269	0.874009	0.829941	0.965549	0.195875	0.328283	0.691541	0.56245	0.515089	0.340201	0.0846469	0.00906873	0.00174036	0.469457	0.465754	0.418328	0.0862609	0.0881887	0.0582412
639.58	4.66987	C39H74O5	DG(36:1)	Lipids: Glycerolipids	0.797601	0.932454	0.722622	0.541254	0.864013	0.418799	0.67167	1.08562	0.755496	0.148152	0.687139	0.479278	0.591627	0.617353	0.675233	0.078848	0.0992155	0.234293	0.204815	0.2632	0.23224	0.072113	0.0825394	0.0702194
637.565	4.99128	C39H72O5	DG(36:2)	Lipids: Glycerolipids	1.24889	1.26084	1.10853	0.352451	0.493559	0.568241	0.675433	0.747698	0.782304	0.117637	0.190277	0.242312	0.650464	0.685333	0.534634	0.163371	0.160164	0.0551955	0.318834	0.557666	0.454454	0.0335166	0.064217	0.0677302
849.778	5.72553	C53H100O6	TG(50:1)	Lipids: Glycerolipids	1.38498	1.25083	1.12786	0.334168	0.0386758	0.554119	0.736953	0.873342	0.828335	0.0759707	0.321231	0.161969	0.339987	0.468157	0.280228	0.0549114	0.0887279	0.0525724	0.363909	0.453068	0.232304	0.062274	0.084429	0.0561113
875.794	6.05322	C55H102O6	TG(52:2)	Lipids: Glycerolipids	1.39467	1.24534	1.19804	0.137886	0.171528	0.469785	0.702449	0.799094	0.650977	0.193042	0.345402	0.145919	0.384142	0.54363	0.338189	0.0850876	0.205362	0.0915452	0.167152	0.21324	0.114059	0.0253537	0.0235966	0.0275412
901.81	6.19329	C57H104O6	TG(54:3)	Lipids: Glycerolipids	1.22754	0.947678	1.23512	0.410964	0.812109	0.389269	0.833609	0.943641	0.687632	0.386095	0.792252	0.147482	0.508	0.663579	0.339158	0.152613	0.325094	0.0988245	0.202933	0.279087	0.125701	0.0832346	0.102188	0.0781386
481.354	4.73589	C24H52NO6P	[LysoPC(16:2)] 1-hexadecyl-sn-glycero-3-phosphocholine	Lipids: Glycerophospholipids	1.19594	1.23743	1.25739	0.229501	0.280456	0.106255	0.807938	0.826409	0.671358	0.503788	0.547607	0.295717	1.41416	1.19612	1.51491	0.189487	0.463777	0.128358	0.266305	0.381039	0.151665	0.02192	0.035888	0.029325
517.317	4.71255	C26H48NO7P	[PC(18:3)]	Lipids: Glycerophospholipids	1.00183	1.00181	1.04536	0.991214	0.990939	0.835955	1.09349	1.1038	0.908252	0.530503	0.452104	0.636408	0.895064	0.300024	0.369697	0.883616	NA	NA	1.18898	0.986587	1.33265	0.205883	0.919771	0.132368
519.37	28.4015	C27H54NO6P	[PC(19:2)] 1-(1Z,12Z-nonadecadienyl)-sn-glycero-3-phosphocholine	Lipids: Glycerophospholipids	1.18227	1.47741	1.54544	0.320877	0.0631043	0.12763	0.771862	1.21422	1.26754	0.53312	0.63367	0.45234	0.823849	0.81403	0.703425	0.639057	0.651797	0.416527	0	0	0	NA	NA	NA
512.311	3.93079	C24H49O9P	[PG (18:0)] 1-octadecanoyl-sn-glycero-3-phospho-(1'-sn-glycerol)	Lipids: Glycerophospholipids	0.8794	0.985434	0.896608	0.66344	0.960068	0.724729	1.42631	1.56386	1.37582	0.448992	0.403999	0.491499	0.812518	0.926697	0.479927	0.349766	0.818258	0.0377417	0.890031	1.14309	1.10845	0.739269	0.667314	0.69651
521.349	7.83165	C26H52NO7P	LysoPC(18:1)	Lipids: Glycerophospholipids	1.3185	1.14035	0.872272	0.477206	0.445787	0.458915	0.602022	0.806773	0.545925	0.121631	0.384335	0.0951289	0.542439	0.250621	1.4894	0.329973	NA	0.46341	0.653564	0.67064	0.415025	0.0849207	0.0600805	0.0116217
551.396	4.54262	C28H58NO7P	LysoPC(20:0)	Lipids: Glycerophospholipids	0.743236	0.90686	1.04752	0.437784	0.762843	0.911379	1.51965	1.7397	1.63184	0.555018	0.150665	0.269498	1.95937	1.84666	2.12759	0.295213	0.428586	0.162513	0	1.27185	0.451794	NA	NA	NA
479.338	4.68461	C24H50NO6P	LysoPC(O-16:1)	Lipids: Glycerophospholipids	1.26725	1.3107	1.07799	0.335598	0.293372	0.781609	1.05013	0.974179	0.966219	0.874005	0.932606	0.84802	1.12488	0.923955	1.08852	0.604546	0.742318	0.720788	14.4432	0	27.2317	NA	NA	0.240145
509.385	4.68575	C26H56NO6P	LysoPC(O-18:2)	Lipids: Glycerophospholipids	1.08466	1.15993	1.02336	0.629375	0.400557	0.908696	1.2152	1.35363	1.4042	0.316338	0.0686956	0.128421	1.36335	1.10472	1.32332	0.220134	0.662441	0.338671	1.10095	1.08846	1.16173	0.421783	0.750299	0.529803
453.286	4.72272	C21H44NO7P	LysoPE(16:0)	Lipids: Glycerophospholipids	1.23532	1.30346	1.13912	0.118524	0.105345	0.425082	0.823963	1.05724	0.965709	0.378279	0.809759	0.851018	0.885504	0.723412	0.824395	0.793318	0.511403	0.720545	0.977674	0.943825	1.21976	0.872439	0.81404	0.267203
481.317	4.73186	C23H48NO7P	LysoPE(18:0)	Lipids: Glycerophospholipids	1.61585	1.68365	2.23462	0.52681	0.332547	0.469012	0.696968	1.70538	0.956233	0.375885	0.210735	0.896704	1.04211	1.01913	1.31592	0.910855	0.957457	0.458642	0.622372	0.959076	0.773589	0.148403	0.920828	0.31098
479.302	4.64971	C23H46NO7P	LysoPE(18:1)	Lipids: Glycerophospholipids	1.15712	1.1069	1.52569	0.553035	0.620588	0.301813	1.09355	1.38525	1.28175	0.747533	0.172223	0.282169	0.759428	0.607922	0.764016	0.555032	0.307033	0.526561	1.01195	0.9665	0.987355	0.955535	0.931476	0.950449
477.286	4.66713	C23H44NO7P	LysoPE(18:2)	Lipids: Glycerophospholipids	1.69571	1.67771	2.14617	0.337268	0.227055	0.442403	0.854641	1.46918	0.928414	0.635952	0.26368	0.74237	0.607534	0.505116	0.634892	0.442837	0.350107	0.467514	0.550097	0.717999	0.590596	0.110318	0.436768	0.126413
509.349	4.68723	C25H52NO7P	LysoPE(20:0)	Lipids: Glycerophospholipids	1.5162	1.75277	1.8846	0.241666	0.318601	0.39614	0.834635	1.83899	1.11589	0.489801	0.277948	0.397996	1.0259	0.940097	1.10918	0.944794	0.867885	0.731054	0.538938	0.626505	0.666566	0.15607	0.295289	0.255554
501.286	4.60368	C25H44NO7P	LysoPE(20:4)	Lipids: Glycerophospholipids	1.15048	1.14042	1.16189	0.316456	0.382147	0.356802	0.942431	1.09678	1.22662	0.807183	0.576261	0.180219	0.920029	0.700056	0.823543	0.852775	0.443086	0.660806	2.5591	2.39063	3.90421	0.323184	0.438916	0.0919419
525.286	4.54842	C27H44NO7P	LysoPE(22:6)	Lipids: Glycerophospholipids	1.73774	1.6713	2.23338	0.331043	0.185739	0.482445	0.857909	1.4772	0.920362	0.664172	0.247008	0.738124	0.886613	0.548019	0.66689	0.827605	0.407117	0.532438	0.751845	0.976601	0.969782	0.160799	0.944959	0.873275
563.396	28.4344	C29H58NO7P	LysoPE(24:1)	Lipids: Glycerophospholipids	1.52108	2.86974	3.44139	NA	0.382818	0.501687	0.268836	1.4722	1.12975	NA	0.519459	0.864091	0.953489	1.13855	1.19253	0.921692	0.75374	0.637119	1.13561	1.35905	1.02805	0.851221	0.752028	NA
674.49	3.78672	C37H71O8P	PA(34:1)	Lipids: Glycerophospholipids	1.03091	0.877485	0.91086	0.898992	0.62574	0.754033	1.1641	1.18078	1.28964	0.579628	0.668191	0.396135	0.962564	1.1022	1.04309	0.876678	0.678497	0.840374	1.06534	1.12327	1.20621	0.826687	0.600714	0.446566
672.473	3.78993	C37H69O8P	PA(34:2)	Lipids: Glycerophospholipids	1.07053	1.1415	1.38969	0.730946	0.499184	0.365997	0.956056	0.924659	1.11407	0.871934	0.718062	0.479225	0.958304	0.998847	1.00657	0.868394	0.995948	0.975605	1.17753	1.10902	1.32129	0.49206	0.730269	0.107025
702.52	3.77189	C39H75O8P	PA(36:1)	Lipids: Glycerophospholipids	1.12821	1.33644	1.48612	0.485328	0.145351	0.173936	0.958254	0.936198	1.13537	0.850052	0.705228	0.274484	0.939961	0.985658	0.858758	0.794857	0.942113	0.511512	1.17628	1.06119	1.29453	0.355219	0.801015	0.190508
700.505	3.76754	C39H73O8P	PA(36:2)	Lipids: Glycerophospholipids	0.971045	1.0587	1.26736	0.901883	0.787505	0.451168	0.904005	0.831194	1.04911	0.624794	0.346796	0.806448	0.927569	0.91553	0.920558	0.740271	0.689874	0.703079	1.02593	0.893027	1.19742	0.872036	0.692217	0.370803
698.489	3.77463	C39H71O8P	PA(36:3)	Lipids: Glycerophospholipids	1.01303	1.0926	1.31193	0.937258	0.512284	0.332883	0.918544	0.911675	1.26329	0.683221	0.58537	0.153396	0.876256	0.857852	0.945771	0.616849	0.574567	0.819586	1.04362	0.960375	1.30558	0.413804	0.831611	0.0640992
696.474	3.76357	C39H69O8P	PA(36:4)	Lipids: Glycerophospholipids	1.06582	1.13822	1.25892	0.766309	0.545317	0.425037	0.811473	0.917556	1.06123	0.471419	0.790164	0.766395	0.942406	0.96163	0.915307	0.857157	0.900931	0.76335	1.11233	0.946668	1.16854	0.576895	0.833643	0.249386
519.332	4.6663	C26H50NO7P	PC(18:2)	Lipids: Glycerophospholipids	1.0241	1.21595	1.45203	0.925151	0.585746	0.399711	0.891278	0.832366	1.02697	0.759331	0.620684	0.925103	0.411637	0.22579	0.325818	NA	NA	NA	1.15734	1.18795	1.23414	0.711126	0.730862	0.491462
705.531	4.15418	C38H76NO8P	PC(30:0)	Lipids: Glycerophospholipids	1.29094	1.43999	1.42576	0.359707	0.255846	0.576018	0.973061	3.46263	1.33334	NA	0.145194	0.821312	1.08557	1.01498	1.18026	0.63068	0.95752	0.227432	0	0	0	NA	NA	NA
733.562	6.26904	C40H80NO8P	PC(32:0)	Lipids: Glycerophospholipids	1.03369	0.923698	0.935504	0.852715	0.638289	0.752628	0.824949	0.881956	0.911799	0.600498	0.705164	0.792647	0.698595	1.15984	1.06772	0.326623	0.723874	0.86733	0.609484	0.654207	0.775542	0.270472	0.347652	0.501746
731.548	4.87569	C40H78NO8P	PC(32:1)	Lipids: Glycerophospholipids	1.12438	0.930082	0.926004	0.813587	0.873981	0.854477	0.762331	0.618409	0.696896	0.42993	0.144706	0.222636	0.575461	0.651774	0.882953	0.10415	0.149161	0.593769	1.17727	1.20282	1.21521	0.481577	0.484711	0.442383
729.531	4.10883	C40H76NO8P	PC(32:2)	Lipids: Glycerophospholipids	1.39924	1.09855	0.52015	0.0986619	0.590515	0.03951	1.07615	1.14018	1.18219	0.814348	0.620606	0.512669	0.861874	1.0267	1.02087	0.360996	0.92791	0.942971	0.434494	0.60428	0.590446	0.0411705	0.0957917	0.0857967
787.609	6.87908	C44H86NO8P	PC(36:1)	Lipids: Glycerophospholipids	1.63245	1.27754	1.37496	0.214807	0.400525	0.395556	0.795933	0.845157	0.864537	0.299546	0.45971	0.355825	0.802692	0.926904	0.869395	0.161417	0.67476	0.417212	0.497884	0.508141	0.435592	0.0764456	0.0819282	0.0600938
785.594	6.32505	C44H84NO8P	PC(36:2)	Lipids: Glycerophospholipids	0.598499	0.958917	1.02548	0.0887023	0.596457	0.713201	0.911947	1.03964	0.871822	0.38902	0.739428	0.521868	0.369737	0.904956	0.96451	0.0344725	0.466069	0.795045	0.697348	0.447599	0.543908	0.264325	0.0552209	0.0481998
783.577	6.05897	C44H82NO8P	PC(36:3)	Lipids: Glycerophospholipids	0.489609	1.15824	0.816759	0.300701	0.238887	0.39875	0.812585	1.39575	1.49727	0.684108	0.154294	0.100884	1.55709	1.15807	0.923338	0.382304	0.78381	0.914254	0.661866	0.339846	0.657143	0.177154	0.0406687	0.173267
811.608	4.57394	C46H86NO8P	PC(38:3)	Lipids: Glycerophospholipids	2.51995	0.958838	1.94376	0.284195	0.923861	0.138036	2.07131	3.15358	2.60858	0.0695535	0.00205215	0.0572928	1.44306	1.13742	1.18936	0.404805	0.581665	0.431854	0.581764	0.455889	0.487559	0.207122	0.134574	0.151923
809.593	5.31189	C46H84NO8P	PC(38:4)	Lipids: Glycerophospholipids	1.15272	1.06574	1.02756	0.707241	0.862549	0.940502	1.0199	1.04654	1.23551	0.897303	0.774401	0.459357	1.00689	0.791802	1.26953	0.983646	0.540017	0.450196	0.906785	0.924043	0.897043	0.62773	0.707568	0.698692
809.593	6.06339	C46H84NO8P	PE(41:4)	Lipids: Glycerophospholipids	1.25505	0.90933	1.0094	0.686638	0.756119	0.970041	1.04218	1.5987	1.78249	0.825026	0.134682	0.122837	1.34321	2.08673	0.611395	0.417607	0.0349218	0.350935	0.892083	0.96473	0.60656	0.702016	0.915296	0.219996
805.562	5.40979	C46H80NO8P	PC(38:6)	Lipids: Glycerophospholipids	3.46317	2.96565	1.95532	0.013833	0.00483343	0.382029	2.30025	1.99768	3.04505	0.0374625	0.221615	0.00215079	0.590242	0.397931	0.82227	0.343599	0.198886	0.644268	1.54776	0.686304	0.377633	0.0450956	0.286354	0.0334059
831.578	4.02677	C48H82NO8P	PC(40:7)	Lipids: Glycerophospholipids	0.64918	0.938843	0.735621	0.30679	0.840439	0.424536	0.844081	2.0054	0.903104	0.631381	0.194627	0.757072	1.24522	1.33707	1.12914	0.376598	0.404523	0.618538	1.54986	1.68135	1.61992	0.22061	0.232559	0.236519
719.582	4.15582	C40H82NO7P	PC(O-32:0)	Lipids: Glycerophospholipids	1.43378	1.04019	0.990799	0.136876	0.89154	0.97768	1.01267	0.969034	0.892994	0.958559	0.896018	0.66764	1.16077	1.1065	1.2586	0.612561	0.711876	0.38699	0.897855	0.849905	0.804359	0.585446	0.468326	0.0592109
745.598	4.12065	C42H84NO7P	PC(P-34:0)	Lipids: Glycerophospholipids	1.46775	1.04776	0.934899	0.219738	0.863157	0.803773	0.852151	0.91605	0.960129	0.48415	0.716283	0.848525	1.19631	1.09265	1.47312	0.602658	0.73854	0.149429	1.01955	0.884914	1.14826	0.94248	0.748687	0.651904
771.613	4.12109	C44H86NO7P	PC(P-36:1)	Lipids: Glycerophospholipids	1.35948	1.1068	1.0312	0.0988808	0.638311	0.892818	0.9861	0.944427	0.990566	0.959396	0.872716	0.976682	1.55624	1.61559	1.49307	0.164877	0.182298	0.129986	0.977611	0.747483	0.975069	0.905145	0.325397	0.912111
765.566	4.57068	C44H80NO7P	PC(P-36:4)	Lipids: Glycerophospholipids	1.36324	0.888265	1.3066	0.196527	0.628408	0.36154	0.993032	0.977853	1.07663	0.976233	0.934825	0.770404	1.32657	1.29818	1.15294	0.358309	0.283397	0.523202	0.864808	0.906395	0.965586	0.576548	0.730544	0.823625
795.613	4.11658	C46H86NO7P	PC(P-38:3)	Lipids: Glycerophospholipids	1.35927	1.32529	1.05873	0.111318	0.187843	0.767694	0.805715	0.8786	1.228	0.0939623	0.178177	0.123724	1.30295	1.5895	1.67944	0.305589	0.166821	0.0731074	0.994721	1.03007	0.883249	0.973912	0.832902	0.1713
819.614	4.02821	C48H86NO7P	PC(P-40:5)	Lipids: Glycerophospholipids	1.73844	1.43622	1.62643	0.0322093	0.113612	0.076652	0.879072	1.0555	0.981007	0.550404	0.844884	0.926334	2.08752	1.0937	1.505	0.0373196	0.803535	0.228058	0.861378	0.661384	0.541662	0.390717	0.125099	0.026025
680.51	20.5087	C35H70NO8P	PE(30:0)	Lipids: Glycerophospholipids	1.57114	1.21962	0.978911	0.125991	0.541463	0.953536	0.817173	1.18532	0.931596	0.725922	0.563896	0.828269	1.00114	1.05935	1.06761	0.98786	0.346208	0.27064	0.735454	1.02693	0.956047	0.655015	0.957267	0.912839
655.422	7.8433	C35H62NO8P	PE(30:4)	Lipids: Glycerophospholipids	1.03576	1.00153	1.0485	0.510099	0.976917	0.44372	1.0169	1.06078	0.965527	0.785418	0.383982	0.72522	1.45704	1.49396	1.15372	0.190511	0.155971	0.565551	0.793276	0.935733	0.993433	0.0732059	0.399175	0.939363
691.515	3.77534	C37H74NO8P	PE(32:0)	Lipids: Glycerophospholipids	1.25215	0.942255	1.10558	0.510427	0.866669	0.708449	1.19542	0.8671	1.25179	0.440425	0.58994	0.590409	1.09919	1.1552	1.28048	0.743554	0.534917	0.309844	0.852707	0.684514	0.912487	0.604044	0.347777	0.752133
689.499	3.77571	C37H72NO8P	PE(32:1)	Lipids: Glycerophospholipids	1.0274	1.23692	1.00704	0.929198	0.402389	0.978647	0.896184	0.966695	1.16594	0.638811	0.86463	0.406176	1.14251	1.18961	1.22233	0.514281	0.316754	0.258441	0.922919	0.968736	1.0558	0.773825	0.913963	0.847621
715.515	4.7563	C39H74NO8P	PE(34:2)	Lipids: Glycerophospholipids	1.10377	1.27081	1.08446	0.685794	0.298762	0.702812	0.904115	1.03742	1.10343	0.645141	0.804929	0.502235	1.04452	1.03439	0.926074	0.688327	0.882289	0.64417	0.856355	0.824543	1.00157	0.254624	0.179266	0.992482
745.562	5.23232	C41H80NO8P	PE(36:1)	Lipids: Glycerophospholipids	1.17591	1.24125	1.2824	0.540735	0.336801	0.25115	0.912023	1.01819	0.91912	0.53735	0.916623	0.756258	1.00594	0.98041	0.96706	0.971711	0.918395	0.841169	0.870453	1.03719	0.883665	0.582043	0.863008	0.570217
745.563	6.11094	C41H80NO8P	PC(33:1)	Lipids: Glycerophospholipids	1.06351	1.05598	1.05286	0.491293	0.417508	0.474398	0.857045	1.0189	0.87546	0.0819063	0.797595	0.0858826	0.956819	0.944847	0.941737	0.567922	0.649439	0.238395	0.703543	0.864435	0.88561	0.106121	0.374924	0.418734
743.547	5.45879	C41H78NO8P	PE(36:2)	Lipids: Glycerophospholipids	1.07786	1.03332	0.941339	0.612257	0.771094	0.61329	0.931556	1.01558	0.871024	0.685523	0.826812	0.378391	1.03203	1.11232	0.797415	0.741211	0.387854	0.200881	0.725753	0.538286	0.651055	0.154614	0.0481775	0.101114
741.532	4.96958	C41H76NO8P	PE(36:3)	Lipids: Glycerophospholipids	1.13736	1.04288	0.746976	0.360176	0.77275	0.251395	0.885133	0.944288	0.878017	0.0778802	0.298555	0.0499008	1.03817	1.08529	0.999873	0.868977	0.7389	0.999511	0.790248	0.842677	0.668432	0.168218	0.291484	0.0648448
741.531	5.86711	C41H76NO8P	PC(33:3)	Lipids: Glycerophospholipids	1.11758	0.982372	0.940127	0.642303	0.938918	0.78658	1.06148	1.00666	1.10531	0.763222	0.962651	0.59724	1.09208	0.995987	1.19414	0.617666	0.981961	0.245511	0.752567	0.691135	0.801336	0.291221	0.212685	0.388933
739.515	6.14848	C41H74NO8P	PE(36:4)	Lipids: Glycerophospholipids	1.05285	1.03218	1.03405	0.750733	0.823504	0.814755	0.938316	1.02584	1.00538	0.665652	0.856065	0.980245	0.871605	0.686307	0.641889	0.453527	0.0888157	0.0763748	0.84087	0.814757	0.656857	0.312242	0.117501	0.040806
737.5	4.00214	C41H72NO8P	PE(36:5)	Lipids: Glycerophospholipids	0.919266	0.882114	0.927193	0.564154	0.535935	0.577859	1.12317	1.22148	1.90852	0.566666	0.532197	0.00815259	1.04588	1.04485	0.872197	0.843984	0.82057	0.522281	0.785189	1.10211	1.4627	0.111139	0.346827	0.0811289
773.593	4.75215	C43H84NO8P	PE(38:1)	Lipids: Glycerophospholipids	1.24643	1.05336	0.951574	0.143283	0.68006	0.737086	0.85913	0.964736	0.804364	0.152695	0.807868	0.0766419	1.56466	1.13496	1.04342	0.362155	0.533654	0.825484	1.03473	1.03641	0.99357	0.802945	0.817392	0.954866
773.593	5.61972	C43H84NO8P	PC(35:1)	Lipids: Glycerophospholipids	1.27529	1.23717	1.17201	0.0694898	0.279978	0.427464	1.03885	1.00759	1.02476	0.651833	0.955853	0.879731	0.684598	0.7015	0.751218	0.18631	0.2011	0.266533	0.752095	0.77871	0.71157	0.329662	0.372726	0.273402
771.577	4.77557	C43H82NO8P	PE(38:2)	Lipids: Glycerophospholipids	1.35362	1.18048	1.14072	0.0979533	0.335287	0.363193	0.982122	0.95595	0.992001	0.89948	0.567719	0.949865	1.0137	0.909964	0.923587	0.952535	0.479563	0.548297	0.492541	0.493368	0.430557	0.11869	0.118726	0.0992173
767.546	5.75982	C43H78NO8P	PE(38:4)	Lipids: Glycerophospholipids	1.18512	1.18033	0.991729	0.441181	0.433961	0.970474	0.849564	0.768332	1.06242	0.264867	0.137526	0.755434	0.874725	1.02982	0.982836	0.359783	0.778316	0.865536	0.624166	0.823811	0.664896	0.00682882	0.0461407	0.000215026
765.531	5.91139	C43H76NO8P	PE(38:5)	Lipids: Glycerophospholipids	1.19996	1.19065	1.13884	0.393926	0.366947	0.547842	0.929653	0.98265	1.04741	0.653877	0.921656	0.698192	0.96676	1.05513	1.02933	0.713736	0.566728	0.856926	0.984441	1.00227	1.08952	0.878277	0.990456	0.565714
763.515	3.96993	C43H74NO8P	PE(38:6)	Lipids: Glycerophospholipids	1.20951	1.07226	1.05699	0.298936	0.710105	0.75865	0.909689	1.42731	1.50104	0.750973	0.216274	0.0318997	1.34849	0.983284	1.42477	0.428092	0.942983	0.187798	0.503269	0.84503	0.495824	0.00820271	0.277136	0.0529328
793.561	3.98377	C45H80NO8P	PE(40:5)	Lipids: Glycerophospholipids	1.31748	1.25148	1.21347	0.419107	0.519912	0.633042	0.801577	0.836356	0.740705	0.703039	0.751895	0.60389	1.2497	1.03612	1.17428	0.396116	0.83453	0.362387	0.692262	0.863097	0.74907	0.385931	0.76034	0.447408
791.546	3.94693	C45H78NO8P	PE(40:6)	Lipids: Glycerophospholipids	1.27548	1.13522	0.972095	0.166842	0.477483	0.891546	0.892922	0.868156	1.01307	0.303239	0.356045	0.919359	1.41363	1.1621	1.13274	0.122062	0.570927	0.568792	0.948156	0.820842	1.02851	0.737582	0.187476	0.649175
751.551	6.74851	C43H78NO7P	PE(O-38:5)	Lipids: Glycerophospholipids	1.15729	1.28624	1.05463	0.633844	0.58587	0.882175	0.798756	1.04474	0.957033	0.337062	0.899557	0.843482	0.920182	1.09729	0.976687	0.755739	0.687459	0.922156	1.04789	1.00266	1.0706	0.876628	0.993009	0.537081
701.535	4.04919	C39H76NO7P	PE(P-34:1)	Lipids: Glycerophospholipids	1.12571	0.922423	0.9907	0.601362	0.700592	0.954823	1.06099	1.06654	1.17425	0.735746	0.804841	0.555779	1.27865	1.22662	1.27759	0.449033	0.606837	0.439205	0.897618	0.913679	0.948991	0.424372	0.676311	0.775508
723.52	5.01026	C41H74NO7P	PE(P-36:4)	Lipids: Glycerophospholipids	1.23226	1.05201	0.914379	0.321349	0.799482	0.689799	0.859151	0.903357	1.02869	0.376757	0.645771	0.88859	0.64498	0.725685	0.813296	0.120487	0.249676	0.371746	1.23649	1.10193	1.2302	0.247772	0.651506	0.266375
749.535	5.25078	C43H76NO7P	PE(P-38:5)	Lipids: Glycerophospholipids	0.833134	0.710414	0.451707	0.636578	0.440261	0.200763	0.942185	0.942497	0.785462	0.808809	0.783689	0.333654	1.39728	1.04919	0.849505	0.146375	0.83797	0.51559	0.710878	0.667924	0.822662	0.0941723	0.125203	0.206043
779.582	4.8949	C45H82NO7P	PE(P-40:4)	Lipids: Glycerophospholipids	1.05483	0.833489	0.780624	0.547719	0.0261873	0.100237	0.764861	1.38302	1.30818	0.0828348	0.0510668	0.101589	1.03385	0.976899	1.06925	0.671534	0.819005	0.786793	0.625346	0.65957	0.891797	0.0171513	0.0186409	0.557165
777.568	3.93035	C45H80NO7P	PE(P-40:5)	Lipids: Glycerophospholipids	1.23532	1.0096	0.913664	0.238153	0.95191	0.538731	0.97843	1.10683	1.11237	0.789803	0.21543	0.314918	1.11093	0.979094	1.1925	0.556468	0.901632	0.256954	0.917148	0.839289	1.01161	0.221142	0.0718956	0.921171
775.551	4.84751	C45H78NO7P	PE(P-40:6)	Lipids: Glycerophospholipids	1.35481	1.31178	1.17252	0.247986	0.293603	0.533327	0.804179	0.771385	0.778811	0.40494	0.308708	0.427731	1.09118	1.01962	1.08683	0.787026	0.941269	0.738368	0.741728	0.81535	0.926423	0.276355	0.514798	0.726984
773.537	3.92706	C45H76NO7P	PE(P-40:7)	Lipids: Glycerophospholipids	1.13787	1.14725	1.10189	0.602401	0.615318	0.678232	0.935748	1.08912	1.02192	0.838437	0.800729	0.93629	1.10687	1.02977	1.1641	0.8354	0.900807	0.631234	0.989342	1.0171	1.1398	0.96598	0.946844	0.613565
748.526	3.8043	C40H77O10P	PG(34:1)	Lipids: Glycerophospholipids	1.77339	1.91345	1.64892	0.236208	0.200572	0.330771	0.8018	0.778789	0.782904	0.542533	0.503551	0.469291	0.458339	0.612437	0.429276	0.00951516	0.16642	0.00720576	0.762353	0.925527	0.974543	0.515087	0.882248	0.929712
776.557	3.81849	C42H81O10P	PG(36:1)	Lipids: Glycerophospholipids	1.5789	1.37682	1.28495	0.0377024	0.306145	0.232993	0.785977	0.73554	0.677874	0.52169	0.448573	0.356483	0.498481	0.644037	0.48385	0.0313273	0.109865	0.0408382	0.305731	0.320542	0.258678	0.146485	0.151945	0.134888
774.542	3.77652	C42H79O10P	PG(36:2)	Lipids: Glycerophospholipids	1.82515	1.49312	1.36989	0.0733758	0.182216	0.211246	0.741636	0.715804	0.587041	0.408536	0.378477	0.232953	0.630841	0.801506	0.58764	0.0575861	0.293099	0.0267044	0.476114	0.487766	0.450115	0.187394	0.187738	0.171332
864.574	3.79904	C45H85O13P	PI(36:1)	Lipids: Glycerophospholipids	1.76371	1.48218	1.26793	0.0353445	0.223654	0.163347	0.959821	0.807696	0.709832	0.888425	0.543896	0.368139	0.7098	0.834609	0.541564	0.195895	0.442609	0.0779595	0.497631	0.476331	0.352165	0.304547	0.290954	0.220802
862.559	3.79102	C45H83O13P	PI(36:2)	Lipids: Glycerophospholipids	0.976031	1.25081	1.28422	0.941878	0.478038	0.460742	0.843984	0.86185	1.15275	0.327869	0.369676	0.487673	0.684847	0.867253	0.648231	0.26561	0.638124	0.227013	0.610468	0.533727	0.468963	0.192327	0.135393	0.119231
858.527	3.78609	C45H79O13P	PI(36:4)	Lipids: Glycerophospholipids	1.05311	1.37927	1.34041	0.760612	0.0773127	0.236802	0.834199	0.793289	1.01763	0.374701	0.22471	0.927859	0.862788	0.89062	0.94783	0.633481	0.684874	0.848561	0.64975	0.577304	0.502016	0.242944	0.178155	0.137995
916.605	9.76619	C49H89O13P	PI(40:3)	Lipids: Glycerophospholipids	1.11337	1.26339	1.52772	0.620355	0.178567	0.3388	0.974275	0.961495	1.15477	0.910033	0.843994	0.412687	0.914986	1.13651	1.02596	0.61	0.20885	0.588236	1.35082	1.09429	1.37262	0.208256	0.651107	0.165648
525.306	4.28921	C24H48NO9P	PS(18:0)	Lipids: Glycerophospholipids	1.04304	1.0311	0.981383	0.806175	0.846133	0.920091	1.07416	1.12984	1.06485	0.588913	0.231842	0.503018	0.89121	0.727246	0.754184	0.72362	0.255749	0.353947	0.822279	0.741923	0.87148	0.163466	0.0752309	0.314916
763.538	3.73343	C40H78NO10P	PS(34:0)	Lipids: Glycerophospholipids	1.30115	1.37104	2.02144	0.43864	0.313371	0.414066	0.765598	1.19822	1.00914	0.274462	0.409181	0.962612	0.886781	0.938341	0.761287	0.228606	0.772101	0.0259828	0.614085	0.842691	0.722566	0.0472596	0.53248	0.104218
761.521	3.78194	C40H76NO10P	PS(34:1)	Lipids: Glycerophospholipids	1.13701	1.20918	1.07748	0.376393	0.393894	0.571588	1.00692	0.893859	0.968713	0.964951	0.41124	0.772548	1.00816	1.07098	1.03781	0.942031	0.700592	0.789423	0.453766	0.465431	0.524613	0.0580849	0.041212	0.0578075
759.505	3.79566	C40H74NO10P	PS(34:2)	Lipids: Glycerophospholipids	1.10169	1.32682	1.11229	0.591218	0.15554	0.456516	0.905813	1.07522	1.1773	0.589057	0.693125	0.318846	1.00165	0.985263	0.989561	0.992228	0.947445	0.968634	0.674745	0.720078	0.708444	0.0896781	0.11734	0.109922
785.521	3.7769	C42H76NO10P	PS(36:3)	Lipids: Glycerophospholipids	1.20042	1.37992	1.14202	0.34353	0.329265	0.641183	0.82115	0.948587	0.877569	0.309664	0.759007	0.500769	0.896993	1.12653	1.04751	0.465284	0.584973	0.842527	0.75934	0.779977	0.762956	0.169068	0.226808	0.222534
783.506	3.77552	C42H74NO10P	PS(36:4)	Lipids: Glycerophospholipids	1.1231	1.46931	1.15102	0.525355	0.201038	0.535316	0.959521	1.03831	1.09288	0.862338	0.843473	0.662861	1.05736	1.07607	1.06042	0.630917	0.709837	0.615128	0.674162	0.643999	0.640765	0.0934438	0.0779206	0.0768986
811.537	6.14574	C44H78NO10P	PS(38:4)	Lipids: Glycerophospholipids	1.13421	1.47155	1.12116	0.348877	0.00801029	0.249236	0.916029	1.02111	1.10858	0.565305	0.782985	0.261085	0.957573	1.07124	0.984703	0.847763	0.708376	0.933353	0.818861	0.731934	0.782502	0.113583	0.0483529	0.0642499
807.506	3.7682	C44H74NO10P	PS(38:6)	Lipids: Glycerophospholipids	1.03247	1.10202	0.944374	0.79238	0.562774	0.694459	1.10943	1.31477	1.46795	0.533388	0.086388	0.131523	1.08904	1.15251	1.08725	0.49863	0.61623	0.676586	0.821458	0.890693	0.830964	0.239189	0.559213	0.278501
825.552	3.74849	C45H80NO10P	PS(39:4)	Lipids: Glycerophospholipids	1.00833	1.27182	0.986941	0.949382	0.22661	0.919234	0.963182	0.961623	1.18462	0.821409	0.748333	0.216035	0.987388	1.06903	1.06815	0.984826	0.913242	0.915076	0.886193	0.877833	0.91481	0.351196	0.499004	0.480813
839.568	3.75657	C46H82NO10P	PS(40:4)	Lipids: Glycerophospholipids	1.07947	1.16823	1.11853	0.902618	0.775428	0.843992	0.975114	0.917314	1.14414	0.966837	0.888909	0.817181	0.782844	0.841597	0.841978	0.590388	0.68302	0.685179	0.900227	0.843954	0.935564	0.849602	0.743471	0.905591
831.506	3.75032	C46H74NO10P	PS(40:8)	Lipids: Glycerophospholipids	1.29129	1.22043	1.40308	0.429521	0.037354	0.242606	1.17079	0.843609	1.21373	0.546544	0.0973643	0.096544	1.10901	1.18602	1.15568	0.795817	0.71676	0.715966	1.16843	1.01742	1.26158	0.135812	0.929318	0.131635
849.61	4.11483	C44H86NO9P	PS(O-16:0/22:1(11Z))	Lipids: Glycerophospholipids	1.11169	1.37014	1.0632	0.803521	0.557295	0.88981	1.01756	0.972043	1.11603	0.96718	0.938714	0.790286	0.74772	0.907437	0.880999	0.0845747	0.486454	0.306811	0.996606	0.875501	0.94464	0.993257	0.736397	0.889215
585.364	7.83758	C26H54NO8P	PS(O-20:0/0:0)	Lipids: Glycerophospholipids	0.880465	0.909007	1.02755	0.64976	0.715622	0.919222	1.03479	1.09923	1.01107	0.773285	0.435624	0.933755	0.954763	1.05575	1.40464	0.909361	0.840547	0.396501	0.825932	0.830582	0.78681	0.292982	0.305999	0.208464
821.579	5.46968	C42H82NO9P	PS(O-36:1)	Lipids: Glycerophospholipids	1.37556	1.25387	1.36716	0.0736983	0.585816	0.144637	0.765127	0.66415	0.919688	0.406569	0.263298	0.850871	0.988688	1.12852	0.941176	0.954657	0.335884	0.559054	0.521747	0.466539	1.14334	0.368278	0.325189	0.885369
819.563	4.5758	C42H80NO9P	PS(O-36:2)	Lipids: Glycerophospholipids	1.11005	1.03885	0.958853	0.51294	0.802046	0.786395	0.938696	0.987465	0.958715	0.324298	0.828558	0.664954	1.97365	2.06349	1.09791	0.0212777	0.0183998	0.611175	0.639646	0.676834	0.606368	0.077508	0.108057	0.0788562
668.173	12.7255	C33H32O15	[Fv hydroxy,methoxy,methyl,acetyl(5:0)] 3,4,2',3',4'-Pentahydroxy-4-methoxychalcone 4-methyl ether 4'-O-(2''-O-caffeoyl-6''-O-acetylglucoside)	Lipids: Polyketides	0.745831	0.742454	0.724228	0.238312	0.193988	0.181514	1.11381	1.23907	1.10211	0.509443	0.206943	0.503265	0.942847	0.979413	0.973964	0.690635	0.87542	0.858005	0.714848	1.10807	0.822451	0.195913	0.761857	0.366499
537.112	10.4315	C23H20O14	5,3',4'-Trihydroxy-3-methoxy-6,7-methylenedioxyflavone 4'-glucuronide	Lipids: Polyketides	1.50116	1.13171	1.16718	0.268594	0.696297	0.579536	0.847865	1.02211	0.971568	0.167261	0.858255	0.783698	0.594631	0.76126	0.777551	0.271115	0.471015	0.49696	1.03397	1.21453	0.900017	0.78677	0.186603	0.454428
336.136	14.6708	C21H20O4	Durlettone	Lipids: Polyketides	0.98904	1.02713	1.05493	0.951498	0.862582	0.709039	1.00712	1.02027	1.27628	0.961434	0.920633	0.449614	1.16895	1.31906	1.27037	0.735847	0.661439	0.61081	0.97998	0.797793	0.866465	0.832615	0.0726403	0.32684
610.095	14.9132	C29H22O15	Epigallocatechin 3,5,-di-O-gallate	Lipids: Polyketides	0.720895	0.997471	0.529641	0.582484	0.995891	0.306758	1.10426	1.17488	1.23324	0.883385	0.81641	0.78941	1.93705	2.08218	2.5637	0.0102934	0.00741377	0.059279	0.90711	0.921585	0.949283	0.855646	0.844579	0.893731
484.267	7.84549	C24H38O7	[PR trihydroxy(2:0)] (-)-8alpha,15-diacetoxy-4beta,9alpha,14beta-trihydroxy-3(16)-fusicoccene	Lipids: Prenols	1.02721	1.40311	1.20351	0.826522	0.291276	0.235421	1.5444	1.3658	1.90988	0.0108839	0.130515	0.00299793	1.04384	1.27821	0.831982	0.942091	0.488254	0.788327	2.87752	2.68708	2.6215	0.000296928	0.00113336	0.0149305
239.225	28.2172	C15H26O	[PR] (-)-alpha-Bisabolol	Lipids: Prenols	0.577433	0.666827	0.559791	0.0627118	0.289907	0.0521217	0.752675	1.04045	1.19331	0.656449	0.841917	0.377668	1.12907	1.24968	1.28299	0.6396	0.340454	0.454536	1.08961	0.750144	0.591753	0.921987	0.742902	0.573731
746.511	3.66525	C47H70O7	[PR] 1'-Hydroxy-4-keto-gamma-carotene glucoside/ 1'-OH-4-Keto-gamma-carotene glucoside/ (Carotenoid K-G)	Lipids: Prenols	0.935283	1.04457	0.966054	0.81971	0.87683	0.894937	1.14576	1.22944	0.913091	0.524043	0.329922	0.684768	0.625364	0.757905	0.552249	0.0208011	0.259675	0.0266615	1.00012	1.09815	0.892575	0.998529	0.602035	0.281629
614.397	9.16263	C40H54O5	[PR] 4-Hydroxymytiloxanthin	Lipids: Prenols	1.56896	1.25341	1.03394	0.131289	0.322366	0.884235	0.988204	0.829525	0.755853	0.961654	0.512967	0.368333	1.10769	1.16522	1.05152	0.477228	0.30988	0.781838	0.431712	0.384679	0.358094	0.218944	0.195365	0.18471
302.225	4.07282	C20H30O2	[PR] Abietic acid	Lipids: Prenols	1.0575	1.02025	1.05108	0.797573	0.926705	0.829308	0.926842	1.14691	1.10952	0.396621	0.132401	0.220966	1.00032	1.33974	1.73048	0.999294	0.373129	0.0991669	1.08945	0.927118	1.04578	0.38771	0.707349	0.821419
382.131	10.7467	C15H28O7P2	[PR] Farnesyl pyrophosphate	Lipids: Prenols	0.933118	2.0304	1.9514	0.808704	0.406481	0.490433	2.56955	3.5091	2.19632	0.32312	0.233029	0.398702	1.14335	1.09975	1.25745	0.722809	0.807431	0.601039	1.16181	1.92169	1.57831	0.530035	0.207684	0.168815
182.094	7.90705	C10H14O3	[PR] Iridotrial	Lipids: Prenols	0.964926	0.965261	1.3152	0.941837	0.940883	0.660111	0.986801	1.07376	1.10111	0.968261	0.851358	0.815937	1.6555	1.41034	0.685217	0.36913	0.264887	0.357178	1.12152	1.14204	1.10536	0.638356	0.749702	0.766459
229.241	7.81788	C14H31NO	[SP (14:0)] 1-deoxy-tetradecasphinganine	Lipids: Sphingolipids	12.5653	1.64711	0.555801	0.0151399	0.378106	0.126453	1.74632	3.26028	1.10509	0.0557597	0.165523	0.802416	0.88793	0.837639	1.10579	0.613726	0.452638	0.62071	1.88104	1.32392	1.67608	0.193381	0.388464	0.303204
695.531	10.9137	C38H75NO8	[SP (14:0)] N-(tetradecanoyl)-1-beta-glucosyl-sphinganine	Lipids: Sphingolipids	0.893127	0.832503	0.91402	0.614377	0.52432	0.709394	0.994113	1.13664	1.00482	0.97824	0.627985	0.982661	0.96384	0.861507	1.20592	0.522798	0.213609	0.34786	1.52275	1.04402	1.32208	0.177101	0.908051	0.353237
537.513	4.84145	C34H67NO3	[SP (16:0)] N-(hexadecanoyl)-sphing-4-enine	Lipids: Sphingolipids	1.11378	0.97844	0.934221	0.393046	0.809236	0.388507	0.947735	1.22573	1.23129	0.656264	0.136005	0.129739	1.20272	1.01785	1.00432	0.770506	0.974777	0.994158	1.1449	0.981401	1.01435	0.275536	0.786955	0.810828
647.622	4.11732	C42H81NO3	[SP (24:0)] N-(15Z-tetracosenoyl)-sphing-4-enine	Lipids: Sphingolipids	1.10667	1.10951	1.01666	0.838092	0.861655	0.973986	1.06354	1.17841	1.14503	0.929481	0.815881	0.836643	1.27698	1.26691	1.33707	0.604082	0.587186	0.481098	1.18841	0.99205	1.08525	0.72766	0.988566	0.878805
840.708	4.68149	C49H97N2O6P	[SP (26:0)] N-(17Z-hexacosenoyl)-sphing-4-enine-1-phosphocholine	Lipids: Sphingolipids	1.13205	1.04193	0.980387	0.748185	0.917012	0.964289	0.868179	0.827098	0.886297	0.769035	0.69582	0.792212	1.52045	1.07285	1.02214	0.257461	0.737724	0.907188	0.656418	0.644578	0.762013	0.545951	0.550059	0.67095
287.246	4.29305	C16H33NO3	[SP hydroxy,hydroxy,methyl(10:2/2:0)] 6R-(8-hydroxydecyl)-2R-(hydroxymethyl)-piperidin-3R-ol	Lipids: Sphingolipids	0.77804	0.853034	1.03665	0.508224	0.664371	0.923324	0.996005	1.00091	1.07677	0.977899	0.994176	0.688025	0.627056	1.1847	1.00307	0.0842655	0.522425	0.98508	1.21759	1.14355	1.08003	0.389636	0.60155	0.736885
386.242	22.392	C19H31NO6	[SP] Pramanicin	Lipids: Sphingolipids	2.72606	1.41968	1.8085	0.0572988	0.510615	0.236987	1.23543	1.1922	1.31971	0.650552	0.696657	0.498317	1.01673	1.08721	0.975014	0.828986	0.330932	0.777819	1.05949	1.14527	1.38201	0.801992	0.546739	0.242545
299.282	4.88771	C18H37NO2	[SP] Sphing-4-enine	Lipids: Sphingolipids	1.02646	1.01696	0.971429	0.288733	0.778966	0.403772	1.11817	1.14905	1.21506	0.115197	0.246738	0.0616505	1.2909	1.04619	1.55743	0.78016	0.960444	0.639845	1.03466	1.00438	1.0933	0.358537	0.875676	0.0951182
379.249	7.85464	C18H38NO5P	[SP] Sphing-4-enine-1-phosphate	Lipids: Sphingolipids	1.35273	1.37135	1.03823	0.680297	0.707071	0.962733	0.966215	0.969397	1.07313	0.962916	0.968238	0.925221	0.573228	2.43227	0	NA	0.362668	NA	1.23212	1.27219	1.56827	0.798683	0.784299	0.632415
381.264	7.85994	C18H40NO5P	[SP] Sphinganine-1-phosphate	Lipids: Sphingolipids	0.806438	1.18649	1.23769	0.473795	0.819829	0.68851	0.441668	0.634877	0.929999	NA	0.602091	0.940323	0.941886	0.943311	1.18724	0.953248	0.948472	0.86635	0.695765	0.605236	0.396242	0.697259	0.549658	NA
621.606	4.95052	C40H79NO3	Cer(d40:1)	Lipids: Sphingolipids	1.28812	0.891481	1.02684	0.781226	0.897729	0.980295	0.855125	0.968709	0.862911	0.885495	0.974828	0.892611	1.32224	1.23475	1.24458	0.289433	0.440602	0.405108	0.844586	1.26527	0.847067	0.879345	0.830092	0.87934
315.277	28.2578	C18H37NO3	Dehydrophytosphingosine	Lipids: Sphingolipids	1.20384	0.84792	1.04095	0.644674	0.561606	0.913231	1.37198	1.26644	1.31267	0.373639	0.502335	0.395457	1.76356	1.40551	1.68996	0.230237	0.470474	0.0793065	0.779477	0.954754	1.09161	0.326101	0.808269	0.631423
461.335	4.68021	C24H47NO7	Psychosine	Lipids: Sphingolipids	0.678379	0.955569	0.878569	0.471532	0.916096	0.799681	1.16465	0.756476	0.988778	0.558258	0.313173	0.965433	1.10584	0.967554	1.27358	0.881343	0.96151	0.702904	0.918341	0.887239	0.856472	0.842274	0.760782	0.702134
798.662	4.58126	C46H91N2O6P	SM(d17:1/24:1(15Z))	Lipids: Sphingolipids	1.19409	1.30619	1.17626	0.778784	0.688251	0.792628	0.992582	1.28507	1.01762	0.989963	0.724308	0.977847	1.1763	1.20327	1.09671	0.41416	0.593896	0.497572	0.975277	1.04101	1.08886	0.960903	0.951817	0.870391
674.536	5.54405	C37H75N2O6P	SM(d32:1)	Lipids: Sphingolipids	0.673221	0.778979	1.00277	0.346073	0.4972	0.993302	0.915487	1.11374	0.81688	0.656225	0.573502	0.387261	0.870454	0.890592	1.15777	0.657135	0.692407	0.638269	0.806123	0.869542	0.926498	0.324767	0.494074	0.714768
688.552	7.82245	C38H77N2O6P	SM(d33:1)	Lipids: Sphingolipids	1.1652	0.968461	0.996846	0.626107	0.920492	0.992908	1.03606	1.05672	1.121	0.893693	0.853481	0.649197	1.0623	1.07116	1.43744	0.755562	0.84527	0.188407	0.86534	0.830556	0.983055	0.383903	0.497895	0.942044
702.567	6.48346	C39H79N2O6P	SM(d34:1)	Lipids: Sphingolipids	1.21733	1.04317	0.871363	0.618495	0.914624	0.754325	0.948534	0.908277	1.14697	0.905679	0.812594	0.69999	0.628186	1.04257	1.07996	0.306103	0.869708	0.787564	1.08082	1.09533	0.805065	0.831734	0.86636	0.537268
700.552	5.62304	C39H77N2O6P	SM(d34:2)	Lipids: Sphingolipids	0.673971	0.503295	1.24523	0.214043	0.0687847	0.517447	0.931411	0.568327	0.468866	0.737713	0.199224	0.0287343	1.0199	0.922206	1.07802	0.914355	0.364993	0.456139	1.0742	1.02641	0.439963	0.61648	0.890853	0.00417851
716.583	4.34438	C40H81N2O6P	SM(d35:1)	Lipids: Sphingolipids	1.2038	1.05085	1.13334	0.343823	0.808859	0.585852	0.93953	1.01076	1.00551	0.73925	0.951688	0.944521	1.42418	1.34768	1.14707	0.292654	0.363077	0.389564	0.8591	0.867167	0.909464	0.192824	0.485077	0.499161
730.599	7.79603	C41H83N2O6P	SM(d36:1)	Lipids: Sphingolipids	1.58307	1.1569	1.85369	0.257536	0.719405	0.294426	0.787916	0.867439	1.1469	0.250064	0.511249	0.605984	0.848909	1.1951	1.07305	0.664461	0.59052	0.875995	0.924907	0.924913	1.06335	0.820252	0.84675	0.866242
728.583	7.7841	C41H81N2O6P	SM(d36:2)	Lipids: Sphingolipids	0.974049	0.836587	0.912819	0.959067	0.729954	0.856529	0.906794	0.959226	1.18585	0.864544	0.932208	0.70497	0.972401	1.10545	1.34069	0.929233	0.734328	0.602141	1.50545	1.25586	1.40514	0.232199	0.700972	0.473639
758.63	7.75713	C43H87N2O6P	SM(d38:1)	Lipids: Sphingolipids	1.19996	0.802506	0.90828	0.793923	0.718919	0.869361	0.861136	0.677108	1.11766	0.818947	0.553963	0.847701	0.977007	1.06544	1.09755	0.913995	0.807416	0.784797	0.836797	0.778829	0.92764	0.772303	0.726728	0.90727
784.646	7.72827	C45H89N2O6P	SM(d40:2)	Lipids: Sphingolipids	1.17476	1.0171	1.20335	0.577314	0.912596	0.417755	1.09665	1.11514	1.24011	0.652927	0.644142	0.415794	1.03459	1.12709	1.28541	0.851145	0.577073	0.478424	1.15951	0.712294	0.917799	0.719705	0.459805	0.842832
810.662	5.66462	C47H91N2O6P	SM(d42:3)	Lipids: Sphingolipids	1.06336	1.08884	1.31922	0.862411	0.718384	0.240945	1.07124	1.04365	1.11009	0.397254	0.858073	0.620142	0.760648	0.90522	0.997501	0.011712	0.115703	0.959573	0.925995	0.869837	1.05074	0.675833	0.660156	0.885937
826.693	4.68471	C48H95N2O6P	SM(d43:2)	Lipids: Sphingolipids	1.26582	0.867606	1.05981	0.105705	0.476833	0.73125	1.08202	1.14944	1.27191	0.432148	0.149756	0.0412995	1.24981	1.29917	1.20839	0.589011	0.281725	0.329273	1.59888	1.63679	1.7446	0.0645229	0.108207	0.0668968
842.723	4.81782	C49H99N2O6P	SM(d44:1)	Lipids: Sphingolipids	1.08113	1.05357	1.06948	0.783751	0.850265	0.834348	1.1711	1.07093	1.12675	0.613169	0.498454	0.373998	1.22555	1.37096	1.13862	0.445608	0.220655	0.598323	1.1091	1.16869	1.2835	0.504769	0.509326	0.384513
392.293	28.5286	C24H40O4	[ST hydrox] 3alpha,7alpha-Dihydroxy-5beta-cholan-24-oic Acid	Lipids: Sterol lipids	1.0142	1.23104	1.06289	0.952646	0.314743	0.70435	1.2083	1.15455	1.0881	0.208703	0.503494	0.686597	0.955991	0.948864	1.03857	0.839023	0.836907	0.841125	0.961515	0.858186	1.0524	0.723476	0.394755	0.648376
482.171	14.9721	C24H30O8	[ST hydroxy(3:0)] 3-hydroxy-estra-1,3,5(10)-trien-17-one 3-D-glucuronide	Lipids: Sterol lipids	1.35895	1.36388	1.38482	0.148859	0.176992	0.17947	0.847017	0.881582	0.928804	0.462762	0.351514	0.484383	0.507523	0.453917	0.461651	0.0121881	0.00597462	0.00381618	0.960453	0.603597	0.706124	0.782357	0.0632524	0.122472
422.268	28.4829	C24H38O6	[ST Trihydroxy,ox] 3alpha,7beta,12alpha-Trihydroxy-6-oxo-5alpha-cholan-24-oic Acid	Lipids: Sterol lipids	1.24508	1.33855	1.03501	0.185072	0.127182	0.792144	0.787681	0.804371	0.703316	0.197036	0.0769047	0.0478415	1.30433	1.09256	1.16484	0.279686	0.721485	0.525891	0.299065	0.292475	0.267324	0.0471545	0.0468117	0.0521353
368.344	5.13841	C27H44	[ST] (5Z,7E)-9,10-seco-5,7,10(19)-cholestatriene	Lipids: Sterol lipids	1.40236	1.23745	1.08927	0.0418734	0.245279	0.554276	1.03043	1.25118	1.20335	0.865796	0.156538	0.248194	2.31338	0.771279	0.862131	0.225882	0.530399	0.6143	0.840097	0.760542	0.893263	0.443024	0.28843	0.591775
408.288	4.75944	C24H40O5	Cholate	Lipids: Sterol lipids	1.27608	0.71545	0.69979	0.372758	0.229924	0.130135	0.83357	0.694686	0.902917	0.799967	0.649448	0.882425	1.12131	1.04765	0.852392	0.831598	0.928192	0.766032	2.03993	1.38082	1.38831	0.19793	0.505286	0.147338
466.311	3.73891	C27H46O4S	Cholesterolsulfate	Lipids: Sterol lipids	0.8196	1.39862	0.970303	0.240363	0.408975	0.827524	1.01237	1.02309	0.888496	0.96564	0.886611	0.603901	0.965278	1.02705	0.980496	0.832701	0.891543	0.916146	0.602714	0.563363	0.620098	0.196225	0.167149	0.212773
624.35	14.8056	C33H52O11	Spongipregnoloside A	Lipids: Sterol Lipids	1.36769	1.19706	1.41283	0.213112	0.24798	0.177082	1.0417	0.917241	1.1194	0.745032	0.614346	0.336512	1.03139	0.882404	1.11847	0.894298	0.501248	0.77806	1.18253	0.968706	1.02417	0.230484	0.884005	0.798139
221.109	9.17356	C9H19NO3S	CAPS	Medium Component	1.32888	1.26797	0.977033	0.136213	0.180717	0.88545	0.986218	1.05997	0.974455	0.953867	0.776566	0.904573	1.14787	1.33043	1.03794	0.345722	0.477047	0.797904	0.903765	0.899729	0.850455	0.575675	0.560237	0.473451
354.056	4.98554	C19H14O5S	Phenolsulfonphthalein	Medium Component	1.00887	1.05754	1.0281	0.945421	0.727314	0.827833	0.99382	1.02656	1.05946	0.958111	0.744959	0.453918	1.10293	0.992158	1.04989	0.258772	0.936784	0.750377	1.01915	0.950102	1.15562	0.907619	0.78692	0.538339
302.061	14.0089	C8H18N2O6S2	PIPES	Medium Component	1.09508	1.0107	1.05675	0.754207	0.972086	0.857339	0.876351	1.03914	1.04013	0.356693	0.745462	0.750323	0.978443	1.07443	1.10542	0.704404	0.400147	0.284134	0.729447	0.832026	0.8142	0.169348	0.338509	0.300234
237.031	16.9416	C6H9NO4S	a Cysteine adduct	Medium Contaminant	1.11066	1.06664	1.08466	0.470305	0.620022	0.532719	0.935079	0.984331	1.03411	0.502013	0.881713	0.684165	1.00343	1.02994	1.03133	0.97015	0.816158	0.818092	0.993907	0.929639	0.993817	0.9443	0.549483	0.959968
144.042	15.1565	C6H8O4	2,3-Dimethylmaleate	Metabolism of Cofactors and Vitamins	1.02648	1.16784	1.10981	0.871809	0.367564	0.572064	0.882552	0.958413	0.935947	0.35776	0.768599	0.67646	1.15022	1.24167	1.23085	0.492898	0.343962	0.330839	0.929996	0.923094	0.948667	0.418387	0.379347	0.630909
225.064	12.8842	C10H11NO5	4-Amino-4-deoxychorismate	Metabolism of Cofactors and Vitamins	0.54503	0.466314	0.543751	0.126295	0.243366	0.12561	1.00507	0.977903	0.828564	0.989835	0.95264	0.681823	1.14994	1.30711	1.40148	0.555928	0.321671	0.209317	0.682709	0.62002	0.773866	0.0878499	0.0498187	0.276418
139.075	7.63224	C6H9N3O	4-Amino-5-hydroxymethyl-2-methylpyrimidine	Metabolism of Cofactors and Vitamins	1.05568	1.12523	1.1125	0.615877	0.318917	0.481875	1.32795	1.20618	1.21662	0.384084	0.349861	0.0464082	1.15984	1.25207	1.23432	0.583685	0.600955	0.476804	1.24086	1.15921	1.001	0.175971	0.233793	0.993022
165.043	5.16086	C8H7NO3	4-Pyridoxolactone	Metabolism of Cofactors and Vitamins	1.33465	1.57217	1.43449	0.427189	0.128843	0.401401	0.901029	0.339629	1.03882	0.697868	0.0340055	0.840524	1.05943	0.811153	1.04174	0.578845	0.562147	0.689765	0.882528	1.05921	1.334	0.542209	0.837664	0.37247
326.123	12.8312	C13H18N4O6	6,7-Dimethyl-8-(1-D-ribityl)lumazine	Metabolism of Cofactors and Vitamins	0.775081	0.776618	1.03651	0.520478	0.487461	0.769897	0.953616	0.975506	0.787898	0.673674	0.825185	0.513478	0.696848	0.80824	0.609526	0.230154	0.518083	0.142299	1.10764	1.28807	1.35837	0.862463	0.628259	0.549986
187.121	7.82972	C9H17NO3	8-Amino-7-oxononanoate	Metabolism of Cofactors and Vitamins	0.854847	1.16418	0.88474	0.680658	0.622376	0.740063	0.914443	1.086	1.01766	0.816777	0.852008	0.970215	0.93949	0.581877	0.576909	0.916415	0.431773	0.426552	0.551354	0.66779	0.380805	0.314659	0.456564	0.197335
299.077	14.9127	C9H18NO8P	D-4'-Phosphopantothenate	Metabolism of Cofactors and Vitamins	1.12733	0.828836	1.2619	0.650759	0.187236	0.629504	0.84972	1.29496	0.750933	0.386816	0.567556	0.192592	0	0.144745	0	NA	NA	NA	0.792888	0.823006	1.16448	0.546785	0.606216	0.471289
122.048	7.85517	C6H6N2O	Nicotinamide	Metabolism of Cofactors and Vitamins	0.515128	0.722992	0.34323	NA	0.684335	NA	0.149034	0.405828	0.204746	NA	0.182208	NA	0.970306	1.16935	1.14512	0.95044	0.735623	0.798495	0	0.108539	0	NA	NA	NA
334.056	13.8896	C11H15N2O8P	Nicotinamide D-ribonucleotide	Metabolism of Cofactors and Vitamins	1.23709	0.809831	1.5239	0.710243	0.726287	0.525464	1.26617	1.77767	1.66295	0.553968	0.158866	0.223012	1.15328	1.17344	1.23132	0.251906	0.242821	0.127074	0.954271	1.23581	1.34348	0.838327	0.718491	0.26372
277.056	16.5913	C11H13NO6	Nicotinate D-ribonucleoside	Metabolism of Cofactors and Vitamins	1.06381	1.03657	1.12059	0.627952	0.691066	0.162731	1.21797	1.03475	1.28479	0.136582	0.691321	0.0354798	1.14073	1.08625	1.14529	0.609923	0.67216	0.600847	0.944551	1.02272	1.13442	0.455024	0.84946	0.161242
335.041	15.1666	C11H14NO9P	Nicotinate D-ribonucleotide	Metabolism of Cofactors and Vitamins	1.03053	1.06435	1.0325	0.933973	0.845886	0.924169	1.00492	1.10192	1.10592	0.987453	0.752383	0.721478	1.55411	1.38948	1.73656	0.0040488	0.00423508	0.0300424	0.825376	0.818642	0.757341	0.516448	0.516234	0.401306
167.058	8.22233	C8H9NO3	Pyridoxal	Metabolism of Cofactors and Vitamins	1.03551	1.07819	1.008	0.803556	0.578633	0.951866	1.05307	1.13694	1.22933	0.565877	0.120471	0.0199622	1.1091	1.08864	1.19538	0.866065	0.89343	0.769986	1.8253	1.58683	2.04804	0.000280276	0.0259421	0.00854077
249.04	13.684	C8H12NO6P	Pyridoxine phosphate	Metabolism of Cofactors and Vitamins	1.04606	0.988099	1.01586	0.887043	0.973481	0.960946	1.11256	0.943188	1.16201	0.860928	0.912011	0.8072	0.994878	1.02724	1.0699	0.989308	0.944145	0.870827	0.936447	1.04409	1.00508	0.906182	0.941593	0.993167
264.104	19.6911	C12H16N4OS	Thiamin	Metabolism of Cofactors and Vitamins	0.94071	0.937684	0.954713	0.823827	0.810807	0.843509	1.02041	1.05986	1.24975	0.923	0.790967	0.540659	1.42836	1.16622	1.22256	0.340715	0.576427	0.337825	0.889121	1.05748	0.796036	0.835069	0.916209	0.66127
135.054	9.66148	C5H5N5	Adenine	Nucleotide Metabolism	0.952497	1.18872	1.1915	0.841721	0.492763	0.275435	1.46127	1.33926	1.40282	0.0973665	0.15554	0.0669019	0.880615	0.995811	1.17401	0.54558	0.981921	0.445059	0.96432	0.835974	0.909119	0.893249	0.575528	0.725781
267.097	9.17931	C10H13N5O4	Adenosine	Nucleotide Metabolism	1.25491	1.32591	1.3182	0.609692	0.518533	0.585046	1.0835	1.14384	1.20065	0.660567	0.635963	0.334582	0.963163	1.49534	0.967872	0.920542	0.401043	0.909642	1.15377	1.1854	1.38411	0.472221	0.528562	0.185511
347.063	14.8452	C10H14N5O7P	AMP	Nucleotide Metabolism	1.07925	1.11287	0.899355	0.741839	0.649145	0.675689	0.850533	1.00487	1.04346	0.315849	0.982673	0.78267	1.1573	1.02764	1.10288	0.160474	0.700897	0.617296	0.853956	0.860089	0.958021	0.492319	0.496154	0.85407
128.022	29.7424	C4H4N2O3	Barbiturate	Nucleotide Metabolism	1.05281	1.13788	1.06339	0.73215	0.534869	0.672839	0.934731	1.01414	0.981597	0.606485	0.93188	0.90654	0.585233	0.607915	0.932804	0.451504	0.560636	0.89613	1.092	1.07421	1.13182	0.439828	0.444454	0.323888
323.052	16.2345	C9H14N3O8P	CMP	Nucleotide Metabolism	0.332353	0.264786	1.15468	0.103851	0.0823188	0.76861	1.12678	0.922479	0.627466	0.801674	0.865942	0.49528	1.8114	1.66329	2.07974	0.0393959	0.164255	0.14644	0.669868	2.05703	1.3613	0.626025	0.203366	0.554803
243.086	13.69	C9H13N3O5	Cytidine	Nucleotide Metabolism	1.14452	1.05589	1.03356	0.491347	0.72809	0.835292	1.20492	1.22756	1.75781	0.207472	0.134002	0.0679001	0.9177	0.962581	1.03688	0.705627	0.832542	0.840172	1.78286	1.64889	1.80021	0.0940043	0.0179034	0.148327
111.043	7.85235	C4H5N3O	Cytosine	Nucleotide Metabolism	1.06367	0.987504	0.997766	0.738253	0.934276	0.992469	0.933992	0.988353	1.12915	0.789463	0.950899	0.453299	1.07226	0.966876	1.18749	0.706682	0.891865	0.220445	0.860934	0.970919	0.852608	0.569491	0.900287	0.511209
307.057	15.1869	C9H14N3O7P	dCMP	Nucleotide Metabolism	1.21189	0.91455	1.04922	0.40226	0.47489	0.732636	0.938911	0.907514	0.802695	0.741089	0.61644	0.200707	0.85647	0.900257	0.822317	0.66381	0.765526	0.585837	0.862604	0.857073	0.949762	0.352665	0.534719	0.630802
273.096	14.6802	C9H13N3O4	Deoxycytidine	Nucleotide Metabolism	1.24163	1.11618	1.10364	0.56502	0.736075	0.764735	0.912109	0.98211	1.2284	0.784026	0.957918	0.550343	2.29747	1.18072	1.19097	0.0999202	0.123337	0.125633	0.99983	0.894168	0.94449	0.999595	0.714834	0.841201
427.029	16.0292	C10H15N5O10P2	dGDP	Nucleotide Metabolism	0.611458	0.569929	0.536352	0.346663	0.309032	0.281049	0.734198	1.27264	0.607966	0.606542	0.616468	0.459415	0.988924	0.945627	0.937875	0.905808	0.398369	0.78851	1.76654	1.02464	0.988679	0.313217	0.811129	0.910559
443.024	17.6729	C10H15N5O11P2	GDP	Nucleotide Metabolism	0.819031	1.0899	1.05893	0.366311	0.744256	0.787359	1.16724	1.11287	0.936225	0.225521	0.590404	0.625348	1.33048	1.34123	1.36947	0.0970411	0.240127	0.273238	1.05259	1.2173	0.868459	0.538403	0.148891	0.080814
151.049	12.2929	C5H5N5O	Guanine	Nucleotide Metabolism	0.966639	1.21672	1.16435	0.82629	0.445235	0.461355	0.975256	1.1998	1.22783	0.870349	0.484434	0.302767	0.624441	0.713507	0.726714	0.137877	0.324969	0.2737	0.973904	1.06908	0.97189	0.920441	0.811507	0.918627
428.013	16.3795	C10H14N4O11P2	IDP	Nucleotide Metabolism	1.0135	1.1685	0.900942	0.934175	0.390838	0.54738	1.04836	0.839108	0.855386	0.844257	0.484779	0.536383	0.949951	1.00779	1.00767	0.966678	0.995053	0.995089	0.427024	0.522195	0.466758	0.0350841	0.0626658	0.0422906
268.081	10.9483	C10H12N4O5	Inosine	Nucleotide Metabolism	0.834707	0.923737	0.920256	0.884834	0.948427	0.946083	0.948744	1.01376	1.07924	0.966857	0.991452	0.951981	0.96455	0.939968	1.02702	0.953929	0.90917	0.962824	1.17301	1.19321	1.17004	0.898485	0.884666	0.899471
176.043	16.3983	C5H8N2O5	N-Carbamoyl-L-aspartate	Nucleotide Metabolism	1.08978	0.955109	0.899636	0.896522	0.943968	0.856774	0.912899	1.14426	0.792953	0.885037	0.842056	0.714526	0.172166	0.239189	0.117474	0.0764658	0.088895	0.0692887	0.801922	1.00241	0.740371	0.719738	0.996469	0.574275
102.043	7.85148	C3H6N2O2	N-Formiminoglycine	Nucleotide Metabolism	1.11224	1.0448	1.0752	0.742758	0.815312	0.754619	0.492395	0.489476	0.34969	0.103722	0.102709	0.0601586	1.06536	1.0833	0.991311	0.65813	0.494827	0.93542	0.168233	0.244227	0.103489	0.00981871	0.0126592	0.0109949
156.017	11.9858	C5H4N2O4	Orotate	Nucleotide Metabolism	1.08357	0.958716	0.970812	0.35267	0.649624	0.623294	0.879189	0.982934	0.96463	0.514639	0.927455	0.824792	0.990832	0.958352	0.819988	0.923888	0.767269	0.224807	0.868387	0.823525	0.983888	0.279703	0.318476	0.89932
97.9674	17.5692	H2O4S	Sulfate	Nucleotide Metabolism	1.08908	0.917467	0.899064	0.793295	0.813934	0.770551	1.06805	1.1658	0.994716	0.868491	0.668529	0.989264	1.03486	0.991258	1.01942	0.591818	0.864961	0.849166	0.978377	1.07434	1.19213	0.946989	0.780204	0.646554
404.002	16.0591	C9H14N2O12P2	UDP	Nucleotide Metabolism	1.03892	1.08646	1.07059	0.72713	0.53263	0.606325	1.01075	1.10686	1.0144	0.836389	0.224677	0.795082	0.941304	1.04674	1.05712	0.549973	0.732987	0.78089	0.945553	0.954515	0.981958	0.332079	0.628837	0.793299
324.035	15.0219	C9H13N2O9P	UMP	Nucleotide Metabolism	1.06403	1.02907	1.09498	0.719677	0.860363	0.578809	0.873911	0.925916	0.946981	0.110336	0.412304	0.697579	0.529042	0.670879	0.437657	0.126833	0.408582	0.0933713	0.883631	0.954937	0.795321	0.171743	0.57913	0.0257535
112.027	11.8365	C4H4N2O2	Uracil	Nucleotide Metabolism	0.435033	0.867691	0.368303	0.123581	0.772497	0.106069	0.65137	0.823989	0.866382	0.141047	0.462373	0.550652	1.01492	0.98637	1.0718	0.93024	0.940145	0.741825	0.371911	0.512734	0.305416	0.19191	0.314503	0.166082
168.028	12.1933	C5H4N4O3	Urate	Nucleotide Metabolism	1.21279	1.07561	1.12025	0.399587	0.690679	0.456029	1.03532	0.976043	0.969418	0.84906	0.906375	0.898364	0.843709	1.00612	0.64343	0.801932	0.9921	0.608687	0.936622	0.93126	0.885339	0.720415	0.679684	0.495983
246.122	12.2952	C10H18N2O5	L-beta-aspartyl-L-leucine	Peptide	1.01413	0.925976	0.881159	0.991964	0.955325	0.925669	1.58756	4.44408	1.46049	0.559012	0.294965	0.608439	0.858722	0.748541	0.804064	0.302535	0.184205	0.121317	0.702274	0.5055	0.268987	0.516877	0.374882	0.156868
260.137	10.8907	C11H20N2O5	L-gamma-glutamyl-L-isoleucine	Peptide	1.10549	1.2716	1.0839	0.648559	0.218216	0.701089	0.88221	0.958607	0.775843	0.29784	0.825694	0.0688796	0.766027	0.89102	0.810528	0.144082	0.610017	0.145777	0.648478	0.798391	0.700793	0.0509425	0.351793	0.0394134
176.08	12.2435	C6H12N2O4	Ala-Ser	Peptide(di-)	1.10725	1.00473	1.11524	0.446459	0.969764	0.423436	0.913791	0.992545	0.863847	0.684489	0.96321	0.437923	0.263609	0.345727	0.161999	0.104935	0.126415	0.0923582	0.719912	0.815623	0.732163	0.445719	0.603306	0.466234
176.08	21.6929	C6H12N2O4	Gly-Thr	Peptide(di-)	1.1222	1.06041	1.02349	0.782032	0.851225	0.943351	0.748992	0.764759	0.742123	0.175094	0.225188	0.299798	1.10856	0.962246	1.05785	0.511632	0.770244	0.750465	0.507488	0.62308	0.564448	0.212042	0.307426	0.251537
186.101	11.3647	C8H14N2O3	Pro-Ala	Peptide(di-)	1.13451	1.07284	0.953009	0.211582	0.706826	0.577014	1.01253	1.03136	1.11987	0.942544	0.838955	0.432139	0.200078	0.263272	0.0236462	0.00834015	0.0147011	0.0157451	0.916153	0.983826	0.968235	0.648465	0.917265	0.840369
188.116	13.73	C8H16N2O3	Gly-Leu	Peptide(di-)	1.27935	0.975845	1.17465	0.492957	0.901464	0.647913	0.227092	0.385473	0.0336521	0.0183414	0.0356117	0.0236999	1.02704	0.974723	1.15615	0.96841	0.967871	0.821368	0.111528	0.155386	0.0112684	0.0732154	0.0818021	0.0659317
188.116	12.0992	C8H16N2O3	Val-Ala	Peptide(di-)	0.970381	0.934328	0.933992	0.881218	0.771383	0.798015	0.33624	0.4882	0.189335	0.017012	0.0422581	0.0233142	1.10979	0.99463	1.0046	0.570124	0.973438	0.981989	0.184472	0.259251	0.14092	0.0568535	0.0617732	0.0567669
190.059	16.3201	C6H10N2O5	Asp-Gly	Peptide(di-)	1.09382	0.937108	1.15973	0.739852	0.739849	0.556995	0.620211	0.747294	0.60095	0.0746764	0.177388	0.0686707	0.434296	0.48399	0.25167	0.0599034	0.0893885	0.0426882	0.599008	0.633937	0.567865	0.0984928	0.124893	0.0798516
202.132	12.7575	C9H18N2O3	Leu-Ala	Peptide(di-)	1.00918	1.05158	0.965952	0.966076	0.835694	0.749566	1.01176	0.976527	1.30293	0.943622	0.884198	0.362122	0.949233	0.797504	0.874973	0.903263	0.658389	0.781533	0.903305	0.986109	0.929907	0.633099	0.945633	0.720216
203.127	16.5745	C8H17N3O3	Lys-Gly	Peptide(di-)	1.07525	1.05163	1.04522	0.715877	0.853332	0.856139	1.01697	0.84038	0.933389	0.94681	0.580761	0.774916	0.254841	0.379405	0	0.0342402	0.0501194	NA	1.11299	1.02878	1.02313	0.65223	0.930172	0.940861
204.075	15.6555	C7H12N2O5	Ala-Asp	Peptide(di-)	1.34694	1.37664	1.23885	0.531164	0.443767	0.431134	0.166038	0.392803	0.0277123	0.0449092	0.084533	0.0419665	0.657259	0.77757	0.62803	0.311882	0.517631	0.263842	0.187315	0.290062	0.0131358	0.0986798	0.116994	0.0708528
204.075	15.1961	C7H12N2O5	Glu-Gly	Peptide(di-)	1.06929	1.19796	1.10376	0.695916	0.426361	0.597188	0.728337	0.876788	0.630077	0.0717376	0.45701	0.034887	0.518836	0.95428	0.783283	0.0637827	0.878495	0.362697	0.489906	0.509128	0.464079	0.0160054	0.00757468	0.00593226
212.091	11.8421	C8H12N4O3	Gly-His	Peptide(di-)	1.06371	1.02956	1.11216	0.854226	0.922016	0.730293	0.467696	0.615126	0.332124	0.120466	0.21817	0.0853679	0.722675	0.751947	0.753359	0.0997392	0.104883	0.0840319	0.283548	0.328429	0.16049	0.0483888	0.0578304	0.0514401
216.111	11.3533	C9H16N2O4	Pro-Thr	Peptide(di-)	1.06364	0.995044	0.964803	0.783025	0.972234	0.804353	0.630912	0.801691	0.596835	0.0779503	0.276892	0.0636159	0.190642	0.228916	0	0.031432	0.0336126	NA	0.536125	0.576501	0.500108	0.0610656	0.0805801	0.0491743
220.07	15.4493	C7H12N2O6	Asp-Ser	Peptide(di-)	1.13679	1.13903	1.05218	0.616762	0.629927	0.853745	0.694337	0.877417	0.653001	0.331807	0.661456	0.295095	0.624479	0.62507	0.566894	0.182865	0.178199	0.135318	0.36676	0.417986	0.141672	0.128956	0.150047	0.0837066
220.088	10.4493	C8H16N2O3S	Met-Ala	Peptide(di-)	1.30497	1.25589	1.20006	0.392511	0.50494	0.513436	0.540573	0.755781	0.422697	0.00283371	0.100731	0.00200273	1.03892	1.01088	1.19996	0.492201	0.87586	0.291697	0.265679	0.308412	0.223633	0.00248643	0.00315526	0.00321892
226.107	14.7644	C9H14N4O3	Ala-His	Peptide(di-)	1.08732	1.20588	1.08626	0.663026	0.28752	0.490158	0.5571	0.809282	0.633144	0.00761495	0.123628	0.015986	0.893356	0.679009	0.877039	0.598595	0.194615	0.559007	0.555952	0.582418	0.865996	0.182225	0.202826	0.636101
229.106	13.6676	C9H15N3O4	Asn-Pro	Peptide(di-)	1.04147	0.929335	1.02558	0.821014	0.791265	0.9278	0.42945	0.588499	0.0582168	0.0753913	0.21527	0.0331621	0.995931	0.937603	1.17741	0.986273	0.819954	0.511286	0.15202	0.212012	0.0548783	0.0200204	0.0228502	0.0251605
230.091	15.1183	C9H14N2O5	Pro-Asp	Peptide(di-)	0.934835	0.907651	0.861151	0.554792	0.524913	0.31603	0.603716	0.73532	0.468407	0.0852692	0.238882	0.0419983	0.228008	0.219647	0.0157176	0.122991	0.115661	0.0824687	0.360981	0.437248	0.328807	0.0199195	0.0239555	0.0247812
234.085	15.5083	C8H14N2O6	Glu-Ser	Peptide(di-)	1.04638	0.953811	1.28455	0.950056	0.947588	0.759843	0.958413	1.28575	1.05644	0.947006	0.737761	0.92453	0.443301	0.467809	0.390132	0.0105697	0.0144867	0.00986487	0.820437	1.11785	1.14846	0.780377	0.86636	0.865775
236.083	10.4517	C8H16N2O4S	Met-Ser	Peptide(di-)	1.2246	0.965169	1.0064	0.208128	0.752412	0.947011	0.882242	0.962095	0.776009	0.668617	0.879163	0.372119	0.738807	0.782457	0.877664	0.26002	0.30058	0.497038	0.636712	0.715486	0.618409	0.055057	0.108603	0.0528293
243.158	15.127	C11H21N3O3	Pro-Lys	Peptide(di-)	1.11053	1.17999	1.20853	0.518616	0.33775	0.0758387	0.95974	1.0845	0.988686	0.742367	0.580972	0.92083	0.21768	0.256734	0	0.0500081	0.0502033	NA	0.96835	1.09006	0.926445	0.845461	0.684746	0.647781
244.106	14.9419	C10H16N2O5	Pro-Glu	Peptide(di-)	0.919825	1.12695	0.932971	0.849127	0.809905	0.873658	1.08306	1.18749	1.18168	0.853069	0.688641	0.724908	0.296927	0.40354	0.0229633	0.0517846	0.0738656	NA	1.0104	1.02682	0.943751	0.983061	0.939707	0.910413
244.179	13.309	C12H24N2O3	Ile-Leu	Peptide(di-)	1.06609	1.0288	1.12297	0.790443	0.918333	0.748094	1.05853	1.09615	1.0782	0.829386	0.788902	0.742957	0.966044	1.14331	1.2757	0.779211	0.54169	0.229304	0.941045	0.857851	0.888743	0.794579	0.550391	0.693132
245.174	13.6914	C11H23N3O3	Lys-Val	Peptide(di-)	1.28463	1.13225	1.18674	0.429165	0.645318	0.569066	0.392407	0.725	0	0.0612435	0.410554	NA	0.224418	0.324528	0	0.0473845	0.0677794	NA	0.154334	0.271561	0	0.0354508	0.0521169	NA
247.08	15.5633	C8H13N3O6	Asp-Asn	Peptide(di-)	1.15257	1.12012	1.43709	0.564396	0.602125	0.344767	0.303664	0.507624	0	0.0241704	0.0987701	NA	0.660321	0.677729	0.631715	0.15572	0.174424	0.149321	0.0935802	0.179398	0	NA	0.0262528	NA
248.065	17.0997	C8H12N2O7	Asp-Asp	Peptide(di-)	0.966118	0.959781	0.85472	0.941466	0.923755	0.680273	0.324243	0.549184	0.0229106	0.0323705	0.111338	NA	0.632255	0.674071	0.581885	0.0558445	0.0804825	0.0421591	0.135582	0.177553	0	0.0409049	0.050593	NA
248.101	14.6007	C9H16N2O6	Glu-Thr	Peptide(di-)	1.0172	0.975384	0.859634	0.922714	0.885991	0.480751	1.13797	1.12777	1.1527	0.37251	0.234512	0.398701	0.457447	0.4961	0.392747	0.0307599	0.039907	0.0315471	1.02624	1.12629	1.08044	0.826522	0.538313	0.541287
261.132	18.019	C10H19N3O5	Lys-Asp	Peptide(di-)	1.02537	1.17414	1.09513	0.813826	0.442194	0.74739	0.990146	1.23447	1.40019	0.956433	0.548664	0.378277	1.29626	1.10779	1.16868	0.453704	0.705679	0.643035	0.925007	0.986403	0.890616	0.685319	0.944332	0.555154
262.08	13.9495	C9H14N2O7	Glu-Asp	Peptide(di-)	1.18606	1.10664	1.206	0.286656	0.586867	0.174617	0.631665	0.738304	0.540612	0.135967	0.241115	0.0842507	0.54244	0.619711	0.281452	0.181199	0.245967	0.051108	0.603853	0.527693	0.532451	0.131713	0.0330132	0.00707715
276.096	16.5549	C10H16N2O7	Glu-Glu	Peptide(di-)	0.865866	1.00576	0.915548	0.136873	0.93493	0.355917	0.999583	1.07507	1.1752	0.997914	0.650813	0.246234	0.262414	0.30782	0.166121	0.00336959	0.00369984	0.0085862	1.02857	1.0751	1.14933	0.853258	0.706706	0.491269
289.139	16.4212	C10H19N5O5	Asp-Arg	Peptide(di-)	1.29512	1.19235	1.25709	0.44861	0.276401	0.277483	0.241965	0.483484	0.0244985	0.00664028	0.0398775	0.0115103	1.20587	1.16261	1.25158	0.452	0.474426	0.31673	0.110877	0.116275	0	0.0363949	0.0366764	NA
344.137	4.60402	C18H20N2O5	Tyr-Tyr	Peptide(di-)	1.3681	1.17635	1.26576	0.284119	0.432932	0.274911	1.0625	0.881569	0.925019	0.832906	0.555714	0.57012	1.03521	1.15945	1.14359	0.768131	0.363199	0.486698	1.09192	0.956006	1.02748	0.529192	0.787655	0.79036
179.074	7.8359	C14H22N4O7	Ala-Asp-Gly-Pro	Peptide(tetra-)	0.87648	0.955633	1.1082	0.610747	0.843992	0.683871	0.937646	1.28946	1.03552	0.617936	0.372472	0.753439	1.01628	1.02039	1.01789	0.915967	0.888537	0.890043	0.980808	0.836934	1.29074	0.938128	0.550376	0.51303
186.082	7.83297	C15H24N4O7	Glu-Ala-Gly-Pro	Peptide(tetra-)	1.06269	1.12929	1.11145	0.662484	0.480019	0.588997	0.807522	1.00961	1.06549	0.295703	0.95426	0.547048	1.055	1.06305	1.02798	0.741799	0.661499	0.83315	1.00658	0.934079	0.96089	0.976483	0.719221	0.831651
186.082	27.8679	C15H24N4O7	Ala-Ala-Asp-Pro	Peptide(tetra-)	1.04866	1.01342	0.998107	0.465042	0.75978	0.96803	0.989748	1.01248	1.00739	0.751464	0.778048	0.860675	0.959632	1.02691	1.03428	0.470188	0.504576	0.281771	0.979052	0.948864	0.989956	0.409666	0.0320135	0.62529
193.09	7.82883	C16H26N4O7	Glu-Ala-Ala-Pro	Peptide(tetra-)	1.05033	1.00315	1.14772	0.890138	0.993424	0.696362	0.753909	0.665552	1.07357	0.437874	0.292079	0.832224	1.10938	1.06675	1.08962	0.593508	0.72748	0.612607	0.739556	0.660453	0.620299	0.402744	0.41812	0.2607
193.09	27.8743	C16H26N4O7	Asp-Val-Gly-Pro	Peptide(tetra-)	1.02969	1.10009	1.02707	0.90448	0.694526	0.914005	1.11204	1.49043	1.46473	0.527306	0.0211572	0.048628	1.06276	1.04364	1.04728	0.118522	0.239636	0.199876	0.920861	0.960953	1.02634	0.300539	0.873069	0.910012
318.154	17.7848	C12H22N4O6	Ala-Ala-Ala-Ser	Peptide(tetra-)	0.860637	0.910901	0.917335	0.79747	0.870731	0.884229	1.12895	1.21703	1.29236	0.774797	0.682298	0.651958	1.02776	0.996583	1.09552	0.71958	0.957098	0.52556	1.12665	1.04267	1.02757	0.827581	0.94033	0.95937
362.126	14.7725	C13H22N4O6S	Cys-Gly-Pro-Ser	Peptide(tetra-)	1.23384	1.07193	1.23287	0.183542	0.656415	0.185531	0.965194	1.11636	1.10621	0.835405	0.541874	0.578523	0.954652	0.859801	0.745381	0.898203	0.739695	0.612087	0.848949	0.713543	0.948869	0.229954	0.132623	0.688526
375.175	7.83897	C14H25N5O7	Ala-Ala-Gln-Ser	Peptide(tetra-)	0.791562	0.965901	0.752105	0.456487	0.928667	0.463592	0.711268	0.988039	0.771409	0.368473	0.967464	0.457477	0.906228	1.44102	1.0513	0.815903	0.499469	0.895599	0.690155	0.726245	0.65556	0.0925447	0.217146	0.0472221
375.175	27.8541	C14H25N5O7	Asn-Val-Gly-Ser	Peptide(tetra-)	1.06256	1.45056	1.12504	0.87949	0.520167	0.677202	0.176075	0.471365	0	0.030886	0.156458	NA	1.00367	1.02077	1.0791	0.968646	0.832505	0.404333	0.0802467	0.123483	0	0.0290355	0.0275965	NA
376.142	14.6437	C14H24N4O6S	Ala-Cys-Pro-Ser	Peptide(tetra-)	0.916759	0.981161	0.98127	0.371945	0.827238	0.837946	1.05478	1.07266	1.06605	0.637839	0.441807	0.469218	0.85296	0.779366	0.857733	0.552405	0.388922	0.75572	0.95755	0.953726	0.904772	0.607451	0.644357	0.295942
389.19	7.83434	C15H27N5O7	Asn-Leu-Gly-Ser	Peptide(tetra-)	0.993242	1.01596	1.01851	0.947084	0.86198	0.836132	1.0828	1.05811	1.13986	0.490406	0.500006	0.0254173	0.706589	1.12057	1.34211	0.345782	0.773889	0.280846	0.908356	0.934316	0.923254	0.0956958	0.315372	0.286243
389.191	27.8608	C15H27N5O7	Ala-Lys-Asp-Gly	Peptide(tetra-)	1.4038	1.25908	1.07446	0.212718	0.617947	0.755136	0	0.304068	0	NA	NA	NA	1.00868	1.02977	1.01374	0.852582	0.707838	0.76238	0	0.0781433	0	NA	NA	NA
394.116	17.1221	C13H22N4O8S	Ala-Asp-Cys-Ser	Peptide(tetra-)	1.12869	1.08107	0.818953	0.840253	0.900379	0.750016	1.74867	2.12006	2.03894	0.0211612	0.174376	0.0104337	1.15825	1.06239	1.31156	0.769925	0.90604	0.66536	1.22424	1.08396	0.93933	0.55187	0.832639	0.890713
403.206	27.8666	C16H29N5O7	Ala-Leu-Asn-Ser	Peptide(tetra-)	0.949468	0.942507	0.951173	0.652069	0.604975	0.65684	1.05456	1.12813	1.10286	0.74706	0.312982	0.427101	1.08992	1.13693	1.07432	0.392132	0.234891	0.0762773	0.940386	0.927704	0.921168	0.152536	0.1583	0.2119
414.223	15.4456	C17H30N6O6	Asn-Lys-Gly-Pro	Peptide(tetra-)	1.03843	1.169	0.996989	0.856054	0.622635	0.984008	0.191338	0.435613	0	NA	0.0479721	NA	0.30546	0.490488	0.0926852	0.0313919	0.139534	0.0203327	0.0920697	0.0684875	0	NA	NA	NA
416.191	10.0819	C17H28N4O8	Asp-Val-Pro-Ser	Peptide(tetra-)	1.16331	1.17669	0.940397	0.687781	0.604283	0.859482	0.166547	0.62527	0	NA	0.333267	NA	0.467042	0.558469	0.274137	0.267996	0.336879	0.168905	0.0783804	0.0821369	0	NA	NA	NA
417.222	27.8734	C17H31N5O7	Ala-Leu-Gln-Ser	Peptide(tetra-)	1.01577	0.860188	0.952183	0.972819	0.641988	0.870984	0.842099	1.0323	0.849439	0.435305	0.852862	0.258708	1.00767	0.988443	0.96148	0.915941	0.859448	0.569452	0.37782	0.48313	0.353952	0.143707	0.197172	0.140407
429.222	14.714	C18H31N5O7	Ala-Lys-Asp-Pro	Peptide(tetra-)	0.862243	0.81209	0.855135	0.562728	0.454675	0.61505	1.1019	1.14992	1.14758	0.785359	0.644164	0.659106	0.166174	0.194878	0	NA	NA	NA	1.02743	1.05975	1.05676	0.93726	0.856028	0.885561
439.243	10.8213	C20H33N5O6	Pro-Pro-Val-Gln	Peptide(tetra-)	1.1216	1.03822	1.07863	0.689435	0.870317	0.744746	1.04743	1.21643	1.22806	0.865404	0.565059	0.491255	0.0619467	0.141268	0	NA	0.0787856	NA	1.0372	1.00264	0.904146	0.838501	0.982158	0.585745
444.281	7.83798	C18H36N8O5	Ala-Lys-Ala-Arg	Peptide(tetra-)	1.49731	1.08711	1.04048	0.269557	0.63485	0.849559	1.16398	1.15907	1.10672	0.359411	0.150065	0.56685	1.27638	1.34853	1.71417	0.541893	0.597237	0.184448	1.07605	0.724278	0.986331	0.728971	0.160376	0.926698
459.207	9.19134	C17H29N7O8	Ala-Asn-Gln-Gln	Peptide(tetra-)	1.23228	0.922253	0.78061	0.390043	0.700188	0.226909	0.779344	0.775772	0.99307	0.0464319	0.126593	0.982028	1.292	1.12161	1.12748	0.233782	0.560886	0.562791	1.14557	1.12188	1.25509	0.322649	0.599977	0.0210672
460.265	14.1952	C19H36N6O7	Asn-Lys-Thr-Val	Peptide(tetra-)	0.996853	1.14885	1.04004	0.993286	0.637898	0.932511	0.515361	0.770408	0.720043	0.349382	0.696793	0.564236	0.0784998	0.183813	0	NA	0.120088	NA	1.3394	0.944322	1.07436	0.276945	0.863046	0.882347
461.187	17.8095	C16H27N7O9	Asn-Thr-Asn-Asn	Peptide(tetra-)	0.940582	0.898096	0.99674	0.804231	0.685174	0.986559	0.875711	0.943425	0.947731	0.532416	0.789153	0.781106	1.05849	1.08493	1.12652	0.705718	0.462081	0.405328	0.801381	0.912719	0.886287	0.233185	0.640057	0.485991
461.187	16.9635	C16H27N7O9	Arg-Asp-Asp-Gly	Peptide(tetra-)	3.3535	2.06353	5.26005	0.36993	0.500201	0.286859	0.527093	0.733641	1.1387	NA	NA	0.903207	1.08778	1.05067	1.07446	0.773684	0.859313	0.83357	2.99794	0.856446	1.67857	0.418351	0.876443	0.576536
469.137	14.3412	C19H23N5O7	Asp-Trp-Gly-Gly	Peptide(tetra-)	1.06913	1.01351	1.13379	0.853493	0.956541	0.625403	1.19017	0.947444	0.955353	0.434658	0.805102	0.852681	1.05813	1.02709	1.04804	0.756373	0.900268	0.890086	1.09374	1.30457	1.08632	0.360926	0.111404	0.583715
470.347	11.7301	C24H46N4O5	Leu-Leu-Leu-Leu	Peptide(tetra-)	1.18965	0.972794	1.30871	0.694432	0.923636	0.573628	1.77241	1.75744	1.45376	0.186627	0.307458	0.357737	0.939764	1.1014	1.14559	0.66169	0.482743	0.34345	1.7333	1.04943	1.2964	0.295846	0.926131	0.633038
475.243	4.76539	C23H33N5O6	Pro-Val-Asn-Phe	Peptide(tetra-)	1.15049	0.980932	1.11886	0.762906	0.943119	0.660416	0.0837009	0.30041	0	0.0164705	0.0355358	NA	0	0.109139	0	NA	NA	NA	0.0283348	0.0319338	0	NA	NA	NA
477.171	3.91219	C17H27N5O11	Asn-Glu-Glu-Ser	Peptide(tetra-)	1.07232	1.06381	0.930271	0.804008	0.862243	0.819001	0.580811	0.838697	0.129834	0.180208	0.613632	0.0338241	3.12566	1.31468	1.27468	0.0759759	0.77933	0.780114	0.149632	0.219822	0.0620268	0.0872677	0.0978608	0.0792176
484.192	15.2498	C19H28N6O9	His-Val-Asp-Asp	Peptide(tetra-)	1.05341	1.24902	1.12059	0.654526	0.135929	0.33112	1.00752	1.0638	1.09389	0.976359	0.423611	0.478219	0.0972043	0.163104	0	0.0536401	0.0551867	NA	1.08002	1.08183	1.05876	0.590585	0.629571	0.672861
488.307	7.83774	C20H40N8O6	Arg-Lys-Val-Ser	Peptide(tetra-)	0.818569	0.875295	0.874497	0.0479822	0.151368	0.114555	0.973381	1.1262	1.10221	0.772815	0.0158886	0.0122371	0.767972	0.924852	1.77875	0.377867	0.774807	0.135767	0.926887	0.969559	0.994215	0.434258	0.651851	0.933499
489.244	13.9859	C20H35N5O9	Asp-Leu-Lys-Asp	Peptide(tetra-)	1.01335	1.09424	0.788402	0.963139	0.750653	0.389822	0.595402	1.05657	0.859109	0.185706	0.890345	0.654437	0.598176	0.736802	0.403325	0.374003	0.58099	0.201349	0.585538	0.53176	0.362611	0.170669	0.0644504	0.0451104
515.202	28.394	C24H29N5O8	Asn-Gly-Tyr-Tyr	Peptide(tetra-)	1.02426	0.941684	0.971342	0.948152	0.876201	0.930677	0.817953	0.981468	0.855842	0.636992	0.964646	0.659047	1.10337	1.13994	1.03645	0.698118	0.36029	0.894439	0.8561	0.897275	0.735668	0.586943	0.690907	0.455862
518.326	7.82134	C23H46N6O5S	Ile-Lys-Lys-Met	Peptide(tetra-)	0.860812	1.03361	0.879101	0.586454	0.911492	0.600337	0.849681	0.944439	0.988243	0.566762	0.823205	0.965092	1.42293	1.46054	1.20232	0.301466	0.0807671	0.778084	0.807206	0.981703	0.791008	0.172131	0.878558	0.156643
520.196	14.1406	C19H32N6O9S	Asp-Met-Gln-Gln	Peptide(tetra-)	0.97117	0.993205	0.957887	0.599696	0.897527	0.461773	1.02405	1.01482	1.05011	0.502073	0.5765	0.134876	0.928004	0.867435	1.06061	0.731101	0.601288	0.851022	0.976072	0.96904	0.993119	0.520497	0.372029	0.870645
529.275	4.7674	C24H35N9O5	Ala-Phe-Arg-His	Peptide(tetra-)	1.0897	1.16411	1.18882	0.709886	0.681523	0.439291	0.711823	0.871011	0.777205	0.23848	0.630051	0.370002	0.984855	0.88059	0.623195	0.946853	0.627886	0.0439127	0.396826	0.457345	0.202463	0.0901483	0.116677	0.0619413
532.261	12.2987	C20H36N8O9	Arg-Lys-Asp-Asp	Peptide(tetra-)	0.875614	1.01773	0.956306	0.759983	0.967925	0.916721	0.800328	1.03329	0.743762	0.570694	0.916796	0.449876	0.918014	0.880779	1.158	0.651148	0.405349	0.626683	0.662749	0.633538	0.5719	0.38606	0.302889	0.24052
532.334	28.4035	C22H41N7O7	Arg-Leu-Leu-Asp	Peptide(tetra-)	1.7185	1.48591	2.16497	0.214343	0.285642	0.493626	1.34632	1.98908	1.23859	0.578419	0.284474	0.481606	1.1496	1.73897	1.42973	0.65159	0.189024	0.0107537	2.15548	0.532853	1.55316	0.334631	0.465929	0.683831
535.159	3.87529	C20H30N4O6S3	Cys-Met-Cys-Tyr	Peptide(tetra-)	0.94182	0.946483	0.821329	0.588054	0.53708	0.173178	1.04912	1.02565	0.957754	0.833004	0.886788	0.812846	2.25324	0.681098	1.46008	0.446679	0.645241	0.623258	1.08671	1.10135	1.15737	0.548811	0.547297	0.285581
550.312	16.5305	C26H42N6O7	Gln-Leu-Lys-Tyr	Peptide(tetra-)	1.21641	1.02262	1.10926	0.264811	0.904259	0.583525	0.997249	1.12227	1.1124	0.990513	0.605177	0.662533	0.803086	0.955699	1.02296	0.225625	0.529413	0.887459	0.936224	0.772183	1.01108	0.572691	0.250021	0.945412
557.333	7.83486	C28H43N7O5	Lys-Lys-Trp-Pro	Peptide(tetra-)	1.16262	0.980214	1.1822	0.395408	0.916347	0.379395	0.980056	1.10667	1.10553	0.924176	0.641282	0.644313	0.792336	0.719644	1.409	0.726749	0.643831	0.544519	0.863562	0.702891	0.960542	0.159504	0.0863136	0.765891
[truncated: 31 more rows]

## Sheet: Rings
Mass	RT	FORMULA	Putative metabolite	Map	0 h						1.5 h		3 h						6 h						9 h
[truncated: 661 more rows]
