# Supplementary material for: System-wide biochemical analysis reveals ozonide antimalarials initially act by disrupting Plasmodium falciparum haemoglobin digestion
Source: PLoS Pathog. 2020 Jun 26;16(6):e1008485. doi: 10.1371/journal.ppat.1008485 (PMC7347234; doi:10.1371/journal.ppat.1008485)
Supplement: S2 Dataset — (XLSX) [file ppat.1008485.s018.xlsx]

## Sheet: Cam3.IIR539T vs Cam3.IIrev
Mass	RT	FORMULA	Putative metabolite	Map	Cam3.IIR539T						Cam3.IIrev
					Fold changes (vs DMSO)			ttest: OZ277	ttest: OZ439	ttest: DHA	Fold changes (vs DMSO)			ttest: OZ277	ttest: OZ439	ttest: DHA
					OZ277	OZ439	DHA				OZ277	OZ439	DHA
390.277	4.06776	C24H38O4	Bis(2-ethylhexyl)phthalate	Miscellaneous	1.0693	0.933237	1.11182	0.815069	0.723032	0.69397	1.98926	1.40921	1.04953	0.49138	0.633395	0.884225
202.143	21.0416	C8H18N4O2	NG,NG-Dimethyl-L-arginine	Miscellaneous	0.890685	0.754828	1.14791	0.600432	0.243846	0.624967	1.37672	1.31815	1.14704	0.4582	0.557873	0.408971
136.037	16.029	C4H8O5	Erythronicacid	Miscellaneous	1.02117	0.862686	0.890608	0.967361	0.756849	0.800376	1.24521	1.158	0.983019	0.435513	0.553944	0.95536
381.023	16.5821	C8H17NO12P2	N-Acetyl-D-glucosamine 1,6-bisphosphate	Miscellaneous	0.90732	1.03245	0.721498	0.766588	0.924442	0.245159	1.02794	1.33993	0.821475	0.916928	0.367749	0.174458
164.032	12.3911	C5H8O6	2-Dehydro-D-xylonate	Miscellaneous	0.927263	0.8089	0.997884	0.692255	0.437747	0.993808	1.25364	1.20764	1.10504	0.487693	0.290876	0.332248
148.125	4.23531	C11H16	Pentylbenzene	Miscellaneous	0.422161	0.567153	0.761184	0.142875	0.279836	0.596036	1.23756	1.75232	1.58896	0.561663	0.260578	0.285819
213.111	14.1539	C9H15N3O3	Methyl 2-diazoacetamidohexonate	Miscellaneous	1.06999	0.823567	0.970363	0.882443	0.636684	0.943726	1.28679	1.06254	1.36396	0.529678	0.886781	0.566312
173.105	11.7905	C8H15NO3	N-Acetyl-L-leucine	Miscellaneous	0.844017	0.978569	0.901681	0.719568	0.962211	0.827158	1.10271	1.09565	0.952495	0.860916	0.876778	0.947316
679.105	12.9486	C21H27N7O15P2	nicotinamide guanine dinucleotide	Miscellaneous	0.953002	0.8897	1.05845	0.833894	0.599138	0.763102	1.30451	1.17771	1.11922	0.652879	0.697828	0.669098
212.009	13.1601	C5H9O7P	phosphinomethylisomalate	Miscellaneous	0.989955	1.0648	1.09425	0.908458	0.657771	0.48801	1.24371	1.20948	1.09123	0.731947	0.738433	0.881539
189.111	15.1357	C7H15N3O3	L-Homocitrulline	Miscellaneous	0.92232	0.742947	0.898653	0.880391	0.495733	0.80684	1.22154	1.12427	1.00867	0.371495	0.541593	0.978752
120.094	4.24405	C9H12	Cumene	Miscellaneous	0.428343	0.741151	0.743011	0.0925215	0.544489	0.540969	1.26302	1.59621	1.42985	0.467989	0.256581	0.347979
249.031	18.418	C8H11NO6S	Norepinephrinesulfate	Miscellaneous	1.3691	1.07693	1.2414	0.082217	0.780646	0.465474	2.95986	2.46601	1.49017	0.510686	0.533697	0.647628
174.137	20.9913	C8H18N2O2	Ne,Ne dimethyllysine	Miscellaneous	0.864683	0.754668	0.820768	0.725481	0.487489	0.635554	1.31394	1.14918	0.982515	0.326425	0.438315	0.960493
177.998	11.1494	C5H11AsO2	Arsenobetaine	Miscellaneous	0.859515	1.00461	0.91266	0.794324	0.99421	0.876768	1.25905	1.22401	0.909124	0.598674	0.652747	0.892851
138.043	7.88624	C6H6N2O2	NicotinamideN-oxide	Miscellaneous	0.348085	0.888336	0.407919	0.321389	0.870393	0.355554	0.803781	0.423489	0.360633	0.702618	0.223224	0.179264
151.049	12.3044	C5H5N5O	2-Hydroxyadenine	Miscellaneous	0.826417	1.24363	0.607201	0.529107	0.421446	0.17562	0.805626	1.09481	0.773073	0.576737	0.823905	0.513247
179.058	5.97589	C9H9NO3	4-oxo-4-(3-pyridyl)-butanoate	Miscellaneous	1.08079	0.98781	1.06681	0.771782	0.933369	0.723856	1.05059	1.26989	1.27028	0.794058	0.476103	0.314828
302.173	4.77664	C15H26O6	Tributyrin	Miscellaneous	0.884225	0.796275	1.347	0.632603	0.501389	0.236488	0.861559	0.9242	1.15539	0.753907	0.833811	0.808588
129.079	21.3356	C6H11NO2	(R)-piperidine-3-carboxylate	Miscellaneous	0.976582	0.868753	1.00809	0.941635	0.620994	0.978976	1.09805	1.0109	0.951218	0.697933	0.954912	0.877355
884.544	3.78685	C55H72N4O6	dihydrogeranylgeranyl-bacteriopheophytin	Miscellaneous	1.03987	1.41098	0.863068	0.870002	0.211249	0.100717	1.12856	1.17201	1.00912	0.65065	0.561717	0.962345
186.064	14.2811	C7H10N2O4	(S)-AMPA	Miscellaneous	0.898024	0.923212	0.785082	0.666751	0.714259	0.312662	0.830964	0.8262	0.690342	0.0826314	0.00603901	0.116399
244.131	4.78955	C12H20O5	Polyethylene, oxidized	Miscellaneous	0.785344	0.758295	1.4017	0.394595	0.381548	0.275746	0.714517	0.805599	1.0688	0.524213	0.635849	0.922506
242.019	14.9531	C6H11O8P	6-deoxy-5-ketofructose-1-phosphate	Miscellaneous	0.942681	0.969429	0.938766	0.656711	0.853365	0.694214	1.04582	1.07401	0.958669	0.914489	0.851766	0.882802
210.029	21.8407	C6H11O6P	3-propylphosphoenolpyruvate	Miscellaneous	1.13536	1.12075	1.14616	0.576529	0.622024	0.603608	1.18606	0.933844	1.26041	0.529329	0.830956	0.315339
96.0213	13.8172	C5H4O2	Furfural	Miscellaneous	0.866065	0.734319	0.968117	0.571547	0.175156	0.866999	0.912097	1.14738	1.5953	0.551407	0.580908	0.10974
266.155	3.8177	C12H26O4S	sodium dodecyl sulfate	Miscellaneous	0.76581	0.942144	2.33016	0.253509	0.831322	0.437014	1.04996	0.746124	1.05294	0.820829	0.302652	0.943016
223.121	10.3438	C12H17NO3	Cerulenin	Miscellaneous	0.917527	0.75086	0.908016	0.871067	0.56733	0.857612	1.30622	1.12378	1.02977	0.762439	0.889889	0.977435
276.025	16.7391	C6H13O10P	2-Carboxy-D-arabinitol 1-phosphate	Miscellaneous	0.920529	0.92298	0.839861	0.585094	0.584301	0.227588	0.821048	1.15711	0.897176	0.424717	0.53419	0.403642
246.137	8.79959	C14H18N2O2	Hypaphorine	Miscellaneous	0.9758	1.07225	1.15781	0.744203	0.41896	0.262075	1.13578	1.13408	0.965401	0.696163	0.638429	0.899832
222.074	14.142	C8H14O7	6-Acetyl-D-glucose	Miscellaneous	0.780615	0.921024	0.918286	0.068011	0.126956	0.533787	1.27683	1.20154	1.11031	0.308074	0.299842	0.358906
712.367	14.944	C36H56O14	Digitalin	Miscellaneous	0.928343	0.869615	1.05652	0.791053	0.574053	0.785444	1.05656	0.89542	0.878162	0.870093	0.718726	0.461657
621.027	17.7209	C15H22N5O16P3	ADP ribose 1'',2''-phosphate	Miscellaneous	0.948356	1.04762	0.755192	0.85607	0.846085	0.392648	0.713265	0.925214	0.918173	0.372405	0.818216	0.765627
334.067	15.9053	C9H19O11P	sn-glycero-3-Phospho-1-inositol	Miscellaneous	0.904895	0.852545	0.896573	0.651796	0.318913	0.484561	1.22015	0.851977	0.977779	0.144372	0.281069	0.916137
179.058	6.5504	C9H9NO3	3-Succinoylpyridine	Miscellaneous	0.931386	0.921285	1.13731	0.661594	0.248446	0.467321	1.02186	1.02615	1.15397	0.889181	0.821078	0.474676
265.131	8.43458	C14H19NO4	N(alpha)-Benzyloxycarbonyl-L-leucine	Miscellaneous	1.01909	0.872604	0.937444	0.962476	0.660725	0.878589	1.17066	1.17302	0.994007	0.514764	0.508227	0.987418
237.085	12.5048	C8H15NO7	N-Acetyl-D-glucosaminate	Miscellaneous	0.96131	1.0781	1.10878	0.869455	0.779493	0.705653	0.868335	1.1063	1.01567	0.198484	0.539891	0.933949
145.053	8.79635	C9H7NO	3-Methyleneoxindole	Miscellaneous	1.06742	1.12168	1.28543	0.478112	0.162122	0.246029	1.06173	1.24299	1.04334	0.866986	0.408684	0.897698
187.063	8.79936	C11H9NO2	Indoleacrylicacid	Miscellaneous	1.03426	1.08551	1.27691	0.701561	0.286121	0.193775	1.13369	1.18217	0.994227	0.69475	0.589448	0.984149
163.084	15.7719	C6H13NO4	Deoxymannojirimycin	Miscellaneous	0.935258	0.911957	1.01175	0.780523	0.800459	0.967636	1.47566	1.39543	1.08985	0.284465	0.488412	0.471212
258.11	4.8106	C12H18O6	1,1'-(Tetrahydro-6a-hydroxy-2,3a,5-trimethylfuro[2,3-d]-1,3-dioxole-2,5-diyl)bis-ethanone	Miscellaneous	0.964948	0.838536	1.30832	0.887732	0.40453	0.179669	0.769182	0.705883	0.923446	0.54852	0.4467	0.883496
212.009	12.5023	C5H9O7P	P-DPD	Miscellaneous	1.03177	0.935797	1.19249	0.884871	0.82129	0.366606	1.16973	1.1763	1.12395	0.764588	0.709745	0.756043
195.074	11.7547	C6H13NO6	D-Glucose oxime	Miscellaneous	0.713551	0.887118	0.98312	0.184474	0.332347	0.868627	1.00663	1.1137	0.888051	0.971665	0.332943	0.160364
304.102	15.8308	C10H16N4O7	Vicine	Miscellaneous	1.06654	1.06033	0.896671	0.352004	0.747733	0.217597	0.906948	1.02315	0.91941	0.590929	0.898211	0.728972
112.016	12.3667	C5H4O3	2-Furoate	Miscellaneous	0.96851	0.832024	0.89625	0.874685	0.0940075	0.332122	1.17808	0.928528	1.06505	0.221901	0.498506	0.465031
336.076	10.2164	C17H17ClO5	6-Methyl-griseofulvin	Miscellaneous	0.961066	0.990308	0.888165	0.731031	0.969356	0.741232	1.48562	1.15999	0.94644	0.0309718	0.332165	0.752783
179.058	7.13562	C9H9NO3	N-Acetylanthranilate	Miscellaneous	0.877039	1.42271	1.90273	0.375037	0.228449	0.158856	1.70683	1.72382	1.93176	0.084543	0.0322299	0.234205
423.335	7.85133	C25H45NO4	Linoelaidylcarnitine	Miscellaneous	1.1191	1.02462	0.834521	0.623599	0.798356	0.124282	0.962531	1.00636	1.00159	0.584714	0.928246	0.981636
243.147	8.45153	C12H21NO4	Tiglylcarnitine	Miscellaneous	0.707756	0.788559	0.814354	0.00470168	0.0243588	0.0305139	0.942192	0.931129	0.986218	0.793281	0.734082	0.940283
200.03	11.747	C12H8OS	dibenzothiophene-5-oxide	Miscellaneous	0.910334	0.912628	1.02358	0.572427	0.593465	0.864365	1.04943	1.2721	0.952624	0.82868	0.019543	0.70667
151.03	10.4573	C4H9NO3S	methiin	Miscellaneous	0.798936	0.857094	0.941948	0.267248	0.402075	0.781477	1.00413	1.21742	1.2242	0.976139	0.111377	0.391005
98.0367	12.6478	C5H6O2	2-Furanmethanol	Miscellaneous	1.11081	1.06615	0.882749	0.686335	0.618123	0.389186	1.30203	1.41187	1.0235	0.168335	0.0587868	0.917213
309.106	14.7007	C11H19NO9	O-Acetylneuraminic acid	Miscellaneous	0.84586	0.986309	0.845568	0.193065	0.893584	0.298162	0.917908	1.17552	0.992959	0.492484	0.501286	0.944178
147.09	12.1547	C6H13NO3	N-hydroxyisoleucine	Miscellaneous	0.935964	0.873215	0.934771	0.90538	0.798468	0.902555	1.04354	1.00267	0.925196	0.942004	0.996223	0.923743
261.132	18.0548	C10H19N3O5	Aspartylysine	Miscellaneous	1.01467	1.05425	1.06472	0.904676	0.735993	0.640817	0.819882	0.799411	1.00075	0.339227	0.305165	0.997224
253.085	23.4674	C14H11N3O2	aeruginosin A	Miscellaneous	1.06368	1.07354	1.07191	0.792265	0.794982	0.821642	1.03865	0.884557	1.08416	0.904377	0.667705	0.74041
201.137	11.8729	C10H19NO3	Capryloylglycine	Miscellaneous	0.879583	0.908553	1.01107	0.755154	0.814169	0.979595	1.0096	0.994072	1.01768	0.970618	0.982795	0.967278
358.111	15.0114	C12H22O12	melibionate	Miscellaneous	1.06565	1.00708	1.13764	0.227748	0.9011	0.308317	1.03476	0.999131	1.04129	0.817292	0.993246	0.567373
326.122	15.9799	C12H22O10	2-O-alpha-L-Rhamnopyranosyl-D-glucopyranose	Miscellaneous	1.04894	0.990849	0.994704	0.788721	0.907503	0.962718	1.15179	1.17899	1.03874	0.146456	0.105383	0.601521
122.048	14.0857	C6H6N2O	Picolinamide	Miscellaneous	1.15461	1.12987	1.08792	0.197402	0.323348	0.05821	1.05741	1.10828	1.31987	0.517887	0.27328	0.161073
348.111	12.9846	C20H16N2O4	Camptothecin	Miscellaneous	1.34469	1.00428	1.00739	0.473663	0.98683	0.984847	1.1638	1.01978	0.882061	0.655256	0.914463	0.709357
378.137	13.8502	C12H26O13	Galactinoldihydrate	Miscellaneous	1.07488	1.10369	1.03922	0.574782	0.465951	0.716255	0.906579	0.966423	0.956234	0.661973	0.811427	0.836424
259.046	12.0293	C6H14NO8P	glycerophosphoserine	Miscellaneous	1.12368	0.81328	0.902219	0.397896	0.206058	0.743091	1.08202	0.980767	0.766566	0.814142	0.942283	0.272387
614.396	5.69471	C32H58N2O7S	CHAPS	Miscellaneous	1.13482	0.981933	0.918854	0.434422	0.928685	0.706673	0.974648	0.999526	0.951372	0.781708	0.99359	0.438563
256.121	4.77043	C15H16N2O2	ancymidol	Miscellaneous	0.899633	1.02091	1.03494	0.644354	0.959017	0.873103	0.92618	0.919809	0.986402	0.716879	0.617098	0.947928
149.069	15.5897	C5H11NO4	4-amino-4-deoxy-L-arabinose	Miscellaneous	1.16011	0.813861	1.20221	0.482182	0.245314	0.499607	1.02773	0.96617	1.09651	0.892848	0.779445	0.352036
374.137	10.2477	C20H22O7	Kievitone hydrate	Miscellaneous	0.961694	0.840916	0.881266	0.866024	0.332137	0.442523	0.899993	1.07832	1.13831	0.305658	0.262549	0.437206
188.014	5.1717	C7H8O4S	Benzyl sulfate	Miscellaneous	1.00131	0.690431	1.13478	0.990558	0.22592	0.0822527	1.0486	0.681269	1.08577	0.71412	0.136897	0.443743
206.167	4.52647	C14H22O	alpha-Irone	Miscellaneous	0.976079	1.12425	1.35801	0.915884	0.654655	0.0426131	1.03764	1.1177	1.09762	0.737108	0.324516	0.353179
140.047	12.7586	C7H8O3	2,3,5-Trihydroxytoluene	Miscellaneous	0.942137	1.08386	1.0294	0.610891	0.553931	0.866445	0.765211	1.08089	1.00317	0.233847	0.628459	0.985714
98.0845	10.4609	C5H10N2	xi-4,5-Dihydro-2,4(5)-dimethyl-1H-imidazole	Miscellaneous	0.958694	1.00646	1.03017	0.863562	0.962196	0.852091	0.913634	1.08515	1.08385	0.394482	0.501145	0.533883
212.009	15.2088	C5H9O7P	phosphinomethylmalate	Miscellaneous	1.00813	1.07072	0.841574	0.957196	0.64423	0.325346	0.979234	0.971173	0.884726	0.839043	0.790122	0.438662
246.05	12.4741	C6H15O8P	Glycerophosphoglycerol	Miscellaneous	1.04104	1.20844	0.987748	0.816012	0.307386	0.939953	1.00233	1.05774	1.01347	0.988415	0.698498	0.927447
267.095	16.7679	C9H17NO8	Neuraminic acid	Miscellaneous	0.989695	1.01998	0.933198	0.92604	0.785178	0.431403	1.10079	1.08771	1.03238	0.556008	0.46757	0.878036
166.084	12.193	C6H14O5	3-deoxy-D-galactose	Miscellaneous	1.18721	0.704739	1.6876	0.483956	0.272945	0.0394969	0.938044	0.739659	1.41666	0.745276	0.176779	0.250684
165.043	5.02979	C8H7NO3	4-Nitroacetophenone	Miscellaneous	1.00247	1.05078	1.01137	0.981505	0.661408	0.927866	0.962531	0.941513	0.901369	0.447481	0.313001	0.233944
150.054	9.29037	C6H6N4O	1-Methylhypoxanthine	Miscellaneous	1.03501	1.01912	1.15926	0.846171	0.877467	0.351923	0.966569	1.09485	1.04308	0.784314	0.484555	0.780421
237.085	16.0625	C8H15NO7	N-Glycolyl-D-mannosamine	Miscellaneous	0.972548	0.997605	0.981695	0.788885	0.983987	0.870619	1.09541	1.13335	1.01913	0.74083	0.673403	0.919131
371.303	4.77692	C21H41NO4	Tetradecanoylcarnitine	Miscellaneous	0.928011	1.00451	0.976345	0.669587	0.973567	0.885696	0.979549	1.04316	0.964628	0.893677	0.853548	0.804917
189.1	10.9892	C8H15NO4	(2S)-2-{[1-(R)-Carboxyethyl]amino}pentanoate	Miscellaneous	1.00149	1.13878	1.06145	0.983765	0.297159	0.695584	0.998413	0.995819	0.963248	0.985746	0.956595	0.822598
397.319	4.75759	C23H43NO4	trans-Hexadec-2-enoylcarnitine	Miscellaneous	1.00235	1.04093	1.08288	0.975669	0.606906	0.465323	0.937581	0.912093	0.946697	0.522635	0.646319	0.59248
287.112	15.2808	C11H17N3O6	N-Ribosylhistidine	Miscellaneous	1.00776	1.17544	1.07428	0.965616	0.132692	0.614143	0.995067	0.999384	0.852219	0.932074	0.996264	0.0111815
420.153	4.79653	C20H24N2O8	2-N,6-N-Bis(2,3-dihydroxy-N-benzoyl)-L-serine	Miscellaneous	1.14851	1.15087	1.07162	0.69966	0.551588	0.746838	0.939704	0.960576	1.04624	0.693901	0.781153	0.723848
261.121	12.0535	C11H19NO6	Mycosporine	Miscellaneous	1.11387	1.07808	1.09138	0.480221	0.162273	0.546442	1.05429	1.06323	1.04184	0.773122	0.672459	0.782542
169.989	16.9101	C3H6O6S	Glycerone sulfate	Miscellaneous	1.04696	1.04358	0.993476	0.466483	0.392598	0.919586	0.853985	1.02787	0.990568	0.0517561	0.699496	0.963412
203.08	7.98148	C8H13NO5	2-acetamidoglucal	Miscellaneous	1.01903	1.07636	0.979937	0.950312	0.794056	0.963605	0.968851	0.811153	0.796468	0.8915	0.405427	0.389893
139.063	7.88372	C7H9NO2	5-Acetyl-2,4-dimethyloxazole	Miscellaneous	1.01546	1.12341	1.0859	0.938663	0.681664	0.607805	0.948123	1.01187	1.01331	0.763387	0.922034	0.9341
387.041	18.6177	C10H17N3O9S2	glutathione-sulfite	Miscellaneous	0.744031	1.03896	1.26553	0.417795	0.906453	0.692232	0.497996	1.14081	0.977353	0.0944229	0.603947	0.897867
145.053	11.5891	C9H7NO	1(2H)-Isoquinolinone	Miscellaneous	1.04631	1.09705	1.06584	0.681198	0.601002	0.460674	1.0298	0.917767	0.95465	0.78276	0.59777	0.700696
326.192	3.80574	C18H30O3S	2-Dodecylbenzenesulfonic acid	Miscellaneous	1.59161	1.7123	1.03114	0.461786	0.0969153	0.916015	0.602682	0.807449	0.72489	0.136653	0.510377	0.287455
291.095	12.3623	C11H17NO8	2-Deoxy-2,3-dehydro-N-acetylneuraminic acid	Miscellaneous	1.05736	1.12446	1.10892	0.643759	0.458667	0.616366	0.86366	1.04762	0.919301	0.417625	0.696405	0.696793
268.121	5.21064	C16H16N2O2	N-Butyl-beta-carboline-3-carboxylate	Miscellaneous	1.15396	1.21581	1.09139	0.503254	0.617204	0.698924	1.22248	0.96504	0.979413	0.479165	0.859489	0.916464
242.019	16.3895	C6H11O8P	D-myo-Inositol 1,2-cyclic phosphate	Miscellaneous	0.915034	0.778546	1.39113	0.81366	0.44945	0.355199	0.656782	0.777281	1.11762	0.123601	0.303534	0.614931
161.105	11.0479	C7H15NO3	(S)-Carnitine	Miscellaneous	1.06496	0.998036	1.15835	0.657	0.984946	0.315892	0.933951	0.905444	1.09334	0.719141	0.497536	0.631718
246.085	10.3357	C9H14N2O6	5-6-Dihydrouridine	Miscellaneous	0.915814	0.841921	1.16581	0.557803	0.34639	0.562835	0.7769	0.926733	0.846364	0.467459	0.798946	0.578982
246.05	13.9553	C6H15O8P	2-deoxyglucose-6-phosphate	Miscellaneous	1.56933	1.0339	1.50446	0.426037	0.809358	0.326758	1.07074	1.22328	1.16776	0.804438	0.554425	0.655273
369.193	10.7174	C22H27NO4	Corydaline	Miscellaneous	0.829315	0.966409	0.913832	0.213819	0.782204	0.687581	0.800835	1.05538	1.07073	0.0695215	0.68005	0.712582
261.121	12.8518	C11H19NO6	Lotaustralin	Miscellaneous	1.00794	0.894319	1.00988	0.878399	0.0985923	0.849006	0.808849	0.891045	0.910356	0.104049	0.361511	0.428788
121.053	4.8046	C7H7NO	3-Acetylpyridine	Miscellaneous	0.914781	1.08785	1.14505	0.744264	0.796208	0.501448	0.914962	0.920638	1.06357	0.587775	0.570767	0.819234
181.096	10.1867	C7H11N5O	6-methyltetrahydropterin	Miscellaneous	1.31098	1.03005	1.02807	0.0868417	0.840116	0.843362	0.924385	0.862518	0.819724	0.64995	0.14421	0.280066
283.324	8.55044	C19H41N	CTAB	Miscellaneous	0.982235	1.05071	0.94163	0.935659	0.794561	0.779303	1.09288	1.06564	0.970961	0.392949	0.489127	0.896175
228.081	15.7359	C18H28N6O4S2	Ovothiol disulfide	Miscellaneous	1.02276	0.482888	0.72569	0.971889	0.245798	0.661898	0.911148	0.917993	0.927974	0.874384	0.923469	0.928587
234.121	17.7706	C9H18N2O5	2,6-Diamino-7-hydroxy-azelaic acid	Miscellaneous	0.940158	1.04936	1.16212	0.536643	0.738661	0.316944	1.07005	0.821443	1.01577	0.539803	0.119456	0.893385
125.048	12.2234	C6H7NO2	N-Ethylmaleimide	Miscellaneous	1.00423	1.08361	1.02067	0.943319	0.506923	0.765653	0.954034	0.969886	0.948442	0.770967	0.910559	0.752372
428.366	4.15836	C29H48O2	(24R,24'R)-Fucosterol epoxide	Miscellaneous	0.940611	0.989552	1.05647	0.67412	0.900337	0.754916	1.3523	1.12843	1.12774	0.0815021	0.284298	0.691152
324.153	16.616	C12H24N2O8	Procollagen 5-(D-galactosyloxy)-L-lysine	Miscellaneous	1.17598	1.12777	1.1227	0.148363	0.236283	0.455785	0.99933	0.931814	0.920347	0.995171	0.670091	0.631842
130.111	18.4966	C6H14N2O	&epsilon;-aminocaproamide	Miscellaneous	1.04618	1.05861	1.1357	0.695657	0.695204	0.324444	1.04406	1.10943	1.00904	0.806359	0.647118	0.913409
185.105	11.1556	C9H15NO3	Otonecine	Miscellaneous	0.881097	0.898873	0.86771	0.465101	0.575994	0.517218	1.01382	1.01035	0.926973	0.936667	0.954836	0.745767
256.121	7.86162	C15H16N2O2	1-(9H-Pyrido[3,4-b]indol-1-yl)-1,4-butanediol	Miscellaneous	0.925729	1.07942	0.977388	0.693865	0.816417	0.895978	0.92954	0.914837	0.894601	0.801294	0.700253	0.675145
300.111	4.78442	C16H16N2O4	5-Nitro-2-(3-phenylpropylamino)benzoic acid	Miscellaneous	0.913155	1.1444	1.05044	0.702554	0.660311	0.853729	0.937566	0.871342	0.870488	0.711569	0.498211	0.486506
251.101	14.3362	C9H17NO7	Muramic acid	Miscellaneous	1.03531	1.09244	1.08374	0.789263	0.365296	0.595482	0.959483	0.971549	1.12057	0.5802	0.793205	0.448631
707.248	16.5405	C26H45NO21	Lacto-N-tetraose	Miscellaneous	0.971213	1.20538	1.07317	0.939494	0.646105	0.860645	0.678669	0.747965	1.00623	0.180303	0.349196	0.984194
277.091	15.6276	C9H15N3O7	Lycomarasmine B	Miscellaneous	1.1034	1.10975	1.0736	0.376448	0.294576	0.559415	0.853341	0.89338	0.893456	0.206195	0.412291	0.374214
192.064	13.7555	C7H12O6	5D-5-O-Methyl-2,3,5/4,6-pentahydroxycyclohexanone	Miscellaneous	0.872952	0.89667	1.05282	0.797112	0.831494	0.93086	1.27485	1.29107	0.88931	0.722597	0.713121	0.906908
342.122	4.62833	C18H18N2O5	Dictyoquinazol C	Miscellaneous	1.12395	0.896873	1.10233	0.758153	0.445285	0.526079	0.893171	1.03284	1.03351	0.554218	0.679418	0.807001
84.0212	11.0491	C4H4O2	4-Hydroxy-2-butynal	Miscellaneous	1.09135	0.991332	0.99397	0.652692	0.936445	0.955692	0.895195	0.849048	1.13431	0.659422	0.444681	0.487776
151.063	4.84269	C8H9NO2	N-Acetoxyarylamine	Miscellaneous	1.02869	0.940914	0.877241	0.885747	0.783134	0.536258	0.858546	0.892073	0.929135	0.43304	0.536356	0.758029
220.085	10.8139	C11H12N2O3	5-Hydroxytryptophan	Miscellaneous	0.99861	0.97293	1.06696	0.994876	0.907967	0.697261	0.867886	0.915789	0.964605	0.495091	0.63116	0.840299
210.074	13.6519	C7H14O7	beta-D-Sedoheptulopyranose	Miscellaneous	0.810399	0.912951	0.930993	0.473818	0.340812	0.802169	1.11423	1.14462	0.988621	0.584994	0.474307	0.968828
157.11	10.1039	C8H15NO2	Homostachydrine	Miscellaneous	0.925491	0.925473	0.921229	0.519087	0.483089	0.54817	1.02416	0.924366	0.927479	0.95522	0.859365	0.866434
225.064	11.4581	C10H11NO5	2-amino-2-deoxy-isochorismate	Miscellaneous	1.049	1.04863	1.27082	0.875077	0.835805	0.424861	0.747997	0.908174	1.01248	0.10153	0.539822	0.950546
312.176	3.81891	C17H28O3S	N-Undecylbenzenesulfonic acid	Miscellaneous	1.48039	1.51166	0.992814	0.494653	0.138685	0.978715	0.555102	0.728933	0.599758	0.140812	0.375902	0.169003
425.35	7.84488	C25H47NO4	Elaidiccarnitine	Miscellaneous	0.974179	0.941158	0.885963	0.806243	0.529287	0.383731	0.932951	0.994712	0.968687	0.717067	0.979528	0.80452
369.084	12.7409	C19H15NO7	7-Hydroxy-R-acenocoumarol	Miscellaneous	0.554299	1.3072	0.739143	0.419593	0.699588	0.63185	0.321829	0.621608	0.637709	0.287733	0.541223	0.570819
242.152	4.79862	C13H22O4	2-isocapryloyl-3R-hydroxymethyl-&gamma;-butyrolactone	Miscellaneous	1.28714	0.912856	1.10244	0.337796	0.737144	0.615806	3.1369	0.82993	0.572193	0.459167	0.266946	0.0165801
218.04	13.202	C12H10O2S	cis-1,2-Dihydroxy-1,2-dihydrodibenzothiophene	Miscellaneous	0.925024	1.13743	0.910844	0.663867	0.33674	0.512352	1.04642	1.14624	0.944988	0.40288	0.0245908	0.790191
573.088	12.5127	C16H25N5O14P2	GDP-3,6-dideoxy-D-galactose	Miscellaneous	1.23324	0.921167	0.799502	0.478837	0.803546	0.500045	1.46622	0.923193	0.980591	0.158163	0.797666	0.947961
347.121	13.8944	C14H21NO9	Dide-O-methylsimmondsin	Miscellaneous	0.982402	0.950496	0.799192	0.838201	0.671421	0.701848	1.19759	1.13424	0.935604	0.312612	0.368683	0.682676
191.079	12.6533	C7H13NO5	Calystegine C1	Miscellaneous	1.01942	1.19708	0.980972	0.933988	0.647523	0.927573	0.958023	0.874111	1.04242	0.807478	0.543815	0.794663
173.048	7.86162	C10H7NO2	2-Quinolinecarboxylic acid	Miscellaneous	0.503068	1.02219	0.619226	0.496209	0.97598	0.600578	0.343983	0.82711	0.652052	0.285234	0.758007	0.565467
139.063	5.24367	C7H9NO2	Ethyl 2-pyrrolecarboxylate	Miscellaneous	1.00222	1.13209	1.17739	0.994824	0.773452	0.540399	0.845509	0.859276	1.0099	0.471475	0.543695	0.967688
225.064	4.64879	C10H11NO5	2-Hydroxy-4,7-dimethoxy-2H-1,4-benzoxazin-3(4H)-one	Miscellaneous	0.874225	1.10858	0.962499	0.680843	0.799358	0.869549	1.61462	0.827611	0.887361	0.585901	0.276657	0.521572
194.079	12.4932	C7H14O6	5-O-Methyl-myo-inositol	Miscellaneous	1.12354	1.07945	0.970922	0.598294	0.679342	0.830576	1.08066	0.935962	0.820379	0.881478	0.880725	0.641336
255.11	7.86289	C12H17NO5	N-D-Glucosylarylamine	Miscellaneous	0.877715	1.30737	1.20684	0.192964	0.00271916	0.271029	0.857793	0.895528	0.928735	0.347001	0.286345	0.311613
245.163	8.23717	C12H23NO4	2-Methylbutyroylcarnitine	Miscellaneous	0.970001	1.00488	0.962414	0.804875	0.93023	0.774649	0.909389	0.89874	0.898348	0.733198	0.627177	0.685935
116.084	4.79889	C6H12O2	4-Hydroxyhexan-3-one	Miscellaneous	0.522337	0.877717	0.855718	0.481865	0.862541	0.836653	0.388439	0.688766	0.808809	0.293206	0.598994	0.773465
133.074	16.214	C5H11NO3	1-deoxyxylonojirimycin	Miscellaneous	1.10199	1.25743	1.19206	0.31093	0.327541	0.482746	0.856791	0.882912	0.968013	0.203035	0.511425	0.719912
425.351	4.62631	C25H47NO4	Oleoylcarnitine	Miscellaneous	1.05347	0.971151	1.07407	0.645358	0.832854	0.713137	0.906891	0.90588	0.959506	0.612492	0.676371	0.804908
383.143	13.7345	C14H25NO11	N-Acetyllactosamine	Miscellaneous	1.20595	1.00879	1.18995	0.278728	0.928499	0.368812	0.94403	0.914863	1.04073	0.734565	0.776312	0.778313
199.121	10.472	C10H17NO3	Tussilagine	Miscellaneous	0.985569	0.961364	1.03455	0.955383	0.911833	0.901926	0.886368	0.901179	0.774094	0.573522	0.737016	0.435804
179.058	4.78152	C9H9NO3	Methyl n-formylanthranilate	Miscellaneous	0.988995	1.01332	1.44774	0.978328	0.97924	0.271189	0.854029	0.846421	1.02377	0.607556	0.497853	0.899033
207.111	13.3375	C8H17NO5	N-Ethylglycocyamine	Miscellaneous	0.955232	1.0554	0.852961	0.78905	0.858549	0.393639	1.02807	0.976171	0.962204	0.889305	0.885894	0.860804
268.079	14.6817	C9H16O9	2(alpha-D-Mannosyl)-D-glycerate	Miscellaneous	1.24608	1.1281	1.36993	0.589422	0.674532	0.0718892	0.937365	1.12246	1.0956	0.669055	0.659847	0.415249
86.0367	13.9351	C4H6O2	1,4-Lactone	Miscellaneous	2.0899	1.08871	2.30739	0.369979	0.677812	0.35189	1.08609	0.974498	1.36243	0.554694	0.870874	0.566455
223.106	13.2071	C8H17NO6	N-acetyl -D- glucosaminitol	Miscellaneous	1.04696	1.06414	1.0208	0.830404	0.777723	0.882564	1.01912	0.971002	1.03613	0.902628	0.783227	0.809723
321.07	19.4155	C11H15NO10	beta-Citryl-L-glutamic acid	Miscellaneous	0.971506	1.02086	0.820285	0.886929	0.924544	0.105599	0.694382	0.99509	0.739201	0.124025	0.983981	0.374447
126.025	14.7247	C5H6N2S	Pyrazinemethanethiol	Miscellaneous	1.45463	0.361576	0.920903	0.61768	0.205644	0.927293	1.00947	0.652344	0.849937	0.985221	0.614531	0.839418
241.095	4.80588	C11H15NO5	Methocarbamol	Miscellaneous	1.26278	0.933434	1.09926	0.575495	0.90324	0.852393	1.40999	0.68418	0.925739	0.311582	0.378798	0.875425
247.142	11.4268	C11H21NO5	Hydroxybutyrylcarnitine	Miscellaneous	1.17532	0.963114	1.13054	0.0585046	0.516539	0.114792	0.981524	0.893538	1.14794	0.946479	0.664288	0.447863
291.095	12.8799	C11H17NO8	2,7-Anhydro-alpha-N-acetylneuraminic acid	Miscellaneous	0.936752	1.00304	1.10674	0.599278	0.98495	0.667919	0.691624	0.964668	0.929419	0.0855645	0.895229	0.741927
138.043	12.2812	C6H6N2O2	4-Nitroaniline	Miscellaneous	0.901363	0.77491	0.904597	0.739967	0.438653	0.755565	1.01496	0.982624	0.931402	0.975208	0.962836	0.894557
228.147	10.2321	C11H20N2O3	L-isoleucyl-L-proline	Miscellaneous	1.12568	1.06207	1.16552	0.41333	0.731417	0.482845	1.09008	1.00646	1.10727	0.643563	0.972339	0.562631
350.062	16.6053	C9H19O12P	nonulose 9-phosphate	Miscellaneous	0.962801	1.07604	0.940654	0.360467	0.330371	0.209797	0.845552	1.00496	0.884172	0.388382	0.983716	0.582929
88.016	14.6712	C3H4O3	3-Hydroxypropenoate	Miscellaneous	1.50595	1.22342	1.22998	0.363417	0.487607	0.201736	0.835117	0.931403	1.33646	0.219669	0.657866	0.0590944
195.066	12.3573	C6H14NO4P	D,L-&alpha;-methylphosphinothricin	Miscellaneous	0.850852	0.972115	0.844344	0.68871	0.942749	0.634712	0.856747	0.877496	0.863537	0.780638	0.787446	0.847311
167.982	12.5384	C3H5O6P	hydroxypyruvaldehyde phosphate	Miscellaneous	0.936941	1.20516	0.653972	0.78598	0.284001	0.10593	0.751359	0.993834	0.78601	0.444029	0.980556	0.429248
243.104	10.5915	C10H17N3O2S	Biotin amide	Miscellaneous	0.98985	0.982537	0.876295	0.97867	0.945851	0.628016	1.02081	0.99483	0.919974	0.953167	0.991182	0.861076
195.09	4.92622	C10H13NO3	Damascenine	Miscellaneous	1.20278	0.943209	1.28196	0.322856	0.856134	0.615971	1.20523	0.683714	0.80064	0.517315	0.248432	0.548147
193.041	10.9406	C6H11NO4S	&gamma;-thiomethyl glutamate	Miscellaneous	0.820838	1.1061	0.688947	0.49621	0.791383	0.230717	0.857759	0.947026	0.873561	0.639994	0.827157	0.729651
177.1	13.3883	C7H15NO4	N-Methyl-1-deoxynojirimycin	Miscellaneous	0.986133	1.0412	0.966245	0.878403	0.516439	0.798743	1.00299	1.0034	1.01436	0.989964	0.98665	0.934005
461.335	4.71471	C24H47NO7	D-Glucosylsphingosine	Miscellaneous	0.977746	1.0739	1.04252	0.811013	0.680239	0.847211	0.902154	0.904044	0.907806	0.672873	0.730498	0.624768
289.127	13.2527	C11H19N3O6	Ophthalmicacid	Miscellaneous	1.21074	0.951137	1.25452	0.386151	0.83489	0.298796	0.8425	0.826924	0.951155	0.77422	0.735816	0.921315
427.366	4.60223	C25H49NO4	Stearoylcarnitine	Miscellaneous	1.05132	1.00786	1.00027	0.660652	0.940157	0.99786	0.868623	0.994971	0.889895	0.709904	0.989645	0.736125
320.051	16.1981	C8H17O11P	octulose 8-phosphate	Miscellaneous	0.933136	1.04519	0.989262	0.523792	0.660049	0.939971	0.800098	0.998419	0.85667	0.555778	0.996707	0.682205
191.079	12.0111	C7H13NO5	2-amino-3,7-dideoxy-D-threo-hept-6-ulosonate	Miscellaneous	1.2017	1.12494	1.24047	0.596061	0.809035	0.531708	0.790663	0.936597	0.977503	0.624219	0.908706	0.950279
129.152	14.4506	C8H19N	Octylamine	Miscellaneous	1.7136	1.98368	0.901286	0.499728	0.529137	0.77401	0.850737	0.835884	1.0358	0.753421	0.355778	0.824654
159.126	13.3523	C8H17NO2	Methacholine	Miscellaneous	1.07844	1.02434	1.18038	0.527796	0.809262	0.294072	0.871864	0.834026	0.918682	0.704487	0.620325	0.80113
265.081	10.1467	C10H11N5O4	5'-Dehydroadenosine	Miscellaneous	1.24987	1.50427	2.44673	0.695536	0.38587	0.182488	0.967326	0.786255	0.787106	0.738897	0.135891	0.190064
355.991	16.558	C6H14O13P2	methanofuran biosynththesis intermediate MF1	Miscellaneous	0.86019	1.15225	0.518642	0.668235	0.607341	0.0793034	0.695729	1.09366	0.743459	0.289328	0.813292	0.495322
171.089	13.7615	C8H13NO3	Crotanecine	Miscellaneous	0.990531	0.98369	0.82267	0.972804	0.958252	0.619994	0.908133	0.968516	0.871445	0.835349	0.942476	0.666534
278.188	4.04852	C17H26O3	[6]-Paradol	Miscellaneous	1.25366	1.28356	1.20102	0.032586	0.493309	0.380604	0.909411	0.830776	0.949015	0.776743	0.599201	0.885878
294.183	4.0924	C17H26O4	Phytuberin	Miscellaneous	0.942826	1.12364	1.33434	0.52161	0.510445	0.333275	2.40255	1.18925	0.725231	0.545787	0.839068	0.529633
272.03	15.9522	C7H13O9P	&beta;-(2,6-anhydro-3-deoxy-D-arabino-heptulopyranosid)onate 7-phosphate	Miscellaneous	0.890578	0.961188	0.918075	0.691964	0.840002	0.766149	0.738588	0.954928	0.75274	0.551606	0.929585	0.500996
205.095	10.8251	C8H15NO5	N-Acetyl-D-fucosamine	Miscellaneous	1.18995	1.17231	1.21678	0.596191	0.645695	0.578696	0.876564	0.822835	0.954219	0.855219	0.77031	0.942077
288.059	11.9468	C10H12N2O8	Orotidine	Miscellaneous	0.971722	0.997809	1.03699	0.688906	0.973743	0.716344	0.936217	0.936605	0.849429	0.939139	0.94011	0.843768
143.095	10.7342	C7H13NO2	4-(Trimethylammonio)but-2-enoate	Miscellaneous	0.947182	0.911982	0.885646	0.896538	0.815826	0.751591	0.887486	0.951044	0.795834	0.895941	0.95705	0.804817
590.066	16.6174	C16H24N4O16P2	IDP-D-mannose	Miscellaneous	1.2286	1.39127	1.09021	NA	NA	NA	0.619783	0.841481	0.762284	0.534185	0.829858	0.739145
284.965	7.9	C6H8N3O4ClS2	Chloraminophenamide	Miscellaneous	0	0	0	NA	NA	NA	0.960951	0.875754	0.913822	NA	NA	NA
145.074	12.4281	C6H11NO3	[FA oxo,amino(6:0)] 3-oxo-5S-amino-hexanoic acid	Amino Acid Metabolism	0.90835	0.777355	0.871841	0.802772	0.39216	0.698612	3.91244	2.97816	1.30343	0.469774	0.509107	0.740855
141.019	15.8568	C2H8NO4P	Ethanolamine phosphate	Amino Acid Metabolism	0.977596	1.26824	0.776041	0.876462	0.117535	0.155809	1.99965	2.61126	0.775831	0.600904	0.519943	0.790942
129.079	12.4103	C6H11NO2	L-Pipecolate	Amino Acid Metabolism	0.637684	0.866909	0.831269	0.0935389	0.591469	0.321364	1.06748	1.03203	0.910156	0.937886	0.953448	0.910824
113.059	9.78474	C4H7N3O	Creatinine	Amino Acid Metabolism	0.660461	0.246823	2.85494	0.504545	0.176742	0.0339847	1.03445	0.692857	4.24319	0.851902	0.0942049	0.378515
160.121	22.0456	C7H17N2O2	Putreanine	Amino Acid Metabolism	0.791571	0.741646	1.03233	0.638247	0.534076	0.951775	1.1145	1.17868	0.869027	0.644178	0.458347	0.670479
169.085	12.4175	C7H11N3O2	N(pi)-Methyl-L-histidine	Amino Acid Metabolism	0.87116	0.598982	1.41856	0.707129	0.223321	0.374859	1.45919	1.06138	1.57483	0.543575	0.891156	0.30306
264.111	7.86613	C13H16N2O4	alpha-N-Phenylacetyl-L-glutamine	Amino Acid Metabolism	1.00671	0.836759	1.23067	0.979827	0.539619	0.583241	1.93032	1.74118	1.43035	0.436814	0.481467	0.519151
145.074	14.1908	C6H11NO3	6-Amino-2-oxohexanoate	Amino Acid Metabolism	0.82844	0.72363	0.960163	0.720209	0.497312	0.935528	1.69923	1.85308	0.814202	0.515003	0.487309	0.78889
264.111	4.88934	C13H16N2O4	Formyl-N-acetyl-5-methoxykynurenamine	Amino Acid Metabolism	0.960394	0.838426	1.39934	0.909894	0.652487	0.437879	1.56267	1.32532	1.37408	0.611613	0.700626	0.597937
182.058	8.68863	C9H10O4	3-(4-Hydroxyphenyl)lactate	Amino Acid Metabolism	1.10969	0.827997	1.68702	0.69246	0.542095	0.0577334	1.3953	0.812984	1.78475	0.651942	0.692928	0.424217
117.054	15.692	C3H7N3O2	Guanidinoacetate	Amino Acid Metabolism	1.10213	0.743508	1.47204	0.680492	0.26255	0.151905	1.14932	0.988693	1.62136	0.818598	0.985041	0.481608
103.063	12.1005	C4H9NO2	N,N-Dimethylglycine	Amino Acid Metabolism	1.09308	0.72576	1.39548	0.791296	0.278093	0.342944	1.2041	1.06468	1.15415	0.580151	0.708264	0.425479
247.069	13.7854	C9H13NO7	N-Succinyl-L-glutamate	Amino Acid Metabolism	1.25684	0.915607	1.38489	0.385516	0.697301	0.360071	0.86958	0.95079	1.28219	0.728426	0.869397	0.745906
192.063	12.3738	C7H12O6	Quinate	Amino Acid Metabolism	0.785416	0.813315	0.98795	0.655837	0.705416	0.98314	1.43508	1.67349	0.800502	0.628287	0.493949	0.823632
217.106	12.9125	C8H15N3O4	N-Acetyl-L-citrulline	Amino Acid Metabolism	0.727802	1.0704	0.657125	0.508071	0.881797	0.365548	0.749754	1.21991	0.923971	0.181475	0.234816	0.711864
398.137	16.3381	C15H22N6O5S	S-Adenosyl-L-methionine	Amino Acid Metabolism	0.95154	0.880925	1.09538	0.434854	0.33476	0.160982	1.00074	1.01632	1.22509	0.997567	0.933777	0.498868
188.153	21.3389	C9H20N2O2	N6,N6,N6-Trimethyl-L-lysine	Amino Acid Metabolism	0.991436	0.884537	1.01322	0.980513	0.697238	0.970943	1.22468	1.12469	0.950973	0.436259	0.530103	0.872132
156.053	10.8762	C6H8N2O3	4-Imidazolone-5-propanoate	Amino Acid Metabolism	0.966895	0.985423	1.40602	0.849663	0.938789	0.105242	1.28973	1.05399	1.54203	0.623249	0.908667	0.402986
384.122	13.5884	C14H20N6O5S	S-Adenosyl-L-homocysteine	Amino Acid Metabolism	1.09404	1.24635	0.841662	0.572601	0.209986	0.362921	0.983083	1.0755	1.02236	0.952238	0.811288	0.88658
297.089	7.90402	C11H15N5O3S	5'-Methylthioadenosine	Amino Acid Metabolism	0.881305	0.772543	1.38914	0.610453	0.409492	0.14039	1.18529	1.21989	1.2394	0.580165	0.472094	0.425881
172.048	15.2224	C6H8N2O4	Hydantoin-5-propionate	Amino Acid Metabolism	0.945751	0.905962	0.897059	0.744365	0.473542	0.639001	0.826926	0.767578	0.808278	0.187992	0.111362	0.172158
167.982	15.6529	C3H5O6P	3-Phosphonopyruvate	Amino Acid Metabolism	1.04332	0.729786	0.977133	0.901229	0.1721	0.937352	2.77218	2.1893	0.958185	0.447105	0.473013	0.900138
101.084	11.0763	C5H11NO	Betaine aldehyde	Amino Acid Metabolism	0.824516	0.900085	0.737955	0.407841	0.397753	0.105859	1.33828	1.0027	0.998341	0.151573	0.992769	0.994766
259.117	11.1833	C10H17N3O5	Linatine	Amino Acid Metabolism	0.431109	1.03364	0.734441	0.0572227	0.940034	0.367219	0.464161	1.04617	0.835269	0.205407	0.909651	0.711627
290.123	16.6586	C10H18N4O6	N-(L-Arginino)succinate	Amino Acid Metabolism	0.992719	1.00949	0.857566	0.934715	0.930461	0.197324	1.07349	1.13623	0.966806	0.669868	0.516575	0.779644
177.046	8.1322	C6H11NO3S	N-Formyl-L-methionine	Amino Acid Metabolism	0.675982	0.991551	1.00187	0.499712	0.987473	0.995855	1.35119	1.53993	1.24259	0.182323	0.0275924	0.443327
430.065	15.1717	C11H20N4O10P2	CMP-2-aminoethylphosphonate	Amino Acid Metabolism	0.99461	1.07112	1.04388	0.946786	0.684679	0.631152	0.953361	0.879437	1.02186	0.811237	0.541237	0.926332
130.111	10.4398	C6H14N2O	N-Acetylputrescine	Amino Acid Metabolism	0.953157	0.677941	0.745178	0.846944	0.137828	0.253951	1.34573	1.07016	1.19773	0.113317	0.845002	0.559014
158.058	7.86533	C7H10O4	2-Isopropylmaleate	Amino Acid Metabolism	0.714283	0.935596	1.10054	0.285961	0.773802	0.68566	0.89045	0.887973	1.0108	0.635011	0.635871	0.964167
203.058	8.94224	C11H9NO3	Indolepyruvate	Amino Acid Metabolism	0.869683	0.941757	0.97177	0.573277	0.778214	0.879116	0.858872	0.978012	0.888704	0.667035	0.943745	0.754155
173.08	14.1376	C6H11N3O3	5-Guanidino-2-oxopentanoate	Amino Acid Metabolism	0.92137	1.20286	0.865264	0.784977	0.56015	0.675116	1.0578	1.32858	1.18221	0.757569	0.258376	0.298502
211.036	14.9694	C4H10N3O5P	Phosphocreatine	Amino Acid Metabolism	0.957831	1.03831	1.01776	0.889392	0.879381	0.948749	1.04686	1.10493	0.779986	0.6635	0.558474	0.352015
189.064	13.8662	C7H11NO5	N-Acetyl-L-glutamate	Amino Acid Metabolism	0.901814	1.06339	1.07514	0.648647	0.761109	0.72454	1.00805	1.04972	0.878567	0.910689	0.730102	0.516541
307.084	14.0194	C10H17N3O6S	Glutathione	Amino Acid Metabolism	1.21628	0.980066	1.01773	0.455974	0.933355	0.952707	1.23588	1.0867	1.15642	0.34147	0.608025	0.608292
253.095	4.62805	C12H15NO5	Dihydroferuloylglycine	Amino Acid Metabolism	0.976489	0.959089	0.966101	0.939401	0.899298	0.863071	1.14799	0.960063	1.1127	0.417815	0.77378	0.550719
612.151	17.1778	C20H32N6O12S2	Glutathione disulfide	Amino Acid Metabolism	0.773928	1.07226	0.930605	0.132943	0.764518	0.722495	0.685597	1.06215	0.912364	0.191001	0.835162	0.609267
87.0684	10.4132	C4H9NO	4-Aminobutanal	Amino Acid Metabolism	1.02125	0.92529	0.963182	0.933302	0.643148	0.780178	0.967068	1.21898	1.07066	0.745868	0.123016	0.704324
148.037	14.84	C5H8O5	(R)-2-Hydroxyglutarate	Amino Acid Metabolism	1.03443	1.07862	0.955492	0.748856	0.48729	0.572411	1.11049	1.02425	0.937035	0.697089	0.929914	0.811324
89.0477	14.6331	C3H7NO2	L-Alanine	Amino Acid Metabolism	0.988626	0.941062	1.06235	0.870718	0.23384	0.14496	1.04322	1.06668	0.976677	0.7258	0.321767	0.855435
117.079	12.4445	C5H11NO2	L-Valine	Amino Acid Metabolism	0.943637	0.952907	0.932761	0.310417	0.542048	0.327897	1.08751	0.996445	0.975178	0.175925	0.979394	0.747108
155.069	14.5212	C6H9N3O2	L-Histidine	Amino Acid Metabolism	0.901392	1.08381	0.940675	0.177585	0.0241794	0.366152	1.10054	1.09458	0.975652	0.0992434	0.146293	0.841214
115.063	12.7788	C5H9NO2	L-Proline	Amino Acid Metabolism	1.11692	1.12445	1.02417	0.221769	0.174704	0.805973	1.18183	1.09925	1.12303	0.101096	0.168822	0.120238
129.079	7.93167	C6H11NO2	N4-Acetylaminobutanal	Amino Acid Metabolism	0.384605	0.946937	0.709829	0.275558	0.929755	0.625713	0.32948	0.84851	0.812034	0.262739	0.777901	0.798104
146.058	12.7543	C6H10O4	(S)-2-Aceto-2-hydroxybutanoate	Amino Acid Metabolism	1.03153	0.999703	0.964868	0.700951	0.99736	0.802793	1.0033	1.04939	0.938736	0.971946	0.589305	0.461236
171.053	7.87572	C7H9NO4	2,3,4,5-Tetrahydrodipicolinate	Amino Acid Metabolism	0.686715	0.988096	0.950857	0.353128	0.964725	0.869414	0.642253	1.21749	1.04158	0.137346	0.252287	0.907666
149.051	11.5266	C5H11NO2S	L-Methionine	Amino Acid Metabolism	1.06895	0.993646	1.0179	0.245557	0.922891	0.815583	1.08029	1.05252	1.14586	0.329064	0.646274	0.128323
131.095	11.2603	C6H13NO2	L-Leucine	Amino Acid Metabolism	0.919844	0.9452	1.06444	0.162416	0.420258	0.193234	1.00058	1.13143	0.960469	0.994451	0.0941778	0.501687
119.058	14.351	C4H9NO3	L-Threonine	Amino Acid Metabolism	1.04823	0.982584	1.16635	0.496776	0.790381	0.0139427	0.949247	1.02493	1.02018	0.513152	0.726385	0.750528
179.058	7.96383	C9H9NO3	Hippurate	Amino Acid Metabolism	0.856989	0.944527	1.15051	0.413546	0.851386	0.64338	0.889735	1.04396	1.16957	0.29024	0.750501	0.409351
146.106	22.5525	C6H14N2O2	L-Lysine	Amino Acid Metabolism	0.882309	0.929257	0.909881	0.457067	0.631639	0.680487	0.967439	1.06121	0.963101	0.80412	0.698533	0.881912
161.105	13.2717	C7H15NO3	L-Carnitine	Amino Acid Metabolism	1.01954	0.925041	1.01179	0.882514	0.301016	0.925648	1.05718	1.01201	1.05629	0.888112	0.975027	0.85605
197.069	7.91303	C9H11NO4	N-Hydroxy-L-tyrosine	Amino Acid Metabolism	0.840641	1.24331	1.03141	0.641728	0.690034	0.911259	0.809997	0.953993	0.959128	0.375018	0.823764	0.920887
113.048	8.25321	C5H7NO2	1-Pyrroline-2-carboxylate	Amino Acid Metabolism	1.44213	1.44078	0.918451	0.455326	0.335878	0.647902	0.920828	0.954038	0.882842	0.653125	0.851944	0.588418
237.031	16.9027	C7H11NO6S	S-Cysteinosuccinic acid	Amino Acid Metabolism	1.05765	0.96805	0.932704	0.5129	0.567659	0.450774	0.986823	1.06882	0.978401	0.907502	0.541496	0.932618
113.048	15.8642	C5H7NO2	(S)-1-Pyrroline-5-carboxylate	Amino Acid Metabolism	0.93042	1.03507	0.906757	0.54732	0.769398	0.449843	1.25183	1.1231	0.998768	0.244758	0.271224	0.994977
146.069	14.981	C5H10N2O3	L-Glutamine	Amino Acid Metabolism	0.932463	0.968804	0.927421	0.370894	0.705608	0.425194	0.962975	0.957255	1.01557	0.56341	0.631216	0.810147
165.046	13.293	C5H11NO3S	L-Methionine S-oxide	Amino Acid Metabolism	1.00234	0.928389	1.26245	0.995181	0.743203	0.280983	0.776046	1.0417	1.0552	0.332429	0.875556	0.861659
165.079	10.2479	C9H11NO2	L-Phenylalanine	Amino Acid Metabolism	1.02607	1.01873	1.02151	0.578283	0.845225	0.523397	0.985058	1.01697	0.965024	0.649381	0.857499	0.648358
87.032	15.5255	C3H5NO2	2-Aminoacrylate	Amino Acid Metabolism	1.07738	0.977927	0.956238	0.389233	0.747477	0.551889	1.21241	1.01205	1.01828	0.0200198	0.804033	0.922504
181.074	7.86032	C9H11NO3	3-Amino-3-(4-hydroxyphenyl)propanoate	Amino Acid Metabolism	0.803464	1.22941	1.1275	0.412718	0.345623	0.383465	0.816107	0.880649	1.01837	0.248383	0.299962	0.929377
218.127	17.1013	C9H18N2O4	N2-(D-1-Carboxyethyl)-L-lysine	Amino Acid Metabolism	0.904354	1.06264	0.896501	0.377684	0.688612	0.522341	0.873904	1.00438	0.865498	0.582572	0.980145	0.309872
204.147	19.8722	C9H20N2O3	3-Hydroxy-N6,N6,N6-trimethyl-L-lysine	Amino Acid Metabolism	0.958786	1.02284	0.960184	0.744529	0.902463	0.716928	1.0164	1.25409	0.977988	0.893163	0.0232852	0.827903
213.064	12.4904	C9H11NO5	N,N-Dihydroxy-L-tyrosine	Amino Acid Metabolism	1.18342	1.11699	1.03763	0.359574	0.562377	0.817137	1.03271	1.02749	1.08141	0.762074	0.76416	0.535322
175.048	14.3413	C6H9NO5	N-Acetyl-L-aspartate	Amino Acid Metabolism	0.864466	0.993019	0.938972	0.686594	0.921216	0.887062	0.941514	0.943626	0.818895	0.53476	0.564986	0.628267
131.069	14.5854	C4H9N3O2	Creatine	Amino Acid Metabolism	1.01551	1.04542	1.04107	0.824034	0.530177	0.694549	0.942812	0.974113	0.962597	0.663859	0.806595	0.746822
204.09	11.5874	C11H12N2O2	L-Tryptophan	Amino Acid Metabolism	1.22836	1.06479	1.18598	0.188743	0.490302	0.0426324	1.08152	1.00977	1.09491	0.408491	0.918389	0.635022
131.095	10.8717	C6H13NO2	L-Isoleucine	Amino Acid Metabolism	1.07134	0.980317	1.09608	0.243407	0.856226	0.215241	0.970554	0.974123	0.944153	0.495471	0.816979	0.483958
138.032	7.85328	C7H6O3	Gentisate aldehyde	Amino Acid Metabolism	0.978611	1.34448	1.90656	0.964484	0.606241	0.195507	0.767149	0.76853	0.791624	0.541003	0.524135	0.555286
175.096	15.8442	C6H13N3O3	L-Citrulline	Amino Acid Metabolism	0.977993	1.00645	0.999188	0.820195	0.958271	0.995748	1.05097	1.01347	1.00653	0.38676	0.820471	0.95447
203.079	12.1715	C8H13NO5	N2-Acetyl-L-aminoadipate	Amino Acid Metabolism	1.13343	1.09904	1.07536	0.0466533	0.41115	0.499244	0.921165	0.92233	1.00376	0.626469	0.638459	0.98667
135.068	7.72631	C8H9NO	2-Phenylacetamide	Amino Acid Metabolism	0.863271	1.15614	0.9275	0.377852	0.677552	0.640639	0.919451	1.08623	0.991119	0.551715	0.566647	0.945455
246.133	17.1207	C9H18N4O4	N2-(D-1-Carboxyethyl)-L-arginine	Amino Acid Metabolism	1.09286	0.960947	0.949951	0.438991	0.764763	0.678674	0.988813	0.998425	0.973671	0.966732	0.994308	0.898176
105.043	15.67	C3H7NO3	L-Serine	Amino Acid Metabolism	1.0871	1.04509	1.00582	0.320576	0.578369	0.932795	1.09695	1.02723	0.961372	0.0888547	0.618964	0.792655
190.095	17.2361	C7H14N2O4	LL-2,6-Diaminoheptanedioate	Amino Acid Metabolism	0.989886	1.13676	0.989887	0.920131	0.384632	0.917857	1.1317	0.841388	1.03071	0.660566	0.330965	0.860928
229.059	14.5384	C9H11NO6	4-(L-Alanin-3-yl)-2-hydroxy-cis,cis-muconate 6-semialdehyde	Amino Acid Metabolism	1.22392	1.13064	1.09652	0.368728	0.486264	0.667651	0.894997	1.01955	1.0641	0.510926	0.836611	0.498507
240.122	14.2471	C10H16N4O3	Homocarnosine	Amino Acid Metabolism	0.971245	1.082	0.954196	0.927567	0.859616	0.894355	0.976568	0.9317	0.87843	0.838518	0.682488	0.415702
203.116	11.0534	C9H17NO4	O-Acetylcarnitine	Amino Acid Metabolism	1.07341	0.994238	1.08584	0.630109	0.957426	0.569991	0.870148	0.824144	1.07058	0.560086	0.40421	0.752229
209.069	7.87037	C10H11NO4	4-Hydroxyphenylacetylglycine	Amino Acid Metabolism	1.08795	1.19846	0.92145	0.708206	0.12289	0.58276	0.734066	0.963519	0.958723	0.00698918	0.728755	0.637273
181.074	12.9174	C9H11NO3	L-Tyrosine	Amino Acid Metabolism	0.955879	0.974915	1.11012	0.537222	0.758976	0.132895	0.854202	1.0005	0.947762	0.124977	0.996531	0.728545
102.032	14.7664	C4H6O3	2-Oxobutanoate	Amino Acid Metabolism	1.57514	0.840821	1.91167	0.244739	0.679813	0.121751	0.67077	0.811276	1.22109	0.0522928	0.213924	0.384392
132.053	15.1908	C4H8N2O3	L-Asparagine	Amino Acid Metabolism	1.03202	1.10668	1.0707	0.576617	0.129614	0.20418	0.953792	1.01023	1.01656	0.630489	0.942649	0.926501
132.09	21.8199	C5H12N2O2	L-Ornithine	Amino Acid Metabolism	0.932866	0.987481	0.946218	0.253695	0.806656	0.560964	0.847641	0.955772	0.858082	0.357751	0.755484	0.506274
169.074	13.7843	C8H11NO3	L-Noradrenaline	Amino Acid Metabolism	1.41871	1.07381	1.18661	0.340775	0.470919	0.383656	1.07728	0.996855	1.1639	0.760203	0.977602	0.179985
174.112	23.4674	C6H14N4O2	L-Arginine	Amino Acid Metabolism	0.938578	0.996004	1.02514	0.116961	0.965178	0.482418	0.925803	1.01102	0.963604	0.356576	0.900298	0.866991
161.069	14.6971	C6H11NO4	L-2-Aminoadipate	Amino Acid Metabolism	1.47465	1.15033	1.19572	0.344544	0.548829	0.477868	1.01496	1.16453	1.17766	0.943483	0.653601	0.160247
190.095	14.1579	C7H14N2O4	meso-2,6-Diaminoheptanedioate	Amino Acid Metabolism	0.865427	0.916585	1.00501	0.115393	0.253858	0.945227	0.949722	1.01284	1.23292	0.905316	0.974395	0.616785
131.058	14.3713	C5H9NO3	L-Glutamate 5-semialdehyde	Amino Acid Metabolism	0.983929	1.07681	0.974902	0.771346	0.308779	0.674145	0.928198	1.05938	0.933213	0.406093	0.556025	0.738203
129.043	9.45625	C5H7NO3	L-1-Pyrroline-3-hydroxy-5-carboxylate	Amino Acid Metabolism	0.923858	0.967577	1.09012	0.403703	0.824258	0.459918	0.947946	1.02407	0.93914	0.648002	0.857142	0.631913
322.138	15.079	C12H22N2O8	Avenic acid A	Amino Acid Metabolism	1.06853	1.12216	1.07329	0.508515	0.400874	0.512556	1.00741	0.926936	0.961707	0.918765	0.460645	0.567275
142.074	12.9513	C6H10N2O2	Ectoine	Amino Acid Metabolism	1.03452	1.27266	1.13473	0.870544	0.152066	0.586086	1.11229	0.994184	0.921788	0.682014	0.976009	0.655014
129.043	10.0286	C5H7NO3	5-Oxoproline	Amino Acid Metabolism	0.8424	0.906216	1.19676	0.36914	0.665424	0.232338	0.850031	0.930005	0.981026	0.427703	0.747846	0.869561
103.1	19.4836	C5H13NO	Choline	Amino Acid Metabolism	1.09459	1.22722	1.14386	0.862399	0.667001	0.793664	0.791598	0.832832	1.04281	0.38004	0.544367	0.821385
229.088	14.748	C9H15N3O2S	Ergothioneine	Amino Acid Metabolism	1.46506	0.390693	0.914297	0.608125	0.246645	0.922815	1.03109	0.725051	0.860013	0.948668	0.714878	0.85044
104.011	14.312	C3H4O4	Hydroxypyruvate	Amino Acid Metabolism	0.91204	1.1552	0.91255	0.758809	0.460128	0.779842	0.808993	0.861057	0.898142	0.0547177	0.233532	0.711152
147.053	14.4884	C5H9NO4	L-Glutamate	Amino Acid Metabolism	1.00488	1.17923	1.00438	0.984383	0.481171	0.989863	0.877872	0.89959	0.996335	0.633214	0.551393	0.95206
243.085	13.6531	C9H13N3O5	gamma-Glutamyl-beta-cyanoalanine	Amino Acid Metabolism	1.02745	1.06433	0.924398	0.863451	0.714129	0.693045	0.941814	0.938818	0.970226	0.705547	0.816926	0.875125
117.079	11.2994	C5H11NO2	Betaine	Amino Acid Metabolism	1.01587	0.939622	1.0453	0.95405	0.807209	0.800032	0.969719	0.938834	0.950541	0.906088	0.775111	0.669079
145.11	13.345	C7H15NO2	4-Trimethylammoniobutanoate	Amino Acid Metabolism	1.11294	1.06607	1.22164	0.607851	0.751765	0.215128	0.891788	0.863835	0.946197	0.603817	0.48526	0.79058
197.117	12.265	C9H15N3O2	Hercynine	Amino Acid Metabolism	0.79078	0.704713	0.867293	0.425108	0.247114	0.637241	0.976805	1.02423	1.08167	0.966325	0.958676	0.903879
133.038	14.771	C4H7NO4	L-Aspartate	Amino Acid Metabolism	1.30088	1.13553	1.18185	0.548565	0.786683	0.522798	0.946804	0.964849	1.05822	0.884099	0.931525	0.887702
111.992	14.3115	CH5O4P	Hydroxymethylphosphonate	Amino Acid Metabolism	0.775874	1.17247	1.11325	0.368512	0.662272	0.740052	0.686756	0.819405	0.941486	0.0315435	0.147695	0.877513
132.042	14.5473	C5H8O4	(S)-2-Acetolactate	Amino Acid Metabolism	1.56876	1.2244	1.2369	0.351425	0.537409	0.156768	0.834443	0.870182	1.11812	0.219431	0.455125	0.613954
170.015	14.7245	C6H6N2O2S	Thiourocanic acid	Amino Acid Metabolism	1.48348	0.20672	0.909857	0.605434	NA	0.925394	0.94302	0.533542	0.802341	0.902719	NA	0.781005
125.999	10.3616	C2H6O4S	2-Hydroxyethanesulfonate	Amino Acid Metabolism	0.883859	0.797459	1.66251	0.76893	0.704569	0.276121	0.977278	0.821466	1.09819	0.937036	0.573597	0.590077
159.09	12.2947	C7H13NO3	5-Acetamidopentanoate	Amino Acid Metabolism	1.03615	0.970291	0.988002	0.942568	0.947226	0.979231	0.919866	0.986697	1.08386	0.900862	0.984198	0.926566
312.022	15.9859	C9H16N2O5Se	gamma-Glutamyl-Se-methylselenocysteine	Amino Acid Metabolism	0.984942	1.05081	1.05789	0.940665	0.76192	0.657885	0.952764	0.928144	0.878584	0.917146	0.866032	0.662523
219.111	8.59735	C9H17NO5	Pantothenate	Amino Acid Metabolism	0.964526	1.0623	1.04808	0.776964	0.578792	0.567141	0.942805	0.950247	0.973912	0.859634	0.875896	0.935742
114.032	14.6992	C5H6O3	2-Hydroxy-2,4-pentadienoate	Amino Acid Metabolism	1.94302	1.30922	1.3093	0.356303	0.537654	0.156014	0.739934	0.858735	1.27718	0.112486	0.44213	0.318608
336.165	17.4363	C12H24N4O7	N2-Fructopyranosylarginine	Amino Acid Metabolism	1.95359	1.61047	1.56252	0.326825	0.512757	0.349031	1.11421	0.760657	1.11032	0.700475	0.326383	0.77365
306.052	12.1261	C18H10O5	Kinobscurinone	Biosynthesis of Polyketides and Nonribosomal Peptides	1.1383	1.17517	0.997183	0.300308	0.364479	0.988434	0.890879	1.13661	0.893354	0.639898	0.654217	0.524993
199.048	7.86993	C8H9NO5	Clavulanic acid	Biosynthesis of Secondary Metabolites	0.904048	0.996359	0.907446	0.794486	0.992887	0.698709	0.602195	0.882654	1.21763	0.15069	0.554011	0.453279
357.157	15.0023	C20H23NO5	deacetylcolchicine	Biosynthesis of Secondary Metabolites	0.907465	0.880991	1.03418	0.409182	0.242634	0.684674	1.00904	1.28513	0.953225	0.875232	0.00238231	0.420079
153.079	7.86604	C8H11NO2	vanillylamine	Biosynthesis of Secondary Metabolites	0.921871	1.23309	1.04962	0.771836	0.570988	0.810658	0.918831	1.10475	1.05986	0.703139	0.63707	0.849639
365.09	11.3116	C20H15NO6	6-Methylpretetramide	Biosynthesis of Secondary Metabolites	0.928985	0.903037	1.10064	0.746621	0.725803	0.632058	0.905259	0.908745	1.09459	0.60503	0.506839	0.753631
331.084	12.7814	C20H13NO4	Sanguinarine	Biosynthesis of Secondary Metabolites	0.886512	1.07041	1.13216	0.477529	0.632193	0.523306	0.820174	0.93929	0.838057	0.35278	0.784471	0.530539
168.115	4.27243	C10H16O2	Iridodial	Biosynthesis of Secondary Metabolites	0.718624	1.10052	0.629058	NA	0.894114	NA	0.505395	1.1971	1.13037	NA	0.704893	0.809041
240.147	11.0977	C12H20N2O3	Slaframine	Biosynthesis of Secondary Metabolites	1.01712	0.94694	1.01113	0.760691	0.535102	0.850356	0.978624	1.07634	1.06197	0.853367	0.687235	0.72792
192.027	17.6668	C6H8O7	Citrate	Carbohydrate Metabolism	0.999303	0.718905	1.05412	0.998669	0.460989	0.882451	6.2822	4.68984	2.99667	0.452263	0.470434	0.420312
112.016	17.6378	C5H4O3	2,3-Dihydroxy-2,4-cyclopentadien-1-one	Carbohydrate Metabolism	0.937879	0.696623	0.933457	0.85866	0.374795	0.831098	3.38394	2.61081	1.63275	0.49391	0.519194	0.582155
174.016	17.3743	C6H6O6	cis-Aconitate	Carbohydrate Metabolism	1.00452	0.832675	1.15953	0.979526	0.310331	0.296846	1.73506	1.53636	1.73282	0.670258	0.724324	0.659262
598.357	15.2495	C28H54O13	Sucrose monopalmitate	Carbohydrate Metabolism	0.844015	0.885695	0.927445	0.643227	0.705982	0.817408	0.813296	0.528161	0.872935	0.851174	0.575987	0.899653
146.022	15.2288	C5H6O5	2-Oxoglutarate	Carbohydrate Metabolism	1.00975	0.886693	1.4056	0.975903	0.757076	0.264641	0.880638	0.551876	1.71285	0.908741	0.593847	0.696293
162.053	7.9507	C6H10O5	L-Rhamnono-1,4-lactone	Carbohydrate Metabolism	1.23549	0.704922	1.42793	0.61498	0.247189	0.308591	1.61305	1.10195	1.54106	0.493814	0.728622	0.435723
118.027	14.8384	C4H6O4	Succinate	Carbohydrate Metabolism	0.89097	0.73802	1.26951	0.331273	0.048635	0.0812026	1.0113	0.878826	1.31697	0.975262	0.668577	0.571814
116.011	15.5261	C4H4O4	Fumarate	Carbohydrate Metabolism	1.05568	0.842221	1.01862	0.630701	0.0830754	0.885998	1.03648	1.02528	1.09984	0.928939	0.942937	0.817199
134.022	15.6455	C4H6O5	(S)-Malate	Carbohydrate Metabolism	1.09596	0.859729	0.968009	0.390887	0.14131	0.759301	1.01369	0.988144	1.07513	0.974769	0.970525	0.868175
136.037	12.2005	C4H8O5	[FA trihydroxy(4:0)] 2,3,4-trihydroxy-butanoic acid	Carbohydrate Metabolism	1.0656	0.887102	1.35618	0.801519	0.650286	0.247917	1.21152	0.905267	1.18259	0.312934	0.472471	0.533305
154.003	11.107	C3H7O5P	Propanoyl phosphate	Carbohydrate Metabolism	48.1708	1.24172	48.42	0.422949	0.108388	0.419586	1.81005	1.00561	51.7236	0.254359	0.981023	0.423924
607.081	14.8429	C17H27N3O17P2	UDP-N-acetyl-D-glucosamine	Carbohydrate Metabolism	0.977331	0.909086	0.991857	0.73265	0.0403925	0.834796	0.877674	0.959741	1.01557	0.748804	0.920338	0.964082
210.038	16.6716	C6H10O8	D-Glucarate	Carbohydrate Metabolism	0.924393	0.825116	0.909716	0.813735	0.591688	0.741487	1.48171	1.5693	0.957287	0.559152	0.435724	0.933862
167.982	17.1389	C3H5O6P	Phosphoenolpyruvate	Carbohydrate Metabolism	0.971217	1.10083	0.580262	0.896808	0.52445	0.0446692	0.965084	1.15238	0.660728	0.875621	0.564076	0.069987
319.067	14.6433	C8H18NO10P	N-Gluconyl ethanolamine phosphate	Carbohydrate Metabolism	2.80598	1.392	2.49901	0.41513	0.545445	0.479436	0.97638	1.4007	2.93909	0.918223	0.00742635	0.437342
185.993	16.5842	C3H7O7P	3-Phospho-D-glycerate	Carbohydrate Metabolism	1.07143	1.10913	0.748047	0.597882	0.410025	0.125823	0.836185	1.10844	0.768481	0.512938	0.712199	0.250567
276.025	17.2749	C6H13O10P	6-Phospho-D-gluconate	Carbohydrate Metabolism	1.02056	0.908489	0.94254	0.87927	0.525107	0.633755	0.711794	0.994806	0.910503	0.18767	0.971986	0.418579
90.0317	9.28841	C3H6O3	(S)-Lactate	Carbohydrate Metabolism	0.949349	1.28816	0.510885	0.848425	0.3618	0.101411	0.868115	1.08886	0.588336	0.630923	0.742966	0.15246
185.993	17.6156	C3H7O7P	2-Phospho-D-glycerate	Carbohydrate Metabolism	0.860445	1.04726	0.57204	0.620509	0.890445	0.172326	0.579232	1.0146	0.629888	0.174927	0.972581	0.173991
244.035	15.2088	C6H13O8P	L-Fuculose 1-phosphate	Carbohydrate Metabolism	0.998864	0.8955	0.953356	0.99454	0.404763	0.820172	1.28652	1.01539	1.03694	0.286225	0.958126	0.835061
130.027	11.6309	C5H6O4	Mesaconate	Carbohydrate Metabolism	1.0796	0.963182	1.08162	0.250895	0.420443	0.40611	1.1773	1.03228	1.06718	0.370763	0.730664	0.637439
265.959	17.6763	C3H8O10P2	3-Phospho-D-glyceroyl phosphate	Carbohydrate Metabolism	0.843025	1.0695	0.576287	0.624145	0.863696	0.243549	0.48566	0.950204	0.597081	0.162684	0.924704	0.173063
196.058	14.0786	C6H12O7	D-Mannonate	Carbohydrate Metabolism	1.12573	0.933452	1.26673	0.522386	0.812248	0.266366	1.16732	1.2914	1.13895	0.53816	0.13505	0.377527
88.016	11.6781	C3H4O3	Pyruvate	Carbohydrate Metabolism	1.09482	1.03445	1.13027	0.371156	0.66678	0.454393	1.18642	1.0647	1.12606	0.338706	0.574372	0.371085
178.048	11.6794	C6H10O6	D-Glucono-1,5-lactone	Carbohydrate Metabolism	1.13546	1.02045	1.10978	0.186909	0.778581	0.462752	1.17998	1.03845	1.11873	0.354636	0.645734	0.430063
260.03	14.9561	C6H13O9P	D-Glucose 1-phosphate	Carbohydrate Metabolism	1.05268	1.01934	1.0706	0.694724	0.878398	0.526009	0.972567	1.0281	0.980535	0.933273	0.922902	0.933889
195.074	16.9612	C6H13NO6	2-Amino-2-deoxy-D-gluconate	Carbohydrate Metabolism	0.920663	0.812199	0.877102	0.86488	0.643728	0.778053	0.962544	1.08519	0.870282	0.951999	0.908967	0.867484
88.016	12.4417	C3H4O3	3-Oxopropanoate	Carbohydrate Metabolism	1.11175	0.962235	1.02379	0.569384	0.494127	0.857002	1.06509	1.14728	1.07246	0.730468	0.523977	0.767561
178.048	12.4173	C6H10O6	L-Galactono-1,4-lactone	Carbohydrate Metabolism	1.12115	0.989946	1.05903	0.428866	0.905077	0.661829	1.07587	1.10678	1.11277	0.735391	0.383066	0.62612
194.079	11.1385	C7H14O6	3-O-Methyl-myo-inositol	Carbohydrate Metabolism	0.971392	0.472223	1.40219	0.948407	0.132271	0.533655	1.42339	1.33769	0.923976	0.441881	0.486742	0.870318
580.034	18.5165	C15H22N2O18P2	UDP-glucuronate	Carbohydrate Metabolism	0.884313	0.888253	0.789733	0.62273	0.572948	0.0895098	0.643897	1.00789	0.673883	0.175147	0.98233	0.0907179
150.053	12.2807	C5H10O5	D-Xylose	Carbohydrate Metabolism	1.03582	0.903171	1.08585	0.79928	0.335031	0.389853	0.83955	0.842401	1.01314	0.477039	0.350971	0.940777
254.1	13.7159	C9H18O8	3-beta-D-Galactosyl-sn-glycerol	Carbohydrate Metabolism	0.880914	1.00168	0.910596	0.586444	0.983053	0.620796	1.02681	1.04875	0.895817	0.601183	0.642742	0.554918
260.03	16.0493	C6H13O9P	D-Mannose 6-phosphate	Carbohydrate Metabolism	1.12863	1.00176	1.11253	0.411023	0.988413	0.599168	0.912553	1.06043	0.717732	0.528462	0.74713	0.165384
408.153	4.79971	C19H24N2O8	Melatonin glucuronide	Carbohydrate metabolism	1.07489	1.0917	1.13433	0.779311	0.640255	0.620673	0.912997	1.02042	0.93434	0.664002	0.915196	0.747074
166.048	12.644	C5H10O6	D-Xylonate	Carbohydrate Metabolism	0.984401	0.961507	1.0054	0.927956	0.752677	0.977827	1.20879	1.13376	0.96706	0.20256	0.089597	0.692282
132.042	12.5427	C5H8O4	2-Acetolactate	Carbohydrate Metabolism	1.12569	1.06905	1.09167	0.108904	0.571805	0.589496	1.23602	1.17982	1.04597	0.158915	0.143415	0.594733
566.055	16.0223	C15H24N2O17P2	UDP-glucose	Carbohydrate Metabolism	1.0224	0.998123	0.864621	0.921343	0.989481	0.336938	0.97359	1.07301	0.86602	0.951858	0.884355	0.751787
265.116	11.0545	C10H19NO7	D-1-[(3-Carboxypropyl)amino]-1-deoxyfructose	Carbohydrate Metabolism	0.885572	0.955654	1.02595	0.444789	0.704414	0.877586	0.919163	0.924014	1.04947	0.733572	0.716423	0.857968
164.069	11.3493	C6H12O5	L-Rhamnose	Carbohydrate Metabolism	1.18685	1.03836	1.16514	0.194399	0.790475	0.500474	1.17421	1.07427	1.20667	0.0368137	0.297869	0.301074
342.116	15.0976	C12H22O11	Sucrose	Carbohydrate Metabolism	0.962039	1.06898	1.03655	0.871515	0.817221	0.875833	2.54133	1.16924	6.41747	0.380366	0.661543	0.385844
196.058	13.2306	C6H12O7	D-Gluconic acid	Carbohydrate Metabolism	1.03621	1.01218	1.10912	0.553737	0.789002	0.0317455	1.06545	1.03339	0.978384	0.042956	0.66886	0.825272
162.053	12.432	C6H10O5	3-Ethylmalate	Carbohydrate Metabolism	1.03601	1.0283	0.997102	0.60655	0.860176	0.978236	1.07063	1.10298	1.02608	0.529704	0.316326	0.866855
106.027	11.5854	C3H6O4	D-Glycerate	Carbohydrate Metabolism	1.02058	1.16629	1.14337	0.76013	0.405209	0.280925	0.96774	0.923557	1.0242	0.660187	0.504231	0.670256
182.079	13.9187	C6H14O6	Mannitol	Carbohydrate Metabolism	2.81215	0.946347	3.00543	0.424113	0.505426	0.399915	1.16619	1.18485	2.23669	0.26144	0.217233	0.393069
180.063	12.4686	C6H12O6	D-Glucose	Carbohydrate Metabolism	1.05783	1.07277	1.0306	0.263141	0.332131	0.667135	1.03955	1.12563	1.04349	0.518153	0.156446	0.76363
230.019	15.3651	C5H11O8P	D-Ribose 5-phosphate	Carbohydrate Metabolism	0.851401	1.02204	0.696598	0.715237	0.950923	0.484965	1.10379	1.30952	0.763098	0.802168	0.457628	0.639088
150.017	17.1574	C4H6O6	(R,R)-Tartaric acid	Carbohydrate Metabolism	1.05235	0.982218	0.956876	0.628948	0.897085	0.717448	1.73408	1.67763	0.89813	0.455121	0.415657	0.620719
309.986	17.3081	C5H12O11P2	D-Ribose 1,5-bisphosphate	Carbohydrate Metabolism	0.873295	1.33854	0.399144	0.767814	0.511761	0.124309	0.802118	1.29476	0.650724	0.31618	0.30968	0.275701
221.09	12.2321	C8H15NO6	N-Acetyl-D-mannosamine	Carbohydrate Metabolism	1.10382	1.02639	1.00364	0.135782	0.811239	0.954541	0.920947	0.906864	0.991188	0.701348	0.667883	0.968342
166.048	13.0688	C5H10O6	D-Arabinonate	Carbohydrate Metabolism	1.04676	1.02241	0.823458	0.802052	0.864743	0.272805	1.51612	1.39165	0.976648	0.349018	0.331503	0.908647
84.0211	14.1495	C4H4O2	3-Butynoate	Carbohydrate Metabolism	1.55453	1.01603	1.82814	0.402893	0.937192	0.251044	0.916439	1.06945	1.40939	0.609325	0.794726	0.123727
342.116	16.1711	C12H22O11	Lactose	Carbohydrate Metabolism	1.01575	0.861452	1.49624	0.836102	0.156311	0.438823	0.968441	0.875739	0.927602	0.861708	0.584021	0.647855
260.03	16.4824	C6H13O9P	D-Glucose 6-phosphate	Carbohydrate Metabolism	0.975975	0.857214	1.34985	0.921098	0.50776	0.363581	0.527362	0.573872	1.32431	0.183097	0.225361	0.478856
180.063	16.9993	C6H12O6	D-Fructose	Carbohydrate Metabolism	1.01438	1.04918	0.965396	0.907418	0.705475	0.770771	0.937523	0.951226	0.95279	0.7252	0.75514	0.774031
150.053	11.6525	C5H10O5	D-Ribose	Carbohydrate Metabolism	1.21352	1.04857	1.14802	0.234948	0.397201	0.299602	1.13226	1.09033	1.03532	0.274508	0.38627	0.67455
240.084	15.2186	C8H16O8	D-glycero-L-galacto-Octulose	Carbohydrate Metabolism	0.942549	0.928881	0.870746	0.395846	0.498485	0.0934735	1.04326	1.07417	0.999742	0.723668	0.457151	0.999162
194.043	14.2516	C6H10O7	D-Galacturonate	Carbohydrate Metabolism	0.717257	1.11395	0.88754	0.471465	0.576737	0.786802	0.787241	0.915009	0.779727	0.00538923	0.361996	0.56385
605.077	17.8474	C16H25N5O16P2	GDP-mannose	Carbohydrate Metabolism	0.950019	0.918312	1.02102	0.660089	0.437683	0.828021	0.860035	0.951253	0.864574	0.715912	0.917347	0.702605
177.064	12.863	C6H11NO5	4-Hydroxy-4-methylglutamate	Carbohydrate Metabolism	0.807289	0.991714	1.09733	0.154436	0.959554	0.716744	0.69768	1.02317	0.897022	0.00358813	0.915461	0.649619
120.042	10.4351	C4H8O4	D-Erythrose	Carbohydrate Metabolism	0.818963	0.777256	1.03682	0.102781	0.0689139	0.762247	1.00671	0.996013	0.987001	0.981986	0.985925	0.944731
589.083	17.2249	C16H25N5O15P2	GDP-L-fucose	Carbohydrate Metabolism	0.91658	0.940517	0.962506	0.490041	0.562313	0.853779	0.858373	0.85101	0.880865	0.549763	0.601787	0.730372
262.045	14.9784	C6H15O9P	D-Mannitol 1-phosphate	Carbohydrate Metabolism	1.12154	1.07759	1.07357	0.713959	0.81994	0.792725	0.69814	0.809547	0.911485	0.102399	0.372308	0.389451
200.009	12.5442	C4H9O7P	D-Erythrose 4-phosphate	Carbohydrate Metabolism	0.982109	1.30798	0.646287	0.929264	0.101153	0.0643706	0.678357	0.877949	0.719641	0.247704	0.61433	0.268084
169.998	15.1224	C3H7O6P	Glycerone phosphate	Carbohydrate Metabolism	0.760968	1.06961	0.644882	0.571652	0.85305	0.353188	0.927625	1.15553	0.843192	0.780149	0.500661	0.73354
259.046	15.5036	C6H14NO8P	alpha-D-Glucosamine 1-phosphate	Carbohydrate Metabolism	1.33219	1.38356	1.23855	0.685176	0.69117	0.764099	0.602375	0.821836	0.867292	0.061232	0.543266	0.451941
180.063	14.6522	C6H12O6	D-Galactose	Carbohydrate Metabolism	1.98232	1.30105	1.27463	0.373365	0.574638	0.233424	0.690177	0.793951	1.26524	0.129662	0.331014	0.481989
260.03	15.6705	C6H13O9P	D-Fructose 6-phosphate	Carbohydrate Metabolism	0.8416	0.914282	0.847605	0.212628	0.46712	0.255535	0.786782	1.0535	0.678828	0.657411	0.913204	0.459693
290.04	15.9516	C7H15O10P	D-Sedoheptulose 7-phosphate	Carbohydrate Metabolism	0.947477	0.960524	1.00507	0.832582	0.857803	0.987632	0.812052	0.929959	0.811107	0.68704	0.882268	0.616857
152.069	12.9022	C5H12O5	Ribitol	Carbohydrate Metabolism	0.969514	0.795494	1.56567	0.913973	0.454626	0.261953	0.788235	1.28416	0.898712	0.574515	0.707574	0.822685
179.079	16.3762	C6H13NO5	D-Glucosamine	Carbohydrate Metabolism	1.02295	0.943161	1.04923	0.81558	0.628693	0.587446	0.874952	0.882388	0.855038	0.833851	0.842767	0.811723
339.996	15.1411	C6H14O12P2	beta-D-Fructose 2,6-bisphosphate	Carbohydrate Metabolism	0.851449	1.09757	0.578729	0.812956	0.87305	0.452531	0.900928	1.21361	0.870384	0.801901	0.603421	0.813409
161.069	11.0696	C6H11NO4	4-Methyl-L-glutamate	Carbohydrate Metabolism	0.862685	1.08455	0.890418	0.693672	0.792941	0.673112	0.636931	0.982179	0.932969	0.287851	0.965786	0.86194
331.555	14.0941	C21H27N7O14P2	NAD+	Energy Metabolism	1.0341	1.05556	1.0359	0.583762	0.637075	0.532626	0.996484	1.11351	1.20223	0.953558	0.250448	0.313286
743.076	16.5019	C21H28N7O17P3	NADP+	Energy Metabolism	0.947697	0.963294	0.844479	0.691074	0.603432	0.0500493	0.799768	0.960186	0.838433	0.255681	0.775472	0.0735116
506.996	15.9456	C10H16N5O13P3	ATP	Energy Metabolism	0.92174	0.931995	0.7651	0.810079	0.499113	0.289501	0.806284	0.991983	0.776729	0.443205	0.973923	0.461473
97.9768	17.2711	H3O4P	Orthophosphate	Energy Metabolism	1.03834	0.937501	1.03358	0.775287	0.596024	0.856087	1.02837	1.04224	0.943296	0.814874	0.530969	0.509656
427.029	14.8292	C10H15N5O10P2	ADP	Energy Metabolism	0.949324	0.994744	0.900969	0.806104	0.940571	0.447908	0.738969	0.951841	0.865822	0.0320583	0.737537	0.369388
210.074	11.5542	C7H14O7	Sedoheptulose	Energy Metabolism	0.805665	0.77026	1.11698	0.374123	0.333168	0.687541	1.24982	1.18081	0.930937	0.394686	0.42548	0.850691
339.996	17.6314	C6H14O12P2	D-Fructose 1,6-bisphosphate	Energy Metabolism	0.846478	1.01716	0.591253	0.651371	0.965167	0.135101	0.701045	1.15947	0.699164	0.333679	0.671627	0.482017
370.007	17.8826	C7H16O13P2	D-Sedoheptulose 1,7-bisphosphate	Energy Metabolism	0.835719	1.09272	0.519189	0.692368	0.84193	0.162636	0.575583	0.920045	0.724347	0.198899	0.817794	0.528636
318.035	15.0817	C8H15O11P	3-Deoxy-D-manno-octulosonate 8-phosphate	Glycan Biosynthesis and Metabolism	0.886688	0.946759	1.01059	0.672919	0.875962	0.976881	1.03404	1.27014	1.01263	0.945812	0.520997	0.981955
446.061	16.1812	C11H20N4O11P2	CDP-ethanolamine	Lipid Metabolism	1.01166	1.22793	0.826958	0.939862	0.179169	0.156535	1.11734	1.40267	0.899548	0.879656	0.627337	0.8857
216.04	12.7048	C5H13O7P	2-C-Methyl-D-erythritol 4-phosphate	Lipid Metabolism	0.701011	0.488338	1.65772	0.510575	0.281351	0.524262	1.12334	1.08586	1.42608	0.696665	0.628961	0.292159
183.066	14.9136	C5H14NO4P	Choline phosphate	Lipid Metabolism	1.12407	1.596	0.677819	0.628305	0.0528475	0.23096	1.53449	2.0779	0.895626	0.699668	0.50125	0.906765
488.108	15.2369	C14H26N4O11P2	CDP-choline	Lipid Metabolism	0.958033	1.04099	0.807557	0.803977	0.836737	0.217736	1.10663	1.17316	1.08265	0.823561	0.703811	0.847709
172.014	14.6536	C3H9O6P	sn-Glycerol 3-phosphate	Lipid Metabolism	5.39141	1.24502	5.47216	0.394901	0.75413	0.428963	1.02753	1.53423	6.29291	0.899823	0.422362	0.411943
257.103	14.4288	C8H20NO6P	sn-glycero-3-Phosphocholine	Lipid Metabolism	1.18104	1.18159	1.12376	0.462882	0.380868	0.553972	0.912013	1.02083	1.05155	0.720768	0.933916	0.883416
472.113	14.3062	C14H26N4O10P2	CMP-N-trimethyl-2-aminoethylphosphonate	Lipid Metabolism	1.03021	1.06965	1.06217	0.54304	0.343998	0.230044	1.14872	1.1529	0.973569	0.715852	0.710931	0.923243
921.249	14.1464	C31H54N7O17P3S	Decanoyl-CoA	Lipid Metabolism	0.962983	0.937383	0.710335	0.952541	0.851914	0.63982	1.40917	1.17697	0.867744	0.381631	0.555357	0.808221
449.315	4.74631	C26H43NO5	Chenodeoxyglycocholate	Lipid Metabolism	0.839539	0.992346	1.30801	0.473201	0.975648	0.459025	0.997041	1.28809	1.398	0.985582	0.450285	0.405571
188.105	4.78396	C9H16O4	(+/-)-Methyl 5-acetoxyhexanoate	Lipid Metabolism	1.41069	1.46385	1.47434	0.778893	0.750848	0.732966	0.328215	0.284476	1.20424	0.41973	0.392544	0.874598
102.032	13.3522	C4H6O3	Acetoacetate	Lipid Metabolism	1.29399	0.998991	1.38719	0.282299	0.992976	0.241762	1.02878	1.01534	0.963188	0.900169	0.963024	0.870854
215.056	15.5523	C5H14NO6P	sn-glycero-3-Phosphoethanolamine	Lipid Metabolism	1.02923	1.09343	1.02243	0.825137	0.653224	0.893371	0.931068	0.934696	0.942387	0.593091	0.555925	0.560985
125.015	14.7459	C2H7NO3S	Taurine	Lipid Metabolism	1.07004	0.930759	1.1221	0.758405	0.743373	0.72874	1.03348	0.957044	1.13607	0.888938	0.821944	0.755773
384.339	5.1663	C27H44O	Cholesta-5,7-dien-3beta-ol	Lipid Metabolism	1.1176	1.17936	1.06576	0.674191	0.52453	0.728584	0.943124	0.959335	1.09479	0.676768	0.649926	0.178707
258.183	4.19938	C14H26O4	FA methyl(15:0) tridecanedioic acid	Lipids: Fatty Acyls	0.214132	0.75303	0.837175	0.0363783	0.708218	0.834367	2.73514	2.35046	1.9871	0.340067	0.352477	0.486927
214.157	4.23801	C12H22O3	3-Oxododecanoic acid	Lipids: Fatty Acyls	0.373229	0.606051	0.775758	0.0676575	0.409822	0.649829	1.28511	1.82229	1.57246	0.591764	0.210838	0.420691
178.03	7.87814	C6H10O4S	3,3'-Thiobispropanoic acid	Lipids: Fatty Acyls	1.14901	0.889409	1.45471	0.61997	0.477477	0.0445426	1.2802	0.914987	1.52329	0.504827	0.776403	0.396677
314.246	4.20294	C18H34O4	FA hydroxy(18:1)]	Lipids: Fatty Acyls	0.671696	0.934492	1.01883	0.199343	0.834492	0.961659	1.34664	1.05436	1.18272	0.230015	0.882906	0.71507
190.172	4.23827	C14H22	3,5,7-Trimethyl-2E,4E,6E,8E-undecatetraene	Lipids: Fatty Acyls	0.412268	0.597027	0.757352	0.0599817	0.349262	0.564216	1.26739	1.66526	1.40544	0.442021	0.236561	0.422283
340.298	3.74058	C21H40O3	FA oxo(21:0)	Lipids: Fatty Acyls	0.755294	1.06561	0.938743	0.336401	0.787446	0.771051	1.05897	1.11742	0.888034	0.907164	0.873421	0.810685
300.267	4.0108	C18H36O3	FA hydroxy(18:0)	Lipids: Fatty Acyls	1.11605	1.00279	1.02853	0.311737	0.975461	0.796117	1.17722	3.13483	0.942805	0.636181	0.368014	0.769661
100.089	4.27124	C6H12O	[FA (6:0)] hexanal	Lipids: Fatty Acyls	0.507187	0.753359	0.912309	0.0700243	0.560666	0.821868	0.979073	1.39553	1.25294	0.929337	0.16748	0.542979
280.24	3.94409	C18H32O2	Linoleate	Lipids: Fatty Acyls	0.976138	0.845916	0.871229	0.839225	0.163202	0.261035	1.21173	1.15617	1.0696	0.358787	0.488223	0.653358
215.116	12.4504	C10H17NO4	2-Amino-9,10-epoxy-8-oxodecanoic acid	Lipids: Fatty Acyls	0.939059	0.80369	0.886821	0.856604	0.527825	0.735686	1.16739	0.995569	1.02643	0.504196	0.980485	0.937818
298.251	3.98062	C18H34O3	FA oxo(18:0)	Lipids: Fatty Acyls	1.07376	1.065	1.00155	0.759765	0.792478	0.994201	1.24744	0.906567	0.810018	0.627706	0.692929	0.500236
278.225	3.96009	C18H30O2	[FA (18:3)] 9Z,12Z,15Z-octadecatrienoic acid	Lipids: Fatty Acyls	0.989764	0.933536	0.9058	0.90232	0.518467	0.426764	1.06897	1.12796	1.02641	0.719186	0.47271	0.882106
200.178	4.12435	C12H24O2	Dodecanoic acid	Lipids: Fatty Acyls	0.966488	0.850346	0.980499	0.799418	0.359737	0.893254	1.01105	0.811817	1.06402	0.911787	0.0232722	0.729684
306.256	3.91231	C20H34O2	Icosatrienoic acid	Lipids: Fatty Acyls	0.911678	0.906415	0.902647	0.307219	0.18126	0.118273	1.20413	1.0569	1.01608	0.306872	0.291981	0.859863
126.104	4.25036	C8H14O	FA (8:1) octenal	Lipids: Fatty Acyls	0.656965	0.769775	0.846577	0.332111	0.48896	0.643224	0.929321	1.19127	1.15613	0.778641	0.276283	0.633481
272.235	4.11604	C16H32O3	FA hydroxy(16:0)] hexadecanoic acid	Lipids: Fatty Acyls	1.06307	0.989768	1.07451	0.631147	0.920298	0.555891	1.12008	1.04496	0.991206	0.41876	0.821152	0.948664
296.235	4.02447	C18H32O3	[FA (18:1)] 9R,10S-epoxy-12Z-octadecenoic acid	Lipids: Fatty Acyls	1.04588	0.979766	1.19347	0.813828	0.93262	0.440813	1.99478	1.09968	1.04114	0.450395	0.822817	0.829889
270.219	4.04517	C16H30O3	FA oxo(16:0)	Lipids: Fatty Acyls	1.10326	1.10736	1.18689	0.605146	0.726621	0.462558	1.04506	0.797578	1.00363	0.867005	0.416582	0.99101
330.256	3.89576	C22H34O2	[FA (22:5)] 7Z,10Z,13Z,16Z,19Z-docosapentaenoic acid	Lipids: Fatty Acyls	0.910073	0.873836	0.994598	0.261042	0.12528	0.950181	1.12873	1.10313	0.975448	0.233048	0.276409	0.863643
252.209	4.24347	C16H28O2	FA (16:2)	Lipids: Fatty Acyls	0.693883	0.775849	0.832469	0.406577	0.452311	0.580233	1.00619	1.22777	1.1051	0.977282	0.262609	0.666506
230.152	4.7479	C12H22O4	Dodecanedioic acid	Lipids: Fatty Acyls	1.24005	1.28292	1.33269	0.803375	0.799043	0.687749	0.71562	0.446274	1.15423	0.521422	0.232288	0.820753
208.183	4.24816	C14H24O	FA (14:2) tetradecadienal	Lipids: Fatty Acyls	0.718622	0.802474	0.851981	0.33892	0.452475	0.621464	1.06168	1.22632	1.12132	0.792348	0.124558	0.566675
340.334	3.84864	C22H44O2	Docosanoic acid	Lipids: Fatty Acyls	0.997143	1.08811	1.02732	0.965556	0.447609	0.733631	1.04865	0.990444	0.988976	0.68271	0.952594	0.91367
423.335	4.65798	C25H45NO4	O-9Z,12Z-Hexadecadienoyl-R-carnitine	Lipids: Fatty Acyls	1.11663	0.98497	1.1139	0.231629	0.883923	0.539839	0.940518	1.05162	1.00129	0.45935	0.770648	0.990532
280.24	7.84031	C18H32O2	FA (18:2)	Lipids: Fatty Acyls	1.03346	0.972932	0.975978	0.927582	0.90294	0.936369	0.867248	0.981469	0.792615	0.337664	0.925665	0.339197
282.256	3.929	C18H34O2	[FA (18:1)] 9Z-octadecenoic acid	Lipids: Fatty Acyls	1.06837	1.04575	1.05997	0.0412366	0.186823	0.188289	1.25174	1.06422	0.914003	0.355015	0.50172	0.466016
254.225	3.98275	C16H30O2	FA(16:1)	Lipids: Fatty Acyls	0.934337	0.946063	0.998893	0.418157	0.533501	0.995692	1.55967	1.04784	0.873012	0.510475	0.59266	0.333848
304.241	3.94279	C20H32O2	FA (20:4)	Lipids: Fatty Acyls	1.03354	1.16351	1.09628	0.791263	0.190847	0.439064	1.02206	1.08506	0.953156	0.891072	0.0841311	0.775366
282.256	7.84762	C18H34O2	FA (18:1)	Lipids: Fatty Acyls	1.03441	1.12434	0.972263	0.836822	0.509374	0.820949	1.23559	1.22493	1.10556	0.0499547	0.187514	0.608278
228.136	4.72683	C12H20O4	Traumatic acid	Lipids: Fatty Acyls	0.585778	0.776544	0.790857	0.409372	0.647236	0.665696	0.677353	0.664051	0.736435	0.543445	0.542339	0.660011
242.225	4.00306	C15H30O2	FA methyl(14:0)	Lipids: Fatty Acyls	0.930956	1.01225	0.992876	0.330142	0.906479	0.94337	1.04583	0.972604	0.853017	0.839073	0.790732	0.130083
268.24	3.98005	C17H32O2	FA methyl(16:1)	Lipids: Fatty Acyls	0.940472	0.941933	0.901177	0.448739	0.541415	0.224137	1.08267	0.9738	0.915164	0.698169	0.786337	0.309233
312.303	3.88438	C20H40O2	FA (20:0)	Lipids: Fatty Acyls	0.974491	0.99283	0.965673	0.714147	0.908857	0.625863	0.954543	0.932829	0.830388	0.65043	0.56653	0.165768
228.209	4.03348	C14H28O2	Tetradecanoic acid	Lipids: Fatty Acyls	1.08534	1.01643	1.02186	0.214448	0.864971	0.811605	1.07645	1.02276	0.914031	0.62409	0.72526	0.253235
214.193	4.07817	C13H26O2	FA methyl(12:0) dodecanoic acid	Lipids: Fatty Acyls	1.31933	1.30956	1.1931	0.485707	0.409761	0.518724	1.15383	0.865071	0.87436	0.38058	0.432073	0.644298
270.256	3.94361	C17H34O2	FA (17:0)	Lipids: Fatty Acyls	0.968531	0.971809	1.04436	0.375131	0.694455	0.606084	1.02484	1.07956	0.959094	0.698846	0.187461	0.698093
279.256	4.66541	C18H33NO	Linoleamide	Lipids: Fatty Acyls	2.60061	1.88248	2.81685	0.277813	0.403041	0.174508	4.09939	0.862688	1.95124	0.0162435	0.82929	0.420582
298.287	3.90178	C19H38O2	FA methyl(18:0)	Lipids: Fatty Acyls	0.997211	1.08415	1.05662	0.962508	0.225002	0.548698	0.960487	0.806132	0.899867	0.641563	0.177093	0.0292374
242.1	15.5072	C8H18O8	D-erythro-D-galacto-octitol	Lipids: Fatty Acyls	1.02897	1.11514	1.16076	0.696022	0.162568	0.350424	0.907456	0.985346	1.00566	0.175795	0.891117	0.944964
130.063	4.78679	C6H10O3	[FA oxo(6:0)] 2-oxo-hexanoic acid	Lipids: Fatty Acyls	0.995169	1.06713	1.03915	0.982747	0.851769	0.854631	0.779349	0.872368	0.962012	0.170004	0.514429	0.860919
98.0368	13.9474	C5H6O2	[FA (5:2)] 2,4-pentadienoic acid	Lipids: Fatty Acyls	2.15711	0.961838	2.56605	0.428401	0.767896	0.30868	1.11977	1.1456	1.69809	0.579696	0.42861	0.45978
150.141	4.25878	C11H18	4,8-Dimethyl-1,3E,7-nonatriene	Lipids: Fatty Acyls	0.628028	0.730436	1.03022	0.477767	0.22651	0.939572	0.881599	1.25444	1.08288	0.668601	0.176096	0.573104
142.099	4.61738	C8H14O2	FA (8:1)	Lipids: Fatty Acyls	0.528608	0.875552	0.750426	0.414036	0.823313	0.658626	0.43266	0.79486	0.769458	0.253813	0.712656	0.660116
284.272	3.91855	C18H36O2	Octadecanoic acid	Lipids: Fatty Acyls	1.1838	1.17254	1.09129	0.0402052	0.119637	0.217166	0.933809	0.96687	0.776896	0.640106	0.842425	0.154738
217.131	9.86424	C10H19NO4	O-Propanoylcarnitine	Lipids: Fatty Acyls	1.0529	0.955389	1.03657	0.728243	0.59644	0.668524	1.08937	0.910854	1.01657	0.705906	0.68014	0.948734
172.146	4.25575	C10H20O2	Decanoic acid	Lipids: Fatty Acyls	1.07967	1.09296	1.0782	0.802652	0.784884	0.77698	0.913203	0.773676	0.930937	0.534665	0.0407386	0.575681
256.24	3.97149	C16H32O2	FA(16:0)	Lipids: Fatty Acyls	1.20435	1.22298	1.09715	0.123563	0.197693	0.410231	0.847527	0.953907	0.759779	0.463778	0.846202	0.288824
447.335	4.59723	C27H45NO4	N-stearoyl tyrosine	Lipids: Fatty Acyls	0.908206	0.930584	1.13591	0.603288	0.757814	0.568793	1.09217	0.953185	1.06376	0.582117	0.855992	0.778401
231.147	8.95588	C11H21NO4	O-Butanoylcarnitine	Lipids: Fatty Acyls	1.06852	1.03005	1.11118	0.339586	0.493452	0.439305	0.962234	1.02986	0.950713	0.869113	0.919829	0.840223
399.335	4.72468	C23H45NO4	O-Palmitoyl-R-carnitine	Lipids: Fatty Acyls	0.993087	1.05277	1.11932	0.939468	0.745577	0.454485	0.950266	0.958988	0.945612	0.843576	0.87574	0.791566
287.246	4.25974	C16H33NO3	Lauroyl diethanolamide	Lipids: Fatty Acyls	1.19673	0.908522	0.889285	0.695002	0.756393	0.734151	0.708279	0.875871	0.872209	0.138894	0.464802	0.497618
222.162	4.09963	C14H22O2	7E,9E,11-Dodecatrienyl acetate	Lipids: Fatty Acyls	1.04403	1.00894	1.1732	0.840545	0.975675	0.470917	1.46396	1.1624	0.660102	0.742215	0.87293	0.549032
668.43	7.95176	C68H124N2O23	Ganglioside GA1 (d18:1/24:1(15Z))	Lipids: Gangliosides	0.992786	0.936368	0.592289	0.982631	0.842346	0.256568	0.90057	0.942557	0.704544	0.602542	0.839657	0.164453
602.527	3.71535	C39H70O4	1-(14-methyl-pentadecanoyl)-2-(8-[3]-ladderane-octanyl)-sn-glycerol	Lipids: Glycerolipids	1.17731	1.17071	0.849303	0.411049	0.38995	0.215221	1.63714	1.73739	1.02923	0.534709	0.530195	0.936408
790.489	7.93202	C41H74O12S	1,2-Di-O-(8-hexadecenoyl)-3-O-(6-sulfoquinovopyranosyl)glycerol	Lipids: Glycerolipids	0.817261	0.838403	0.819388	0.463014	0.387823	0.41406	0.940994	1.16316	0.866836	0.748403	0.395717	0.55975
772.526	3.66082	C42H77O10P	PG(36:3)	Lipids: Glycerophospholipids	0.990318	1.20856	0.806422	0.933423	0.22595	0.157697	1.48831	1.6417	1.04156	0.684502	0.630131	0.956066
774.542	3.75484	C42H79O10P	PG(36:2)	Lipids: Glycerophospholipids	0.955797	1.20049	0.78436	0.719676	0.298091	0.113406	1.38495	1.64143	0.966994	0.724266	0.625879	0.962908
864.573	3.79909	C45H85O13P	PI(36:1)	Lipids: Glycerophospholipids	1.06986	1.12709	0.660985	0.810156	0.443904	0.0608385	1.42768	1.51736	1.21003	0.530542	0.472121	0.562135
763.535	3.74119	C40H78NO10P	PS(34:0)	Lipids: Glycerophospholipids	1.2209	1.19526	0.852221	0.317573	0.476945	0.363238	1.76168	1.63161	1.00204	0.417243	0.515226	0.991172
862.558	3.80258	C45H83O13P	PI(36:2)	Lipids: Glycerophospholipids	0.997596	1.34673	0.734462	0.989334	0.0184499	0.0334019	1.25014	1.22908	0.946139	0.575654	0.63222	0.680391
600.327	4.33559	C27H53O12P	[PI(18:0)] 1-octadecanoyl-sn-glycero-3-phospho-(1'-myo-inositol)	Lipids: Glycerophospholipids	1.15262	1.05489	0.935686	0.465898	0.721524	0.542664	1.24077	0.961487	1.0954	0.506141	0.846181	0.695902
748.525	3.78908	C40H77O10P	PG(34:1)	Lipids: Glycerophospholipids	0.913026	1.1786	0.856739	0.449974	0.320207	0.224769	1.33384	1.65356	0.951476	0.638715	0.553395	0.876158
776.557	3.84796	C42H81O10P	PG(36:1)	Lipids: Glycerophospholipids	0.943556	1.12172	0.88809	0.515112	0.479591	0.325737	1.09697	1.21274	1.09712	0.842846	0.711257	0.835472
785.521	3.78993	C42H76NO10P	PS(36:3)	Lipids: Glycerophospholipids	1.11076	1.3467	0.947132	0.643071	0.302683	0.823006	1.2412	1.22053	1.21566	0.686118	0.709107	0.707467
912.573	3.77737	C49H85O13P	PI(40:5)	Lipids: Glycerophospholipids	1.25407	1.21852	0.828084	0.48459	0.335987	0.333324	1.26521	1.27959	1.05868	0.522995	0.385427	0.710606
787.538	3.82136	C42H78NO10P	PS(36:2)	Lipids: Glycerophospholipids	1.07676	1.3727	0.91984	0.701187	0.333753	0.731693	1.46549	1.38177	1.18988	0.571483	0.581463	0.715873
783.577	4.54598	C44H82NO8P	PE(39:3)	Lipids: Glycerophospholipids	0.921686	0.842875	1.27311	0.665603	0.471084	0.2187	1.99887	2.01408	1.25058	0.0347864	0.113674	0.476783
789.551	7.36586	C42H80NO10P	PS(18:0/18:1(9Z))	Lipids: Glycerophospholipids	0.987492	1.18817	0.754313	0.968239	0.425914	0.17985	1.43071	1.38178	1.35665	0.0874171	0.306329	0.160187
807.506	3.7649	C44H74NO10P	PS(38:6)	Lipids: Glycerophospholipids	1.10421	1.06754	1.05126	0.309208	0.728241	0.648787	1.35802	1.26195	1.1779	0.399664	0.574405	0.423941
655.421	7.88715	C35H62NO8P	PE(30:4)	Lipids: Glycerophospholipids	0.801935	1.14207	1.24989	0.582258	0.799237	0.759773	1.66893	0.965909	0.975761	0.158982	0.919939	0.942022
831.578	3.98781	C48H82NO8P	PC(40:7)	Lipids: Glycerophospholipids	1.09098	0.945751	1.07021	0.712028	0.781027	0.776054	1.43401	1.16991	1.04531	0.412372	0.271103	0.648943
691.514	7.26068	C37H74NO8P	PC(29:0)	Lipids: Glycerophospholipids	1.12731	0.924432	0.922526	0.645634	0.68146	0.704585	1.07274	1.21569	1.06805	0.532661	0.426161	0.565095
773.592	4.09386	C43H84NO8P	PE(38:1)	Lipids: Glycerophospholipids	1.05628	1.00347	1.08179	0.434311	0.96335	0.374291	1.29595	1.23802	1.07089	0.434095	0.456009	0.50989
810.527	7.23885	C41H79O13P	PI(32:0)	Lipids: Glycerophospholipids	1.03258	1.09429	0.879824	0.895855	0.419939	0.444908	1.26786	1.40356	1.16797	0.040185	0.268606	0.168895
761.521	3.79618	C40H76NO10P	PS(34:1)	Lipids: Glycerophospholipids	0.998343	1.05563	0.864614	0.978203	0.364325	0.0889484	1.14401	1.1022	1.0486	0.551089	0.651896	0.596093
720.474	3.75258	C41H69O8P	PA(38:6)	Lipids: Glycerophospholipids	0.891144	0.970388	1.00186	0.683961	0.84018	0.993756	1.19644	1.1638	1.06446	0.619347	0.635092	0.87578
805.563	3.9998	C46H80NO8P	PC(38:6)	Lipids: Glycerophospholipids	0.956578	0.890397	1.0134	0.874916	0.625443	0.96368	1.35764	1.08611	0.947754	0.382321	0.744661	0.856448
757.562	4.47374	C42H80NO8P	PE(37:2)	Lipids: Glycerophospholipids	0.681891	0.738878	1.16083	0.125046	0.357387	0.49008	1.61786	1.74	0.749759	0.0461666	0.0413361	0.306372
860.54	3.79535	C45H81O13P	PI(36:3)	Lipids: Glycerophospholipids	1.05139	1.37538	0.825934	0.6469	0.0750039	0.154438	1.14103	1.08595	0.891926	0.559416	0.774205	0.554107
705.53	4.14878	C38H76NO8P	PC(30:0)	Lipids: Glycerophospholipids	1.00612	1.05526	1.03373	0.942273	0.568771	0.719096	1.24178	0.993761	0.942628	0.444761	0.981525	0.788153
783.505	3.77745	C42H74NO10P	PS(36:4)	Lipids: Glycerophospholipids	1.01496	1.04089	0.992143	0.877003	0.806839	0.936305	1.22092	1.18888	1.00371	0.350852	0.397545	0.965512
689.499	3.77292	C37H72NO8P	PE(32:1)	Lipids: Glycerophospholipids	0.969524	0.968798	0.981669	0.878425	0.900877	0.935281	1.21511	1.17643	1.02209	0.332036	0.492104	0.942414
757.562	6.03049	C42H80NO8P	1-(9Z-hexadecenoyl)-2-(9Z-octadecenoyl)-sn-glycero-3-phosphocholine	Lipids: Glycerophospholipids	1.07308	0.973712	0.865235	0.766519	0.875636	0.359629	1.34902	1.28836	1.11762	0.3274	0.411325	0.544727
836.541	7.17428	C43H81O13P	PI(34:1)	Lipids: Glycerophospholipids	1.08917	1.10586	0.774579	0.798183	0.615922	0.440336	1.29531	1.21856	1.09876	0.462638	0.502025	0.826616
809.521	7.22337	C44H76NO10P	PS(18:1(9Z)/20:4(5Z,8Z,11Z,14Z))	Lipids: Glycerophospholipids	1.13766	1.19285	0.90474	0.516736	0.0846613	0.503171	1.29217	1.20262	1.14635	0.170171	0.499334	0.456798
789.553	3.81701	C42H80NO10P	PS(36:1)	Lipids: Glycerophospholipids	1.0548	1.29733	0.790649	0.759452	0.0109172	0.176594	1.0809	1.1941	1.01964	0.644823	0.227204	0.852113
763.514	3.94864	C43H74NO8P	PE(38:6)	Lipids: Glycerophospholipids	1.01045	1.00072	0.991139	0.97357	0.997803	0.977531	1.46531	1.09823	1.10971	0.144789	0.580511	0.742482
838.557	7.18138	C43H83O13P	PI(34:0)	Lipids: Glycerophospholipids	1.23387	1.20686	0.905866	0.43899	0.243782	0.618939	1.32127	1.21402	1.07432	0.108363	0.4516	0.707571
775.55	3.89973	C45H78NO7P	PE(P-40:6)	Lipids: Glycerophospholipids	1.05809	0.939748	0.972193	0.837727	0.798526	0.920477	1.37914	1.09227	1.04588	0.375317	0.785576	0.909214
809.522	3.76029	C44H76NO10P	PS(38:5)	Lipids: Glycerophospholipids	1.03347	1.06364	1.03592	0.780958	0.703058	0.773995	1.0976	1.04815	1.00127	0.0567896	0.495185	0.991199
674.49	3.82675	C37H71O8P	PA(34:1)	Lipids: Glycerophospholipids	0.97714	1.16656	0.923996	0.788594	0.345268	0.577265	1.05042	1.03732	0.964106	0.506367	0.581699	0.773712
700.505	3.77149	C39H73O8P	PA(36:2)	Lipids: Glycerophospholipids	0.914976	1.20429	0.914135	0.445762	0.369444	0.568493	1.04279	0.967168	0.945574	0.788062	0.831981	0.719429
807.577	4.00963	C46H82NO8P	PC(38:5)	Lipids: Glycerophospholipids	0.994257	0.956697	1.02031	0.943134	0.508183	0.860189	1.33107	1.06188	1.01498	0.312437	0.470389	0.842588
691.514	3.78438	C37H74NO8P	PE(32:0)	Lipids: Glycerophospholipids	0.909996	0.973244	0.900079	0.520299	0.884039	0.651852	1.12284	0.995054	0.914308	0.362037	0.968524	0.524634
835.536	3.76318	C46H78NO10P	PS(40:6)	Lipids: Glycerophospholipids	1.07564	1.02812	0.902404	0.807176	0.908437	0.707095	1.15073	1.06195	0.976005	0.612928	0.820352	0.950309
523.291	4.29579	C24H46NO9P	[PS(18:1)] 1-(9Z-octadecenoyl)-sn-glycero-3-phosphoserine	Lipids: Glycerophospholipids	1.02433	1.06054	1.06539	0.917306	0.754212	0.831106	0.93002	0.939303	0.673458	0.715973	0.831809	0.20563
773.536	3.92579	C45H76NO7P	PE(P-40:7)	Lipids: Glycerophospholipids	0.990742	0.889896	0.989469	0.919181	0.271862	0.914842	1.22225	1.09121	0.936051	0.418776	0.789682	0.803852
837.552	3.77962	C46H80NO10P	PS(40:5)	Lipids: Glycerophospholipids	1.06906	1.26051	0.972701	0.450066	0.0205422	0.810911	1.0955	1.04305	1.03492	0.556645	0.602295	0.746361
777.568	3.91261	C45H80NO7P	PE(P-40:5)	Lipids: Glycerophospholipids	1.08868	0.998236	1.02451	0.544057	0.991418	0.915645	1.36664	1.1048	1.00795	0.208279	0.514467	0.961144
785.592	5.98596	C44H84NO8P	1-(11Z-octadecenoyl)-2-(9Z-octadecenoyl)-sn-glycero-3-phosphocholine	Lipids: Glycerophospholipids	1.05291	0.967134	0.829981	0.810976	0.785109	0.178776	1.12734	1.10959	0.989981	0.555659	0.68874	0.901129
785.592	5.25501	C44H84NO8P	1-(9Z-tetradecenoyl)-2-(13Z-docosenoyl)-sn-glycero-3-phosphocholine	Lipids: Glycerophospholipids	1.1351	1.14493	0.977126	0.509134	0.189265	0.869678	1.30732	1.33169	0.996245	0.37636	0.368472	0.963237
757.562	4.10683	C42H80NO8P	PC(34:2)	Lipids: Glycerophospholipids	1.06658	1.04681	1.18638	0.55968	0.760687	0.0701464	1.17404	1.04972	0.979349	0.330401	0.754896	0.793547
833.594	3.96889	C48H84NO8P	PC(40:6)	Lipids: Glycerophospholipids	0.967466	0.972764	1.03987	0.841809	0.86195	0.871832	1.35044	1.03283	0.962847	0.201607	0.859777	0.869509
759.577	5.32762	C42H82NO8P	1-(9Z-octadecenoyl)-2-hexadecanoyl-sn-glycero-3-phosphocholine	Lipids: Glycerophospholipids	1.06075	1.05887	0.881293	0.745621	0.720337	0.475457	1.27338	1.28881	0.93084	0.352184	0.331756	0.456126
702.521	3.78339	C39H75O8P	PA(36:1)	Lipids: Glycerophospholipids	1.00586	1.29763	0.94156	0.965814	0.224099	0.721959	1.10957	1.02323	0.998246	0.499719	0.881583	0.988167
785.593	4.07296	C44H84NO8P	PC(36:2)	Lipids: Glycerophospholipids	1.06298	1.0186	1.11601	0.321893	0.834509	0.103954	1.23715	1.03048	0.99719	0.437905	0.845666	0.979072
855.506	3.75117	C48H74NO10P	PS(42:10)	Lipids: Glycerophospholipids	1.14126	1.24374	1.15442	0.154171	0.47711	0.481593	1.07776	1.12123	1.18361	0.690043	0.612403	0.284259
759.577	6.46656	C42H82NO8P	PE(15:0/22:1(13Z))	Lipids: Glycerophospholipids	0.968663	0.984048	0.940818	0.828702	0.898087	0.430442	1.20699	1.19054	1.08792	0.286455	0.384827	0.299786
722.489	3.74703	C41H71O8P	PA(38:5)	Lipids: Glycerophospholipids	0.952546	1.06141	0.999662	0.780217	0.731002	0.998373	1.05766	0.980155	0.96663	0.796317	0.912353	0.887505
749.535	3.9597	C43H76NO7P	PE(P-38:5)	Lipids: Glycerophospholipids	1.01661	1.01947	1.05313	0.875934	0.909793	0.752204	1.21002	1.04074	1.05085	0.234104	0.764253	0.767037
733.562	6.90924	C40H80NO8P	1-octadecanoyl-2-tetradecanoyl-sn-glycero-3-phosphocholine	Lipids: Glycerophospholipids	1.1852	1.12364	0.977648	0.35326	0.340473	0.829805	1.15293	1.12798	1.00202	0.328047	0.311523	0.983438
759.577	6.00713	C42H82NO8P	1-(11Z-octadecenoyl)-2-hexadecanoyl-sn-glycero-3-phosphocholine	Lipids: Glycerophospholipids	1.05747	0.947196	0.876157	0.72748	0.642624	0.324377	0.803778	1.12655	0.997425	0.276845	0.566944	0.97372
831.507	3.76494	C46H74NO10P	PS(40:8)	Lipids: Glycerophospholipids	1.204	1.6592	1.30744	0.72589	0.499865	0.706001	1.11534	0.915308	1.34737	0.833288	0.848908	0.674822
521.348	7.88539	C26H52NO7P	PC(18:1)	Lipids: Glycerophospholipids	1.19701	0.934207	1.26486	0.395447	0.74509	0.209297	1.27282	1.11976	1.21468	0.164909	0.490787	0.355201
783.577	4.06555	C44H82NO8P	PC(36:3)	Lipids: Glycerophospholipids	1.04998	1.0248	1.10327	0.509492	0.852681	0.250847	1.15901	1.00451	1.02418	0.349759	0.96385	0.627599
743.548	4.05005	C41H78NO8P	PE(36:2)	Lipids: Glycerophospholipids	1.0109	1.09429	1.00029	0.736133	0.322881	0.998034	1.25115	1.0698	1.03709	0.295235	0.659527	0.773909
731.546	4.14203	C40H78NO8P	PC(32:1)	Lipids: Glycerophospholipids	1.12176	1.13826	1.24596	0.649548	0.690631	0.528162	1.02987	0.965508	0.984699	0.90583	0.900446	0.946805
733.562	6.17083	C40H80NO8P	1-tetradecanoyl-2-octadecanoyl-sn-glycero-3-phosphocholine	Lipids: Glycerophospholipids	1.10789	1.03789	0.897389	0.471478	0.569694	0.129618	1.08707	0.960536	0.951296	0.548898	0.617727	0.731903
759.577	4.11632	C42H82NO8P	PC(34:1)	Lipids: Glycerophospholipids	1.06517	1.10105	1.14264	0.465244	0.583087	0.25558	1.11264	1.00952	0.985831	0.560561	0.940725	0.925294
739.514	4.00402	C41H74NO8P	PE(36:4)	Lipids: Glycerophospholipids	1.0111	0.916908	1.00942	0.912903	0.430421	0.932712	1.15291	1.06033	0.968413	0.466631	0.552392	0.785074
696.474	3.76349	C39H69O8P	PA(36:4)	Lipids: Glycerophospholipids	0.916831	1.13436	0.997197	0.311541	0.532041	0.982646	1.0825	0.979651	0.92817	0.781368	0.920791	0.786725
477.285	4.71338	C23H44NO7P	LysoPE(18:2)	Lipids: Glycerophospholipids	1.1452	1.12316	1.53099	0.358431	0.510283	0.141639	1.21505	0.944478	0.962584	0.464739	0.828911	0.89748
495.333	7.89361	C24H50NO7P	PE(19:0)	Lipids: Glycerophospholipids	1.09542	0.847457	1.30349	0.60938	0.222691	0.0176274	1.16553	1.05949	1.18773	0.288922	0.722245	0.133624
713.5	3.7513	C39H72NO8P	PE(34:3)	Lipids: Glycerophospholipids	1.10095	1.05094	1.06209	0.553878	0.849463	0.777588	1.1705	0.991435	0.961518	0.567057	0.969579	0.910651
785.592	4.60583	C44H84NO8P	PE(39:2)	Lipids: Glycerophospholipids	1.6284	1.67649	1.40893	0.00742654	0.0515983	0.193596	1.6506	1.08169	1.38995	0.0482731	0.714364	0.0183954
751.551	3.95208	C43H78NO7P	PE(O-38:5)	Lipids: Glycerophospholipids	1.05884	1.12797	1.08903	0.603202	0.526916	0.543978	1.35639	1.06822	1.09972	0.0132631	0.497161	0.466083
523.364	7.89128	C26H54NO7P	PC(18:0)	Lipids: Glycerophospholipids	1.06385	0.889094	1.26124	0.69967	0.26286	0.0579715	1.05158	1.00698	1.13901	0.642518	0.946026	0.22918
839.568	3.77999	C46H82NO10P	PS(40:4)	Lipids: Glycerophospholipids	1.09715	1.35621	1.03348	0.103912	0.129196	0.87153	0.997433	1.0269	1.03723	0.984913	0.848163	0.72201
509.348	7.88709	C25H52NO7P	LysoPC(17:0)	Lipids: Glycerophospholipids	1.21949	0.856952	1.30012	0.433089	0.321621	0.124134	0.982037	1.11973	0.933898	0.937533	0.581839	0.616891
410.243	7.86356	C19H39O7P	[PA(16:0/0:0)] 1-hexadecanoyl-2-sn-glycero-3-phosphate	Lipids: Glycerophospholipids	1.31317	1.12537	1.39824	0.355895	0.662604	0.159966	1.26831	0.946416	1.01451	0.0517854	0.805302	0.899853
525.307	4.28534	C24H48NO9P	PS(18:0)	Lipids: Glycerophospholipids	0.984563	1.04287	1.14602	0.924971	0.867972	0.706201	0.945223	1.00261	0.780697	0.739411	0.99056	0.257586
551.396	4.56768	C28H58NO7P	LysoPC(20:0)	Lipids: Glycerophospholipids	1.07785	0.872267	1.05846	0.573563	0.3561	0.740565	1.09055	1.05255	1.07777	0.536485	0.489444	0.550629
493.317	4.76528	C24H48NO7P	LysoPC(16:1)	Lipids: Glycerophospholipids	1.03995	0.677392	1.15198	0.835001	0.0833536	0.355773	1.54539	0.831757	1.25771	0.185902	0.496678	0.154978
811.538	7.0015	C44H78NO10P	[PS(18:0/20:4)] 1-octadecanoyl-2-(5Z,8Z,11Z,14Z-eicosatetraenoyl)-sn-glycero-3-phosphoserine	Lipids: Glycerophospholipids	1.13179	1.28726	0.890621	0.540074	0.036244	0.43413	1.18566	1.09955	1.06391	0.363551	0.588073	0.750576
733.562	4.15432	C40H80NO8P	PC(32:0)	Lipids: Glycerophospholipids	1.18995	1.11347	1.03392	0.149233	0.50066	0.860919	1.06138	0.924454	0.937696	0.472274	0.276685	0.569548
479.338	4.73219	C24H50NO6P	LysoPC(O-16:1)	Lipids: Glycerophospholipids	1.11816	1.00607	1.06621	0.0472584	0.896497	0.596322	1.13221	1.02655	1.03577	0.181754	0.795309	0.725239
811.537	3.78224	C44H78NO10P	PS(38:4)	Lipids: Glycerophospholipids	1.07046	1.12542	0.993811	0.462784	0.383412	0.959418	1.10156	1.03291	1.00601	0.206959	0.656394	0.971844
527.3	4.56434	C27H46NO7P	LysoPE(22:5)	Lipids: Glycerophospholipids	0.775671	1.08377	0.966556	0.593359	0.851441	0.939488	0.526127	0.742522	0.814956	0.249104	0.547742	0.671505
519.333	4.73314	C26H50NO7P	PC(18:2)	Lipids: Glycerophospholipids	1.18785	0.961342	1.63821	0.358896	0.835674	0.117839	1.27248	0.956986	1.00826	0.0909824	0.795578	0.971011
545.348	4.49454	C28H52NO7P	LysoPC(20:3)	Lipids: Glycerophospholipids	0.617338	1.05371	0.847981	0.375078	0.914733	0.735043	0.523425	0.612687	0.895318	0.311567	0.412426	0.841802
509.385	4.72853	C26H56NO6P	LysoPC(O-18:0)	Lipids: Glycerophospholipids	1.01269	1.02805	1.04998	0.845991	0.839238	0.832424	1.16356	1.13345	1.04119	0.102043	0.455872	0.55741
723.52	3.98743	C41H74NO7P	PE(P-36:4)	Lipids: Glycerophospholipids	1.04896	0.967483	1.02275	0.655823	0.813676	0.893969	1.28831	1.01175	0.953153	0.159975	0.913679	0.793875
811.538	5.95615	C44H78NO10P	PS(18:0/20:4(5Z,8Z,11Z,14Z))	Lipids: Glycerophospholipids	1.09991	1.22293	1.0977	0.216185	0.284722	0.441123	1.04787	0.932425	1.00431	0.588252	0.191284	0.969753
724.505	3.75079	C41H73O8P	PA(38:4)	Lipids: Glycerophospholipids	1.01744	1.26855	0.997444	0.874194	0.469224	0.990165	0.964712	0.906289	0.93801	0.909819	0.557593	0.821975
481.353	4.77731	C24H52NO6P	[LysoPC(16:2)] 1-hexadecyl-sn-glycero-3-phosphocholine	Lipids: Glycerophospholipids	1.09981	0.948192	1.06001	0.513151	0.613792	0.706923	0.91958	0.830546	1.0341	0.400669	0.313647	0.83817
523.364	4.67476	C26H54NO7P	LysoPC(18:0)	Lipids: Glycerophospholipids	1.2443	0.923901	1.15255	0.203352	0.636047	0.493003	1.00417	1.00624	1.07635	0.969784	0.967261	0.568891
479.301	7.86305	C23H46NO7P	LysoPE(18:1)	Lipids: Glycerophospholipids	1.11988	1.10297	1.31672	0.56068	0.602902	0.417283	1.22037	1.07083	0.887446	0.378073	0.797972	0.722745
766.588	4.37444	C45H83O7P	PA(O-42:4)	Lipids: Glycerophospholipids	1.2584	0.993944	0.984723	0.167156	0.979763	0.962886	0.996419	1.06277	0.987511	0.972352	0.595199	0.944352
759.577	4.78937	C42H82NO8P	PE(37:1)	Lipids: Glycerophospholipids	1.58558	1.48341	1.03318	0.00298324	0.0111114	0.811935	1.22011	1.3295	1.09314	0.221973	0.304781	0.559139
509.349	4.73103	C25H52NO7P	LysoPE(20:0)	Lipids: Glycerophospholipids	1.13015	0.840045	1.34478	0.428556	0.340129	0.272089	1.12466	0.947853	1.11255	0.535125	0.788642	0.54532
765.53	3.98752	C43H76NO8P	PE(38:5)	Lipids: Glycerophospholipids	1.10626	1.0377	1.1589	0.313654	0.809985	0.412537	1.07229	1.029	0.952537	0.350166	0.658101	0.687396
809.593	4.00987	C46H84NO8P	PC(38:4)	Lipids: Glycerophospholipids	1.08576	1.00181	1.07891	0.299496	0.991229	0.297879	1.15639	0.948346	0.924269	0.0498095	0.525851	0.414519
733.562	4.83671	C40H80NO8P	1,2-dihexadecanoyl-sn-glycero-3-phosphocholine	Lipids: Glycerophospholipids	1.78041	1.03998	1.44677	0.00668526	0.728566	0.00290468	1.25226	0.848979	1.20448	0.185717	0.340505	0.368058
708.509	3.74982	C41H73O7P	PA(O-38:5)	Lipids: Glycerophospholipids	1.08636	1.79715	1.24434	0.456793	0.230321	0.119501	1.11062	0.961544	0.98549	0.428027	0.707837	0.954757
764.571	4.3675	C45H81O7P	PA(P-20:0/22:4(7Z,10Z,13Z,16Z))	Lipids: Glycerophospholipids	1.19378	1.05436	1.01346	0.210316	0.812762	0.965532	1.06495	1.03448	1.06251	0.670012	0.78091	0.654314
517.316	4.74711	C26H48NO7P	[PC(18:3)]	Lipids: Glycerophospholipids	1.14859	0.984235	1.36979	0.219651	0.891891	0.0910968	0.969159	0.885399	1.08506	0.850905	0.506716	0.706568
479.301	4.68531	C23H46NO7P	PE(18:1)	Lipids: Glycerophospholipids	0.985064	1.04675	1.30134	0.939127	0.817523	0.409883	1.03897	0.918195	0.884217	0.881105	0.775643	0.688337
767.546	4.01019	C43H78NO8P	PE(38:4)	Lipids: Glycerophospholipids	1.13619	1.08162	1.13915	0.50333	0.695489	0.599896	1.11461	1.01736	1.01001	0.420283	0.756675	0.908209
438.274	4.66541	C21H43O7P	[PA(18:0)] 1-octadecanoyl-2-sn-glycero-3-phosphate	Lipids: Glycerophospholipids	1.14679	0.863933	1.19471	0.440184	0.442447	0.532566	0.991489	0.956812	1.05175	0.956943	0.860141	0.783503
543.333	4.66501	C28H50NO7P	LysoPC(20:4)	Lipids: Glycerophospholipids	1.15367	0.870303	1.35327	0.267423	0.445454	0.386941	1.19258	0.897238	0.897881	0.242609	0.616778	0.590381
495.333	4.76035	C24H50NO7P	LysoPC(16:0)	Lipids: Glycerophospholipids	1.27517	0.873623	1.30326	0.308873	0.360807	0.157881	1.13571	0.896113	1.00097	0.51452	0.680566	0.994805
501.285	4.64461	C25H44NO7P	LysoPE(20:4)	Lipids: Glycerophospholipids	0.715534	0.990664	1.02947	0.432131	0.980384	0.947157	0.661114	0.834182	0.789171	0.283524	0.610636	0.491665
481.317	4.78163	C23H48NO7P	LysoPE(18:0)	Lipids: Glycerophospholipids	1.23866	0.934653	1.17656	0.260278	0.689772	0.300413	1.07799	0.897185	0.95891	0.730561	0.644031	0.786605
521.348	4.70181	C26H52NO7P	LysoPC(18:1)	Lipids: Glycerophospholipids	1.21487	0.948869	1.40453	0.0887175	0.674358	0.0360898	0.987393	0.940981	1.04753	0.934492	0.750132	0.783206
436.259	4.73495	C21H41O7P	PA(18:1(9Z)/0:0)	Lipids: Glycerophospholipids	1.19199	0.876346	1.26826	0.264933	0.373271	0.111776	1.00344	0.789932	1.11797	0.986902	0.376187	0.586653
410.243	4.75576	C19H39O7P	LysoPA(16:0)	Lipids: Glycerophospholipids	1.27629	0.831309	1.23768	0.237374	0.406243	0.376914	1.04933	0.9767	1.02332	0.786782	0.914666	0.87352
545.275	4.26419	C26H44NO9P	[PS(20:4)] 1-(5Z,8Z,11Z,14Z-eicosatetraenoyl)-sn-glycero-3-phosphoserine	Lipids: Glycerophospholipids	1.3007	1.10122	1.55465	0.258985	0.537866	0.331779	1.19587	0.975361	0.870711	0.274424	0.910012	0.592191
727.553	4.09228	C41H78NO7P	PE(P-36:2)	Lipids: Glycerophospholipids	1.10307	1.07016	0.943511	0.185514	0.773577	0.721928	1.00594	0.877858	0.930025	0.968807	0.25941	0.64159
501.285	7.86183	C25H44NO7P	LysoPE(0:0/20:4(5Z,8Z,11Z,14Z))	Lipids: Glycerophospholipids	0.754234	1.26905	0.965847	0.374694	0.453146	0.930106	0.891892	0.887801	0.785741	0.743143	0.759793	0.429622
733.562	4.50062	C40H80NO8P	PE(35:0)	Lipids: Glycerophospholipids	0.886524	0.821186	0.668499	0.450747	0.273208	0.0578665	1.04418	1.02351	0.512835	0.812423	0.803259	0.0030206
437.291	4.72925	C21H44NO6P	LysoPE(P-16:0)	Lipids: Glycerophospholipids	1.32023	1.16328	1.36614	0.115158	0.488762	0.10396	1.1076	0.873879	0.884832	0.490077	0.411145	0.53465
453.287	4.75952	C28H39NO4	Sambutoxin	Lipids: Prenols	1.07982	1.03498	1.19415	0.720159	0.878483	0.484176	1.33541	1.05301	0.906639	0.140614	0.877309	0.712882
152.12	4.25411	C10H16O	(1R,4S)-fenchan-2-one	Lipids: Prenols	0.786874	0.746609	0.845654	0.525072	0.176152	0.466509	0.925155	1.17076	1.08588	0.719025	0.155624	0.633664
772.646	7.78016	C44H89N2O6P	SM(d39:1)	Lipids: Sphingolipids	0.91873	1.08866	0.860552	0.772009	0.635897	0.546802	1.09903	1.20535	1.14823	0.854202	0.646902	0.228909
800.677	7.75502	C46H93N2O6P	SM(d41:1)	Lipids: Sphingolipids	1.07505	1.12311	0.983347	0.759671	0.434162	0.957031	1.51293	1.17598	1.10938	0.335534	0.661916	0.491576
828.71	7.7341	C48H97N2O6P	SM(d43:1)	Lipids: Sphingolipids	1.27963	1.04262	0.873473	0.516607	0.689187	0.668448	1.46264	1.21577	1.15151	0.169771	0.612479	0.284346
798.662	7.7658	C46H91N2O6P	SM(d41:2)	Lipids: Sphingolipids	0.947145	1.07142	0.878179	0.741379	0.641755	0.39915	1.24356	1.21596	1.13861	0.285042	0.40908	0.171042
770.63	7.78472	C44H87N2O6P	SM(d18:2/21:0)	Lipids: Sphingolipids	1.09569	1.10691	0.918059	0.756507	0.591573	0.701313	1.19732	1.26485	1.18837	0.387428	0.284091	0.394405
758.629	7.79471	C43H87N2O6P	SM(d38:1)	Lipids: Sphingolipids	0.966422	1.00818	0.833156	0.899812	0.938705	0.433737	1.20918	1.10062	1.06496	0.159425	0.55094	0.627445
784.646	7.7787	C45H89N2O6P	SM(d40:2)	Lipids: Sphingolipids	0.974907	1.05973	0.875174	0.899452	0.700306	0.430909	1.25427	1.24366	1.11006	0.256988	0.391121	0.494525
786.662	7.77435	C45H91N2O6P	SM(d40:1)	Lipids: Sphingolipids	1.05937	1.1201	0.895931	0.789587	0.234924	0.588468	1.26907	1.13074	1.03299	0.241209	0.627701	0.696191
782.63	7.77999	C45H87N2O6P	SM(d40:3)	Lipids: Sphingolipids	1.08267	1.26163	0.965045	0.768289	0.308946	0.856171	1.28857	1.0435	1.21082	0.189209	0.813678	0.61148
826.694	7.73847	C48H95N2O6P	SM(d43:2)	Lipids: Sphingolipids	0.929241	1.12563	0.835168	0.536261	0.422962	0.251351	1.27221	1.07353	1.14242	0.198124	0.711577	0.0430189
814.692	7.76081	C47H95N2O6P	SM(d42:1)	Lipids: Sphingolipids	1.47113	1.1886	1.11941	0.39251	0.161457	0.731458	1.2396	1.05785	1.14978	0.312248	0.792453	0.345595
744.615	7.79403	C42H85N2O6P	SM(d37:1)	Lipids: Sphingolipids	0.912112	0.969007	0.856846	0.73668	0.809388	0.438388	1.22608	1.07744	1.21288	0.312743	0.288124	0.387383
674.536	7.83389	C37H75N2O6P	SM(d32:1)	Lipids: Sphingolipids	0.907068	0.906896	0.957033	0.646249	0.609352	0.824	1.06665	1.06072	1.08214	0.69865	0.553349	0.38233
810.662	7.76058	C47H91N2O6P	SM(d42:3)	Lipids: Sphingolipids	0.969496	1.12042	0.904843	0.794191	0.128725	0.285895	1.15951	1.12228	1.0559	0.16257	0.528	0.472649
674.536	4.39394	C37H75N2O6P	EPC(d35:1)	Lipids: Sphingolipids	1.06169	0.890013	0.918993	0.753776	0.512645	0.761673	1.18799	1.17354	1.04524	0.193676	0.37612	0.821464
786.662	4.49596	C45H91N2O6P	SM(d18:1/22:0)	Lipids: Sphingolipids	1.12687	1.08396	0.891862	0.656625	0.508525	0.750452	1.23952	1.18596	0.967943	0.365081	0.48158	0.870949
784.647	4.33166	C45H89N2O6P	SM(d18:1/22:1(13Z))	Lipids: Sphingolipids	1.05397	1.11754	0.848863	0.8242	0.567235	0.560885	1.31315	1.15639	0.985517	0.217963	0.413618	0.950047
756.614	7.79586	C43H85N2O6P	SM(d38:2)	Lipids: Sphingolipids	0.994245	0.983254	0.941866	0.978401	0.874036	0.749639	1.17238	1.1757	1.09714	0.0588512	0.120874	0.547547
814.691	4.5561	C47H95N2O6P	SM(d18:0/24:1(15Z))	Lipids: Sphingolipids	1.19655	1.16975	1.08547	0.327633	0.261837	0.850379	1.4415	1.2245	1.07932	0.0749801	0.493767	0.419492
619.59	3.90286	C40H77NO3	Cer(d40:2)	Lipids: Sphingolipids	1.16732	0.986609	0.778205	0.566427	0.948434	0.349817	1.23317	1.16986	0.970399	0.538121	0.66734	0.950918
756.615	4.3207	C43H85N2O6P	SM(d16:1/22:1)	Lipids: Sphingolipids	0.921931	0.997734	0.955463	0.746379	0.989555	0.893348	1.23429	1.5055	1.05646	0.150654	0.0950457	0.891655
688.552	7.83042	C38H77N2O6P	SM(d33:1)	Lipids: Sphingolipids	0.91127	0.795968	1.00008	0.436259	0.221097	0.999438	0.94835	1.02172	1.03739	0.389703	0.81977	0.532617
840.708	7.72233	C49H97N2O6P	SM(d44:2)	Lipids: Sphingolipids	1.0147	1.14039	0.835744	0.896766	0.385304	0.379221	1.11684	0.930858	0.825343	0.0408704	0.250648	0.530574
810.663	4.29675	C47H91N2O6P	SM(d18:2/24:1)	Lipids: Sphingolipids	1.07645	1.04956	0.951358	0.559156	0.585076	0.853213	1.25053	1.17587	1.03713	0.163729	0.156822	0.787185
716.584	4.38753	C40H81N2O6P	EPC(d38:1)	Lipids: Sphingolipids	1.13887	0.88538	0.866772	0.55604	0.446339	0.644051	1.18672	1.27009	0.991138	0.31006	0.137722	0.97267
727.588	7.75661	C42H82NO6P	[SP (24:0)] N-(15Z-tetracosenoyl)-sphing-4-enine-1-phosphate	Lipids: Sphingolipids	1.0107	0.983037	0.873863	0.913586	0.902599	0.406701	1.13343	0.990167	1.07081	0.213842	0.915569	0.546389
647.621	3.89929	C42H81NO3	[SP (24:0)] N-(15Z-tetracosenoyl)-sphing-4-enine	Lipids: Sphingolipids	1.29216	1.07825	0.863939	0.130892	0.732128	0.691409	1.68477	1.1097	1.12975	0.311557	0.793306	0.794938
702.568	4.92654	C39H79N2O6P	N-(tricosanoyl)-tetradecasphing-4-enine-1-phosphoethanolamine	Lipids: Sphingolipids	0.986313	1.10521	0.83249	0.933132	0.63803	0.124005	1.17968	1.12199	0.973111	0.205412	0.521608	0.916872
617.477	7.832	C34H68NO6P	[SP (16:0)] N-(hexadecanoyl)-sphing-4-enine-1-phosphate	Lipids: Sphingolipids	0.906445	0.977446	0.988607	0.553627	0.866717	0.945104	1.15557	1.03992	1.07317	0.383447	0.789919	0.194111
716.584	7.81668	C40H81N2O6P	SM(d35:1)	Lipids: Sphingolipids	0.899329	1.08141	1.00006	0.398169	0.420225	0.99956	1.05837	1.07061	1.11505	0.332893	0.508562	0.457518
379.249	7.88771	C18H38NO5P	[SP] Sphing-4-enine-1-phosphate	Lipids: Sphingolipids	0.720506	0.801322	0.99477	0.302829	0.398707	0.985151	1.23145	0.981952	0.954818	0.15527	0.885927	0.820783
688.552	4.38989	C38H77N2O6P	EPC(d36:1)	Lipids: Sphingolipids	1.08645	1.09326	0.965882	0.59211	0.559865	0.914721	1.13598	1.18247	1.10234	0.504426	0.288718	0.580023
730.599	7.81226	C41H83N2O6P	SM(d36:1)	Lipids: Sphingolipids	0.952105	0.957732	0.92971	0.737485	0.523165	0.568764	1.06424	1.00551	1.04281	0.413595	0.948129	0.831919
565.544	4.08883	C36H71NO3	Cer(d36:1)	Lipids: Sphingolipids	1.12693	0.986742	0.918505	0.658297	0.936932	0.799481	1.44897	0.998602	1.0037	0.475893	0.997023	0.994084
700.552	7.8249	C39H77N2O6P	SM(d34:2)	Lipids: Sphingolipids	0.975337	1.01181	1.0642	0.809894	0.92749	0.650236	1.02613	0.978889	1.06773	0.681401	0.836382	0.402113
702.568	7.82617	C39H79N2O6P	SM(d34:1)	Lipids: Sphingolipids	0.96954	1.0177	1.05845	0.744909	0.86452	0.614675	0.978367	0.975638	1.02451	0.801146	0.861276	0.820451
700.552	4.35123	C39H77N2O6P	EPC(d37:2)	Lipids: Sphingolipids	1.13165	1.02054	0.986422	0.179665	0.855909	0.958918	1.11823	1.11403	1.09212	0.473518	0.402718	0.432043
728.584	7.81366	C41H81N2O6P	SM(d36:2)	Lipids: Sphingolipids	0.965791	0.915799	1.00014	0.793754	0.222105	0.999153	0.999692	1.02491	1.00765	0.998204	0.834786	0.971556
702.568	4.367	C39H79N2O6P	EPC(d37:1)	Lipids: Sphingolipids	1.08399	1.0262	0.955751	0.449691	0.865178	0.874244	1.15209	1.14883	1.08252	0.369642	0.34236	0.592788
730.6	4.38126	C41H83N2O6P	EPC(d39:1)	Lipids: Sphingolipids	1.05372	0.999556	0.908377	0.730852	0.997076	0.759646	1.12492	1.09934	0.982301	0.489559	0.482756	0.941658
812.678	4.77086	C47H93N2O6P	SM(d42:2)	Lipids: Sphingolipids	1.06519	1.11425	0.884665	0.345711	0.262138	0.457857	0.99759	0.994038	0.967547	0.981126	0.967324	0.827209
461.335	7.8562	C24H47NO7	Psychosine	Lipids: Sphingolipids	1.07899	1.2587	0.931953	0.47253	0.536451	0.481405	1.16049	1.06502	1.0529	0.581683	0.748328	0.848098
273.267	7.06608	C16H35NO2	Hexadecasphinganine	Lipids: Sphingolipids	1.20171	1.10658	1.08002	0.156541	0.144762	0.651694	1.02266	1.01144	0.918663	0.910539	0.961603	0.736072
812.678	4.36419	C47H93N2O6P	SM(d18:1/24:1(15Z))	Lipids: Sphingolipids	1.18044	1.24669	1.02428	0.0831189	0.129793	0.925938	1.15352	1.01359	1.05798	0.266756	0.881962	0.696553
812.678	7.11958	C47H93N2O6P	SM(d18:2/24:0)	Lipids: Sphingolipids	1.22235	1.1458	1.03393	0.137488	0.440804	0.837166	0.979924	0.869649	0.896294	0.728394	0.224318	0.381835
537.513	3.89543	C34H67NO3	[SP (16:0)] N-(hexadecanoyl)-sphing-4-enine	Lipids: Sphingolipids	1.27896	1.1255	0.929626	0.096248	0.541618	0.7147	1.16689	0.868276	1.04057	0.752675	0.731494	0.944968
315.278	4.28687	C18H37NO3	Dehydrophytosphingosine	Lipids: Sphingolipids	1.49895	0.96568	1.65395	0.542649	0.963642	0.387711	0.96663	0.975563	0.95789	0.919175	0.850105	0.738485
381.265	7.8882	C18H40NO5P	[SP] Sphinganine-1-phosphate	Lipids: Sphingolipids	0.980254	0.974948	0.916245	0.899853	0.878847	0.657831	1.13571	0.980557	0.839123	0.810577	0.966208	0.728985
299.283	4.97945	C18H37NO2	[SP] Sphing-4-enine	Lipids: Sphingolipids	1.0392	1.07601	0.803968	0.82187	0.654291	0.219432	0.904557	0.974579	0.797195	0.865269	0.966157	0.690259
392.292	7.86886	C24H40O4	Ursodiol	Lipids: Sterol lipids	0.789493	0.948158	1.01862	0.443481	0.882031	0.935413	1.06825	1.34412	1.01038	0.768661	0.321166	0.942847
466.312	3.74119	C27H46O4S	Cholesterolsulfate	Lipids: Sterol lipids	1.059	1.12602	0.990934	0.407365	0.385462	0.94929	1.16427	1.15448	0.916431	0.522498	0.336209	0.425392
408.287	4.79872	C24H40O5	Cholate	Lipids: Sterol lipids	1.01844	0.820255	1.35955	0.937885	0.158982	0.172929	1.03878	0.967024	1.15115	0.632864	0.661383	0.482484
392.292	4.75725	C24H40O4	[ST hydrox] 3alpha,7alpha-Dihydroxy-5beta-cholan-24-oic Acid	Lipids: Sterol lipids	0.892377	1.02839	1.20443	0.659913	0.929754	0.145874	0.958538	1.05497	1.10095	0.840636	0.70047	0.616963
382.324	5.08286	C27H42O	[ST (3:0)] cholest-5Z,7Z,24-trien-3beta-ol	Lipids: Sterol lipids	1.04705	1.28022	1.04054	0.75707	0.470365	0.858749	1.05373	1.02294	1.06998	0.162723	0.829796	0.302778
446.376	4.02536	C29H50O3	Nebrosteroid M	Lipids: Sterol lipids	1.01209	1.02591	0.953629	0.956259	0.913415	0.752292	1.0884	0.793905	0.999428	0.533017	0.0851776	0.996856
368.344	3.80786	C27H44	[ST] (5Z,7E)-9,10-seco-5,7,10(19)-cholestatriene	Lipids: Sterol lipids	0.951462	1.09505	0.986533	0.714949	0.623523	0.936095	0.908478	0.989693	1.05083	0.657417	0.968519	0.786805
302.061	13.9729	C8H18N2O6S2	PIPES	Medium Component	0.931206	1.02283	0.846999	0.470643	0.808481	0.571219	1.04217	1.12205	0.928807	0.812024	0.617715	0.560563
238.099	10.4243	C8H18N2O4S	HEPES	Medium Component	0.859606	0.865884	0.876824	0.561428	0.437725	0.496574	0.838011	1.01833	1.12852	0.26383	0.885838	0.630612
354.056	7.8603	C19H14O5S	Phenolsulfonphthalein	Medium Component	0.898006	0.912451	0.976966	0.412747	0.444682	0.861828	1.04186	1.10795	1.01516	0.656195	0.357842	0.871807
191.025	14.7475	C6H9NO4S	a Cysteine adduct	Medium Contaminant	1.46846	0.56073	1.71057	0.249828	0.255161	0.241822	10.613	4.96492	3.08785	0.440111	0.477428	0.351631
326.123	12.8368	C13H18N4O6	6,7-Dimethyl-8-(1-D-ribityl)lumazine	Metabolism of Cofactors and Vitamins	0.95576	0.961612	0.758769	0.807222	0.850424	0.113686	1.59195	1.54217	1.25203	0.670663	0.704661	0.828174
299.077	14.8551	C9H18NO8P	D-4'-Phosphopantothenate	Metabolism of Cofactors and Vitamins	0.859401	0.977574	0.687394	0.548335	0.907598	0.101987	0.698737	1.12809	0.817573	0.571222	0.858782	0.63698
249.04	13.6402	C8H12NO6P	Pyridoxine phosphate	Metabolism of Cofactors and Vitamins	0.921887	0.970569	1.20583	0.581995	0.906402	0.198881	0.817067	0.715442	1.23073	0.700654	0.536677	0.70625
214.132	8.74682	C10H18N2O3	Dethiobiotin	Metabolism of Cofactors and Vitamins	0.809541	0.841452	0.751489	0.0491493	0.277931	0.0153347	0.364253	0.592535	0.649462	0.0978488	0.224444	0.387448
144.042	13.5547	C6H8O4	2,3-Dimethylmaleate	Metabolism of Cofactors and Vitamins	0.527837	0.566709	2.0011	0.310687	0.347504	0.110499	0.76947	0.731402	2.00259	0.130823	0.272566	0.293161
169.074	8.27612	C8H11NO3	Pyridoxine	Metabolism of Cofactors and Vitamins	1.0848	1.01497	1.15142	0.460117	0.899406	0.162043	0.977798	0.803439	1.26747	0.94036	0.547828	0.49299
264.104	19.8236	C12H16N4OS	Thiamin	Metabolism of Cofactors and Vitamins	0.950926	1.06504	0.897559	0.748764	0.620199	0.59962	0.973166	0.930647	0.971024	0.860839	0.702265	0.893633
239.102	9.57478	C9H13N5O3	Dihydrobiopterin	Metabolism of Cofactors and Vitamins	0.845379	0.918513	0.844087	0.323427	0.569524	0.346985	0.86479	1.06736	1.03748	0.17934	0.470572	0.802032
183.053	7.87799	C8H9NO4	4-Pyridoxate	Metabolism of Cofactors and Vitamins	1.13952	1.10531	1.03222	0.185562	0.676272	0.773855	0.997411	0.954034	1.08124	0.989535	0.753131	0.545207
255.074	11.37	C11H13NO6	Nicotinate D-ribonucleoside	Metabolism of Cofactors and Vitamins	1.07426	1.0612	1.32764	0.821362	0.815172	0.360326	0.830445	0.957269	1.0548	0.207445	0.679258	0.813379
334.057	15.2127	C11H15N2O8P	Nicotinamide D-ribonucleotide	Metabolism of Cofactors and Vitamins	1.04903	1.15476	0.869087	0.716935	0.360801	0.225285	0.953976	0.972674	0.936263	0.717449	0.833587	0.772575
225.064	12.8548	C10H11NO5	4-Amino-4-deoxychorismate	Metabolism of Cofactors and Vitamins	0.870644	1.02396	1.13141	0.44046	0.883355	0.448795	0.595845	0.993357	0.872024	0.0476172	0.974391	0.150927
122.048	7.93308	C6H6N2O	Nicotinamide	Metabolism of Cofactors and Vitamins	1.24576	0.980553	0.799176	0.568853	0.955815	0.23381	0.940436	1.01933	1.05759	0.816286	0.920414	0.795909
144.042	14.318	C6H8O4	Methylitaconate	Metabolism of Cofactors and Vitamins	1.62333	1.3169	1.27109	0.291285	0.551495	0.346751	0.802187	1.04364	1.33992	0.228732	0.859634	0.293667
115.027	14.9069	C4H5NO3	Maleamate	Metabolism of Cofactors and Vitamins	1.39801	1.42285	1.07298	0.418035	0.461388	0.81561	0.940376	0.964229	0.95361	0.804149	0.878672	0.852908
167.058	8.16249	C8H9NO3	Pyridoxal	Metabolism of Cofactors and Vitamins	0.924479	1.09436	0.827594	0.748533	0.665196	0.334427	0.631804	1.1492	0.698279	0.160093	0.726679	0.233218
187.121	11.8207	C9H17NO3	8-Amino-7-oxononanoate	Metabolism of Cofactors and Vitamins	1.08327	1.23582	1.12682	0.532512	0.226577	0.413067	0.903012	0.9452	0.910331	0.744853	0.876493	0.752989
323.052	16.179	C9H14N3O8P	CMP	Nucleotide Metabolism	0.967265	1.19786	0.847429	0.842478	0.311271	0.286005	1.71491	2.27796	1.25954	0.657814	0.456004	0.82955
348.047	15.2398	C10H13N4O8P	IMP	Nucleotide Metabolism	0.783513	0.756688	1.33415	0.414539	0.442644	0.386839	1.81786	1.53706	1.26203	0.573164	0.614926	0.675002
176.043	16.3586	C5H8N2O5	N-Carbamoyl-L-aspartate	Nucleotide Metabolism	0.725097	0.693815	0.954922	0.0445968	0.0358012	0.727933	0.47408	0.468868	0.95669	0.415535	0.404609	0.962318
135.054	9.67181	C5H5N5	Adenine	Nucleotide Metabolism	1.04758	0.922867	1.39599	0.762623	0.587226	0.257532	0.98215	0.952953	0.99607	0.931865	0.821414	0.978057
307.057	15.171	C9H14N3O7P	dCMP	Nucleotide Metabolism	1.02421	1.06388	0.930066	0.632583	0.252984	0.210967	0.946931	0.997077	1.08583	0.705964	0.983453	0.700812
158.033	10.8217	C5H6N2O4	(S)-Dihydroorotate	Nucleotide Metabolism	0.771588	0.895957	1.12082	0.20768	0.68456	0.432721	0.519315	0.475382	1.35296	0.396955	0.353412	0.766791
97.9675	15.9135	H2O4S	Sulfate	Nucleotide Metabolism	0.795331	0.982665	0.926982	0.427597	0.942973	0.820291	0.891523	1.15068	0.564735	0.721624	0.451313	0.0337786
404.002	16.0359	C9H14N2O12P2	UDP	Nucleotide Metabolism	0.993317	1.0447	0.88272	0.972819	0.780745	0.420759	1.08247	1.16908	0.98294	0.866139	0.713073	0.971116
347.063	13.6188	C10H14N5O7P	AMP	Nucleotide Metabolism	1.12215	0.948141	1.20166	0.580941	0.744349	0.496997	1.00839	1.047	1.05274	0.948257	0.808818	0.829871
136.038	10.1903	C5H4N4O	Hypoxanthine	Nucleotide Metabolism	1.10004	1.00287	1.05608	0.428462	0.976603	0.465465	0.932955	0.938707	0.935147	0.291949	0.317037	0.556575
128.059	14.7572	C5H8N2O2	5,6-Dihydrothymine	Nucleotide Metabolism	1.02021	0.944971	1.08948	0.846911	0.533936	0.518085	1.2239	1.40565	0.901789	0.648768	0.405869	0.719946
267.097	9.20477	C10H13N5O4	Adenosine	Nucleotide Metabolism	0.891941	1.03813	1.06375	0.486667	0.907237	0.829233	0.900424	0.908239	0.889867	0.54002	0.55481	0.440899
268.081	10.8972	C10H12N4O5	Inosine	Nucleotide Metabolism	0.894188	1.14862	0.560719	0.671357	0.552366	0.124133	0.840534	0.992128	0.643827	0.544976	0.959349	0.269743
338.062	15.4965	C9H15N4O8P	1-(5'-Phosphoribosyl)-5-amino-4-imidazolecarboxamide	Nucleotide Metabolism	0.900221	1.08619	0.93384	0.193716	0.709781	0.556642	0.976891	0.894066	1.00608	0.902029	0.608348	0.978778
428.014	16.5438	C10H14N4O11P2	IDP	Nucleotide Metabolism	0.94712	1.02906	1.76032	NA	NA	0.642488	0.582085	0.818683	0.769352	0.476716	0.799345	0.740266
351.158	9.78066	C20H21N3O3	Phe-Trp	Peptide(di-)	0.547732	0.247111	2.32877	0.466738	0.249613	0.249074	1.03407	0.770771	4.42038	0.867504	0.164465	0.336762
243.158	15.2219	C11H21N3O3	Pro-Lys	Peptide(di-)	0.556313	0.639971	0.655244	0.0110757	0.0214184	0.0814086	0.424411	0.424506	0.43725	0.221795	0.225605	0.170502
174.1	13.4854	C7H14N2O3	Val-Gly	Peptide(di-)	0.946221	0.84619	1.05122	0.832161	0.503926	0.84319	1.10515	1.22223	1.19033	0.804952	0.703802	0.675178
216.111	11.4017	C9H16N2O4	Pro-Thr	Peptide(di-)	0.575278	0.56969	0.671675	0.0108508	0.00579038	0.0422146	0.433108	0.524965	0.453638	0.161219	0.243961	0.183353
212.091	11.8142	C8H12N4O3	Gly-His	Peptide(di-)	0.761226	0.739741	0.681123	0.192727	0.0874752	0.124155	0.430049	0.492317	0.42788	0.157316	0.182327	0.178828
186.101	11.3288	C8H14N2O3	Pro-Ala	Peptide(di-)	0.667371	0.614499	0.619369	0.113627	0.0648377	0.102736	0.445433	0.387799	0.450732	0.123111	0.0850378	0.146949
176.08	11.4647	C6H12N2O4	Ala-Ser	Peptide(di-)	0.881895	0.795779	0.73597	0.471729	0.288866	0.29544	0.623802	0.668112	0.67223	0.105726	0.103861	0.12155
247.081	15.5233	C8H13N3O6	Asp-Asn	Peptide(di-)	0.785197	0.810252	0.597261	0.228168	0.243475	0.0287663	0.714474	0.734627	0.574107	0.0910959	0.0941316	0.0219005
204.075	14.4569	C7H12N2O5	Ala-Asp	Peptide(di-)	0.802159	0.808332	0.680139	0.438278	0.285898	0.273625	0.748887	0.695296	0.650694	0.100997	0.0338389	0.088468
244.106	14.8809	C10H16N2O5	Pro-Glu	Peptide(di-)	0.888797	0.723626	0.846306	0.472937	0.10406	0.387904	0.71811	0.523224	0.632856	0.359805	0.0646198	0.299017
232.106	12.6905	C9H16N2O5	Val-Asp	Peptide(di-)	0.953302	1.0105	0.858538	0.671425	0.950426	0.0227016	0.910415	0.983827	1.01471	0.4432	0.873561	0.901151
261.132	16.4029	C10H19N3O5	Lys-Asp	Peptide(di-)	0.883723	0.868558	0.739616	0.420888	0.315874	0.0805262	0.926828	0.880863	0.836356	0.515818	0.249162	0.126632
190.059	15.2406	C6H10N2O5	Asp-Gly	Peptide(di-)	0.990047	0.97378	1.02575	0.878049	0.737958	0.644117	0.896902	0.954019	0.777239	0.169078	0.744219	0.107501
234.085	15.3486	C8H14N2O6	Glu-Ser	Peptide(di-)	0.891704	0.79398	0.827637	0.506177	0.254457	0.30448	0.702204	0.792699	0.753406	0.0238356	0.222245	0.0203943
262.08	16.8185	C9H14N2O7	Glu-Asp	Peptide(di-)	1.10398	1.01148	0.938507	0.625827	0.958379	0.705306	0.752095	0.929124	0.960221	0.0103547	0.507476	0.662848
220.07	15.4515	C7H12N2O6	Asp-Ser	Peptide(di-)	0.997434	0.973077	0.87421	0.981552	0.79947	0.0783272	0.852419	0.984254	0.856341	0.110043	0.824152	0.043764
248.065	17.0471	C8H12N2O7	Asp-Asp	Peptide(di-)	0.945721	0.919595	1.00923	0.781528	0.674989	0.966048	0.816197	0.948531	0.915094	0.0556812	0.757962	0.483163
275.148	11.502	C11H21N3O5	Glu-Lys	Peptide(di-)	0.497663	1.02801	0.762405	0.154511	0.945725	0.513047	0.538541	1.13676	0.903716	0.307782	0.743723	0.856519
344.137	4.62368	C18H20N2O5	Tyr-Tyr	Peptide(di-)	1.06285	1.10823	1.18199	0.796751	0.765753	0.356657	1.31105	1.07774	1.0593	0.114568	0.727445	0.683138
246.121	13.6247	C10H18N2O5	Glu-Val	Peptide(di-)	1.11769	1.03259	1.14692	0.162192	0.7076	0.258371	1.01242	1.01286	1.11827	0.904355	0.903993	0.247578
229.106	13.6856	C9H15N3O4	Asn-Pro	Peptide(di-)	1.23024	0.980739	1.27403	0.198096	0.869715	0.243027	0.987976	1.01387	1.14525	0.931464	0.950051	0.492537
231.122	13.6363	C9H17N3O4	Val-Asn	Peptide(di-)	0.852206	0.736545	0.859472	0.698189	0.420631	0.67395	1.06488	0.986746	0.913833	0.839038	0.961718	0.844218
218.127	13.0205	C9H18N2O4	Leu-Ser	Peptide(di-)	1.14668	1.27047	1.13187	0.156734	0.267525	0.328533	1.36655	1.24828	1.11883	0.286072	0.452765	0.626495
289.139	16.4447	C10H19N5O5	Asp-Arg	Peptide(di-)	0.977268	1.10098	0.946899	0.787528	0.148122	0.469936	0.989338	0.973669	0.981481	0.967902	0.90739	0.953594
245.174	21.8466	C11H23N3O3	Lys-Val	Peptide(di-)	1.12061	1.15149	1.22501	0.784943	0.759046	0.633986	0.823163	0.759498	1.07656	0.421657	0.30391	0.713971
248.101	14.6076	C9H16N2O6	Glu-Thr	Peptide(di-)	1.00677	1.09635	0.957537	0.977878	0.596836	0.875271	0.713507	0.845279	0.917761	0.159587	0.314011	0.511315
277.11	12.3053	C10H19N3O4S	Met-Gln	Peptide(di-)	1.02407	0.771621	0.862878	0.958478	0.594959	0.736107	1.00098	0.836926	0.933557	0.998077	0.650292	0.905557
202.132	12.7856	C9H18N2O3	Leu-Ala	Peptide(di-)	1.04301	1.06584	1.077	0.498337	0.272103	0.323306	1.0314	1.06369	1.02677	0.935392	0.857699	0.942346
228.147	13.0782	C11H20N2O3	Leu-Pro	Peptide(di-)	1.07976	1.03253	1.12309	0.558117	0.817335	0.449685	0.933456	0.957988	0.928338	0.57646	0.810775	0.481003
260.137	10.8772	C11H20N2O5	Glu-Leu	Peptide(di-)	1.14474	1.20282	1.11563	0.713751	0.68865	0.764814	0.788871	0.877102	0.952978	0.493024	0.699565	0.822124
246.122	12.2184	C10H18N2O5	Leu-Asp	Peptide(di-)	1.05674	1.23816	1.04089	0.835158	0.603974	0.905577	0.750736	0.89826	0.857151	0.414229	0.750554	0.380123
220.106	13.0465	C8H16N2O5	Thr-Thr	Peptide(di-)	1.21082	1.16297	1.2584	0.723187	0.772851	0.669641	0.7942	0.884316	0.89317	0.540869	0.767625	0.523761
233.138	12.9668	C9H19N3O4	Lys-Ser	Peptide(di-)	1.06284	1.1361	1.26234	0.872257	0.786031	0.606297	0.869673	0.87235	0.939221	0.718722	0.723218	0.830275
190.095	11.8951	C7H14N2O4	Thr-Ala	Peptide(di-)	1.13359	1.24242	1.18483	0.807742	0.659954	0.723249	0.781369	0.921	0.910016	0.640942	0.887422	0.78748
204.111	11.8647	C8H16N2O4	Val-Ser	Peptide(di-)	1.23025	1.24401	1.26698	0.673631	0.644995	0.602132	0.833683	0.917895	0.952911	0.719016	0.869597	0.886556
188.116	13.6067	C8H16N2O3	Val-Ala	Peptide(di-)	1.08469	1.17244	1.21809	0.848736	0.744052	0.654544	0.742586	0.923238	0.876688	0.490018	0.867037	0.70076
230.09	15.215	C9H14N2O5	Pro-Asp	Peptide(di-)	1.33334	0.969161	1.09035	0.336382	0.87233	0.796482	0.640383	0.531658	0.61803	0.377476	0.220375	0.369898
484.192	15.2325	C19H28N6O9	His-Val-Asp-Asp	Peptide(tetra-)	0.870867	0.705874	0.605353	0.639484	0.248148	0.117576	0.484642	0.501655	0.475186	0.0844207	0.0889309	0.0798995
520.196	14.1437	C19H32N6O9S	Asp-Met-Gln-Gln	Peptide(tetra-)	1.25936	0.868214	1.09211	0.733207	0.747897	0.890698	1.35854	1.08827	1.04842	0.455629	0.83484	0.946897
624.35	14.6686	C30H44N10O5	Arg-Phe-Phe-Arg	Peptide(tetra-)	1.65024	1.05172	1.29964	0.296571	0.922151	0.483991	1.12741	1.45836	1.95084	0.636177	0.406772	0.372183
426.088	16.8239	C13H22N4O8S2	Asp-Cys-Cys-Ser	Peptide(tetra-)	0.630085	0.757394	0.795541	0.197174	0.337128	0.425503	0.827803	1.35862	1.62232	0.579298	0.398173	0.386902
558.255	14.7121	C25H34N8O7	Gln-Phe-Gln-His	Peptide(tetra-)	1.41574	1.08444	1.28454	0.396049	0.873845	0.489325	1.11464	1.38592	1.37163	0.694364	0.464912	0.499852
439.243	10.8806	C20H33N5O6	Pro-Pro-Val-Gln	Peptide(tetra-)	0.824396	0.531447	0.574277	0.288244	0.0142061	0.179038	0.472172	0.349322	0.145963	0.0394994	0.00496729	0.000689472
500.177	10.1987	C21H32N4O6S2	Cys-Met-Phe-Thr	Peptide(tetra-)	1.10713	0.987377	0.905169	0.583343	0.940361	0.663325	1.32785	1.0413	1.23163	0.215312	0.905654	0.251051
498.179	10.6254	C21H30N4O8S	Asp-Met-Phe-Ser	Peptide(tetra-)	1.00509	0.986806	0.915136	0.963387	0.918418	0.503901	1.22355	1.12783	1.02235	0.307615	0.473091	0.664121
445.254	13.3587	C19H35N5O7	Ala-Leu-Lys-Asp	Peptide(tetra-)	0.883699	0.905573	1.00556	0.565684	0.596091	0.985275	1.08061	1.03999	0.83451	0.750539	0.88551	0.625966
459.207	9.21761	C17H29N7O8	Asn-Val-Asn-Asn	Peptide(tetra-)	0.828908	1.05701	0.770818	0.116546	0.626594	0.34863	1.00518	1.1668	1.15604	0.951483	0.050043	0.061076
471.234	12.354	C20H33N5O8	Asn-Glu-Ile-Pro	Peptide(tetra-)	0.907131	0.93413	0.97566	0.525359	0.54412	0.815621	0.902313	0.980936	0.955025	0.445655	0.939563	0.834871
374.216	14.5586	C16H30N4O6	Ala-Leu-Thr-Ala	Peptide(tetra-)	1.00659	1.09586	0.979683	0.923119	0.463561	0.73672	0.998063	1.05819	1.11924	0.989974	0.740703	0.450119
390.175	17.1536	C15H26N4O8	Ala-Val-Asp-Ser	Peptide(tetra-)	0.827807	1.0361	0.896495	0.155662	0.843603	0.209189	0.883325	0.927702	1.01835	0.483084	0.635423	0.815053
461.187	17.7633	C16H27N7O9	Arg-Asp-Asp-Gly	Peptide(tetra-)	0.939737	0.988276	1.03053	0.529365	0.905382	0.69919	0.800885	0.922338	0.946012	0.0301335	0.350325	0.591736
498.179	9.71021	C21H30N4O8S	Asp-Val-Cys-Tyr	Peptide(tetra-)	0.986096	1.01773	0.830058	0.941123	0.907184	0.251977	1.06744	1.01403	0.952407	0.613475	0.923609	0.728108
550.311	15.7003	C26H42N6O7	Gln-Leu-Lys-Tyr	Peptide(tetra-)	0.886627	0.769959	0.946503	0.0710975	0.406082	0.621148	0.900219	1.04679	0.72787	0.772662	0.721886	0.328189
376.16	17.118	C14H24N4O8	Ala-Thr-Ala-Asp	Peptide(tetra-)	1.00912	1.04624	0.974531	0.913463	0.723276	0.572235	0.929255	0.965177	1.02048	0.212093	0.662497	0.780613
716.295	10.4531	C40H40N6O7	Trp-Trp-Tyr-Tyr	Peptide(tetra-)	0.809523	0.885771	0.883213	0.358674	0.553261	0.608267	0.874271	1.02054	1.19263	0.332746	0.868367	0.329761
424.159	11.2543	C18H24N4O8	Ala-Asp-Gly-Tyr	Peptide(tetra-)	1.15842	0.998481	1.15482	0.132766	0.983052	0.0191904	1.03502	1.118	1.06024	0.881672	0.58683	0.803985
498.179	10.187	C21H30N4O8S	Ala-Met-Asp-Tyr	Peptide(tetra-)	1.04968	1.08235	0.998303	0.796727	0.632038	0.993563	1.18391	1.08092	0.992043	0.287908	0.665434	0.968245
500.177	9.85499	C21H32N4O6S2	Cys-Leu-Cys-Tyr	Peptide(tetra-)	1.11834	1.14686	1.02097	0.616922	0.499962	0.919169	1.15706	1.12476	0.899195	0.36536	0.47933	0.442629
489.244	13.8905	C20H35N5O9	Asp-Leu-Lys-Asp	Peptide(tetra-)	0.987514	1.01586	1.09897	0.926406	0.854625	0.447379	1.06937	1.11621	0.88592	0.798651	0.661529	0.587854
318.154	17.8297	C12H22N4O6	Ala-Ala-Ala-Ser	Peptide(tetra-)	0.996712	1.00733	1.15488	0.950772	0.941083	0.288599	1.00481	0.93879	1.11238	0.925956	0.396186	0.108815
382.131	10.7555	C16H22N4O5S	Cys-Phe-Gly-Gly	Peptide(tetra-)	0.492578	1.19296	0.752051	0.286795	0.835302	0.689317	0.49423	1.66379	0.745667	0.109389	0.438362	0.491623
318.154	16.1042	C12H22N4O6	Ala-Thr-Ala-Gly	Peptide(tetra-)	1.06201	1.03866	0.996063	0.294019	0.654827	0.968731	0.999289	0.995392	0.987816	0.996304	0.968117	0.919402
348.165	16.4313	C13H24N4O7	Ala-Thr-Ala-Ser	Peptide(tetra-)	1.09435	1.12649	1.02871	0.279541	0.478852	0.810768	1.12445	1.11055	0.98561	0.252074	0.228368	0.919303
251.156	22.0423	C22H42N6O7	Asp-Leu-Lys-Lys	Peptide(tetra-)	1.02171	1.04114	1.07608	0.838961	0.45111	0.226865	0.750253	0.810034	0.865241	0.184649	0.362953	0.415502
374.192	15.6537	C14H26N6O6	Asn-Lys-Gly-Gly	Peptide(tetra-)	0.996374	1.28005	1.10195	0.981288	0.115459	0.468318	0.887517	1.11773	1.00644	0.292314	0.511216	0.951116
556.24	15.1229	C25H32N8O7	Asn-Thr-Trp-His	Peptide(tetra-)	0.944096	1.13006	0.794703	0.872995	0.673568	0.602088	1.02854	1.12748	0.894487	0.769369	0.53973	0.73983
213.64	20.848	C20H37N5O5	Ala-Leu-Lys-Pro	Peptide(tetra-)	1.10758	0.949073	1.11649	0.220579	0.709101	0.409769	0.882113	1.00309	0.928391	0.662599	0.989989	0.78625
394.116	17.111	C13H22N4O8S	Glu-Cys-Gly-Ser	Peptide(tetra-)	1.10049	1.09232	0.889852	0.492155	0.665125	0.506297	0.754067	0.947697	0.795909	0.37194	0.852881	0.276081
376.142	14.6469	C14H24N4O6S	Ala-Cys-Pro-Ser	Peptide(tetra-)	1.41243	0	0.748957	0.655631	NA	NA	0.763434	0.680881	0.884021	0.57088	0.666344	0.856369
243.122	12.4491	C10H17N3O4	Ala-Gly-Pro	Peptide(tri-)	0.815069	0.582135	0.614551	0.471883	0.0680352	0.0599684	0.258629	0.259763	0.393773	0.111242	0.111079	0.223517
383.18	10.9299	C16H25N5O6	His-Leu-Asp	Peptide(tri-)	0.798565	0.75684	0.67222	0.258652	0.193384	0.163074	0.459331	0.486309	0.354119	0.12345	0.110815	0.09353
373.148	16.5821	C15H23N3O8	Pro-Glu-Glu	Peptide(tri-)	0.809056	0.738001	0.448216	0.408058	0.30967	0.043508	0.394563	0.522907	0.239005	0.107561	0.191583	0.0539735
229.106	13.1465	C9H15N3O4	Gly-Gly-Pro	Peptide(tri-)	0.702179	0.681075	0.73071	0.0338866	0.170889	0.27754	0.448297	0.467461	0.470538	0.0641315	0.0552808	0.0824525
261.133	13.1996	C10H19N3O5	Val-Gly-Ser	Peptide(tri-)	0.615089	1.18891	0.794634	0.103262	0.722898	0.485049	0.46279	1.11752	0.919212	0.238495	0.79796	0.878925
333.154	11.2091	C13H23N3O7	Ser-Leu-Asp	Peptide(tri-)	0.722114	0.692938	0.734098	0.0314144	0.0798282	0.175384	0.414088	0.510318	0.356247	0.0383294	0.0825637	0.037357
319.102	16.4978	C11H17N3O8	Ala-Asp-Asp	Peptide(tri-)	0.963665	0.995202	0.994606	0.3812	0.946343	0.92049	0.916367	1.02376	0.918213	0.278556	0.894397	0.525492
334.186	15.4228	C13H26N4O6	Lys-Thr-Ser	Peptide(tri-)	0.992587	0.981101	1.01067	0.967646	0.917724	0.959562	1.07882	1.13369	0.955456	0.837772	0.773732	0.893986
348.201	15.3546	C14H28N4O6	Lys-Thr-Thr	Peptide(tri-)	1.01077	1.08668	0.966547	0.881104	0.476702	0.83807	1.10838	0.995046	0.915096	0.740898	0.987154	0.711142
365.089	16.1199	C12H19N3O8S	Glu-Asp-Cys	Peptide(tri-)	0.899365	1.02955	0.884308	0.308003	0.731659	0.22102	0.920265	0.962835	0.851828	0.775591	0.901069	0.483169
408.224	26.1805	C17H28N8O4	Pro-Arg-His	Peptide(tri-)	1.00288	1.01053	1.07251	0.957624	0.848897	0.663064	1.16356	1.09321	1.03997	0.221514	0.0395357	0.610727
307.101	16.7979	C10H17N3O8	Asp-Ser-Ser	Peptide(tri-)	0.729373	1.06691	0.836169	0.427711	0.836158	0.622561	0.611462	1.06809	0.850212	0.204256	0.830297	0.641557
408.147	15.4404	C18H24N4O5S	Thr-Trp-Cys	Peptide(tri-)	0.940252	0.90931	0.89568	0.879372	0.826575	0.798456	1.09894	1.14327	0.937936	0.626883	0.580862	0.880625
318.118	15.3095	C11H18N4O7	Ala-Asn-Asp	Peptide(tri-)	1.03174	1.1098	1.08223	0.807315	0.589329	0.533661	0.916525	0.886497	0.903014	0.542964	0.42195	0.375994
305.086	16.7671	C10H15N3O8	Asp-Asp-Gly	Peptide(tri-)	1.00355	0.971847	1.08023	0.946138	0.591309	0.0760992	0.840044	0.881174	0.938249	0.100285	0.331853	0.628399
277.11	12.6609	C10H19N3O4S	Met-Ala-Gly	Peptide(tri-)	0.881432	0.917399	0.908489	0.709513	0.81287	0.777637	1.57604	1.33862	1.25326	0.526126	0.568164	0.724696
346.16	17.7163	C12H22N6O6	Asp-Gly-Arg	Peptide(tri-)	1.00478	0.985756	0.976747	0.940639	0.884639	0.672596	0.973824	0.930376	1.00644	0.750217	0.524089	0.899678
351.11	12.1661	C12H21N3O7S	Glu-Cys-Thr	Peptide(tri-)	1.19071	0.931385	1.08613	0.357174	0.759167	0.671025	0.881963	0.860396	1.01163	0.517348	0.433859	0.8992
263.112	15.2198	C9H17N3O6	Ala-Ser-Ser	Peptide(tri-)	1.0387	1.12633	1.26173	0.843023	0.528325	0.395661	1.24629	1.23541	1.04435	0.473185	0.286899	0.784439
261.096	14.2483	C9H15N3O6	Ala-Asp-Gly	Peptide(tri-)	1.25235	0.885475	1.06137	0.34189	0.406284	0.792313	1.01905	1.00781	0.951443	0.930993	0.927635	0.724697
346.221	17.5433	C15H30N4O5	Leu-Lys-Ser	Peptide(tri-)	0.928054	1.16359	1.01194	0.472224	0.360265	0.929708	1.07283	1.17033	1.16729	0.224332	0.28013	0.231495
317.133	15.511	C11H19N5O6	Ala-Asn-Asn	Peptide(tri-)	1.09553	1.11822	1.20345	0.494201	0.307284	0.16216	0.849619	1.1818	0.971602	0.0318567	0.0593938	0.72012
356.242	21.0717	C17H32N4O4	Leu-Lys-Pro	Peptide(tri-)	1.02238	0.981852	1.02901	0.749766	0.83973	0.458342	0.975456	0.964268	0.957048	0.797397	0.76105	0.665347
291.125	10.9673	C11H21N3O4S	Leu-Cys-Gly	Peptide(tri-)	0.776377	1.02338	0.886737	0.487496	0.950562	0.665392	0.800858	1.02898	0.825062	0.514936	0.911903	0.628506
381.172	8.78249	C18H27N3O4S	Leu-Phe-Cys	Peptide(tri-)	1.02026	1.08986	0.839569	0.977392	0.886003	0.653338	0.942449	1.1198	0.98455	0.825047	0.754543	0.971942
335.133	14.6283	C12H21N3O8	Glu-Ser-Thr	Peptide(tri-)	1.30096	0.995653	1.27836	0.593448	0.993468	0.641654	1.03158	1.21318	1.19472	0.949273	0.736853	0.761935
364.12	9.2921	C16H20N4O4S	Trp-Cys-Gly	Peptide(tri-)	0.783637	1.24628	1.08058	0.484489	0.651111	0.877143	0.744244	1.23903	0.808109	0.203987	0.539656	0.644675
317.17	15.7957	C12H23N5O5	Lys-Asn-Gly	Peptide(tri-)	1.082	1.08811	1.07963	0.363889	0.317037	0.50657	0.734984	0.733483	0.884864	0.199642	0.209132	0.504244
231.122	12.8857	C9H17N3O4	Ala-Ala-Ala	Peptide(tri-)	0.785022	0.683469	0.75373	0.643336	0.455328	0.407047	0.950493	0.961561	0.750146	0.912628	0.896324	0.555449
275.094	10.5382	C10H17N3O4S	Cys-Gly-Pro	Peptide(tri-)	0.917576	0.894833	0.932935	0.793801	0.718199	0.808102	1.09386	1.06507	0.840148	0.817346	0.858887	0.70318
321.1	12.7413	C11H19N3O6S	Glu-Ala-Cys	Peptide(tri-)	0.989908	1.07055	1.18399	0.955743	0.634828	0.279784	0.941272	0.946865	1.05813	0.383842	0.708286	0.503258
335.133	15.8852	C12H21N3O8	Thr-Thr-Asp	Peptide(tri-)	1.01272	1.10853	0.98935	0.826561	0.421976	0.864705	1.00595	1.03542	0.996221	0.975779	0.868379	0.986565
305.122	14.7584	C11H19N3O7	Glu-Ala-Ser	Peptide(tri-)	1.33027	1.42175	1.50279	0.491288	0.310403	0.342839	0.929795	0.786504	1.02149	0.72762	0.191581	0.828843
291.107	15.5151	C10H17N3O7	Ala-Asp-Ser	Peptide(tri-)	0.971124	1.20559	1.10917	0.881418	0.362029	0.65128	0.864214	0.848227	0.932149	0.557513	0.427756	0.589949
424.19	14.3075	C18H28N6O4S	Phe-Cys-Arg	Peptide(tri-)	0.658743	0.597702	0.728997	0.47992	0.381025	0.591075	0.957279	0.991554	1.00747	0.953923	0.989653	0.993491
365.126	11.7786	C13H23N3O7S	Glu-Met-Ser	Peptide(tri-)	1.57062	1.67454	1.44851	0.190214	0.432617	0.477673	0.820972	0.853375	0.928004	0.676985	0.768115	0.871321
188.116	12.1322	C8H16N2O3	Leucyl-Glycine	Peptides	0.735571	0.663627	0.702934	0.259303	0.104896	0.299053	0.95153	0.89208	0.948886	0.828997	0.492178	0.750694
178.041	14.1252	C5H10N2O3S	Glycyl-Cysteine	Peptides	1.10111	1.05888	1.08424	0.363274	0.752318	0.4472	1.23222	1.06896	1.13459	0.352946	0.705449	0.608262
289.138	18.1393	C10H19N5O5	Aspartyl-Arginine	Peptides	0.903762	1.13129	1.01262	0.622598	0.739898	0.953243	0.771389	0.823807	1.08567	0.220354	0.393799	0.746965
245.101	13.3941	C9H15N3O5	Asparaginyl-Hydroxyproline	Peptides	1.02654	0.999997	1.0199	0.837148	0.999988	0.920271	0.850863	1.1023	1.04737	0.0583981	0.675169	0.499704
245.101	12.5025	C9H15N3O5	Hydroxyprolyl-Asparagine	Peptides	1.07883	1.12515	1.1044	0.570566	0.338789	0.72428	1.0049	1.07051	0.922136	0.962373	0.686124	0.632171
114.032	13.5939	C5H6O3	cis-Acetylacrylate	Xenobiotics Biodegradation and Metabolism	0.759851	0.503189	1.70708	0.544106	0.202291	0.140315	0.943655	1.0004	1.43682	0.666344	0.997456	0.364115
166.027	14.9233	C8H6O4	4-Hydroxyphenylglyoxylate	Xenobiotics Biodegradation and Metabolism	1.04725	1.05398	1.03142	0.634646	0.641806	0.869163	1.10767	1.10085	0.970146	0.373042	0.423329	0.734485
166.027	13.9736	C8H6O4	Phthalate	Xenobiotics Biodegradation and Metabolism	1.0866	1.04828	1.04805	0.504708	0.761527	0.845871	1.1186	1.09986	1.0075	0.0731119	0.460102	0.952449
137.048	6.95769	C7H7NO2	Anthranilate	Xenobiotics Biodegradation and Metabolism	0.861568	1.02196	1.16385	0.41517	0.948754	0.389561	1.05632	1.06611	1.06236	0.540633	0.658245	0.699587
351.11	12.7522	C12H21N3O7S	S-(2-Hydroxyethyl)glutathione	Xenobiotics Biodegradation and Metabolism	0.993129	0.811384	1.00568	0.9732	0.0936844	0.962066	0.982491	0.747225	0.770517	0.922971	0.097375	0.406415
137.048	11.9912	C7H7NO2	4-Aminobenzoate	Xenobiotics Biodegradation and Metabolism	2.45856	2.27292	2.71092	0.192589	0.148352	0.187302	1.67628	1.58852	0.987255	0.375145	0.351128	0.966379
