# Supplementary material for: System-wide biochemical analysis reveals ozonide antimalarials initially act by disrupting Plasmodium falciparum haemoglobin digestion
Source: PLoS Pathog. 2020 Jun 26;16(6):e1008485. doi: 10.1371/journal.ppat.1008485 (PMC7347234; doi:10.1371/journal.ppat.1008485)
Supplement: S3 Dataset — (XLSX) [file ppat.1008485.s019.xlsx]

## Sheet: Sheet1
Protein	Uniprot ID	PlasmoDB ID	Peptide sequence	OZ277			OZ439			DHA
				Fold-change	SD	P-value	Fold-change	SD	P-value	Fold-change	SD	P-value
Homo sapiens
Beta-adducin	P35612		VNVADEVQR	6.04164	3.78956	0.0762865	0.859781	1.14217	0.851316	26.2749	35.9121	0.111901
E3 ubiquitin-protein ligase RNF6	Q9Y252		ITSEELQQRL	2.36493	1.69149	0.204958	5412.69	7654.7	0.500059	7835.17	12435.1	0.183433
Haemoglobin α	P69905		SVSTVLTSKYR	0.311752	0.420519	0.259626				26.6639	52.3125	0.39886
			EFTPAVH	0.427642	0.394059	0.128292	2.12866	1.71469	0.372384	0.216147	0.284591	0.000107947
			RVDPVNF	0.963413			5.56492	6.76095	0.362731	6.36118	13.912	0.347266
			DPVNF	1.08192	0.651556	0.817705	1.37729	1.05887	0.600036	0.459754	0.704572	0.161577
			YGAEALER	1.20992	0.135358	0.0532262	1.22162	0.888539	0.652173	0.203667	0.167415	2.94148e-06
			VLSPADKTNVKA	1.25135	0.401171	0.298947	1.33636	0.536344	0.298577	1.15643	0.944931	0.653836
			LSFPTTKT	1.46725	0.75394	0.303294	0.929214	0.520685	0.803342	0.271184	0.176893	7.73875e-06
			LPAEFTPAVH	1.79328	1.12375	0.252845	1.12147	0.38867	0.642539	0.428309	0.404583	0.0052119
			AHVDDMPNALS	1.80237	0.88938	0.168945	2.8593			0.065525	0.106718	4.08519e-06
			HAGEYGAEALER	1.92509	0.893938	0.130279				0.932195	1.71172	0.933676
			NAVAHVDDMPNALS	2.24275	1.07487	0.103807	2.39503	1.63982	0.27853	0.531438	0.776379	0.131579
			KTYFP	2.36579	0.6691	0.026548	1.79109	0.32515	0.0519612	3.68606	2.05079	0.0076089
			VDPVNF	2.43204	0.658205	0.0224193	1.74359	0.395818	0.032953	0.211023	0.112998	2.13283e-07
			VAHVDDMPNALS	2.61283	1.3166	0.0916801				0.0682956	0.0513988	4.61548e-05
			AVAHVDDMPNALS	2.64709	1.27163	0.0810384	1.38223			8.0909	15.8084	0.372617
			PAEFTPAVHA	2.87004	1.78916	0.127727	1.823	1.39636	0.323463	1.5119	1.45057	0.351458
			HVDDMPNALSA	2.95846	0.693479	0.0109844	3.61973	5.12656	0.381995	0.221481	0.206189	1.38483e-05
			HAGEYGAEALE	3.19311	1.04548	0.0247037	2.75795	0.349086	0.0128905	1.0126	0.992447	0.972361
			HVDDMPNAL	3.78198	1.47886	0.0328374				0.121951	0.104586	0.000459969
			PAEFTPAVH	3.81526	3.23412	0.180058	2.04686	0.998585	0.126964	0.583659	0.831273	0.199525
			AHAGEYGAEALE	4.56168	2.44823	0.0620169				10.0584	21.3169	0.345622
			VLSPAD	4.84301	2.82908	0.0727461	6.17981	6.89004	0.22973	5.15021	2.17156	0.00100248
			HVDDMPNALS	5.26629	2.5683	0.0449777	4.1249	4.30263	0.491486	0.326873	0.413898	0.0104927
			PAEFTPAVHASLD	5.58224	3.45533	0.14846	2.25651			0.204785	0.190619	0.000154092
			MVLSPAD	5.90299	2.94767	0.0448296	38.7013	70.6395	0.364049	6.01683	3.25144	0.00648546
			VDPVNFK	6.94161	4.34703	0.0717208	10.779	15.6553	0.300156	1.49178	1.06129	0.266133
			VDPVNFKLLS	7.0288	4.6353	0.153058				0.413689	0.533555	0.364006
			TYFPH	8.67217	5.56218	0.139464	1.8514	0.906077	0.245157	16.5181	10.9507	0.00951802
			HLPAEFTPAVH	0.528547	0.460371	0.133001				0.715997
Haemoglobin β	P68871		HVDPENFR	0.777724	0.86985	0.701322	101.169			4.17339	8.71203	0.461072
			GKVNVDEVGGEALGR	1.14809	0.162895	0.256009				0.0169588	0.00751215	0.00343996
			EFTPPVQ	1.22584	0.285427	0.304093	1.88408	1.21558	0.334861	0.154986	0.109301	6.57096e-05
			VNVDEVGGEALGR	1.24496	0.984353	0.652883	1.25417	1.04001	0.713254	2.76766	3.77723	0.227211
			TPEEKSAVTAL	1.57878	0.607909	0.153	1.9319	1.04799	0.173387	1.14731	2.32563	0.862892
			EFTPPVQA	1.9518	1.45033	0.280725	1.08716	0.596216	0.789056	0.148662	0.164048	0.00190838
			HVDPENF	2.03274	0.601974	0.0415025	1.86589	0.394271	0.0218644	0.24427	0.17508	5.66259e-06
			FTPPVQ	2.05731	0.949897	0.112397	4.80371	5.44165	0.256547	0.232891	0.155483	1.24592e-05
			KEFTPPVQA	2.16036			1.05239	0.854798	0.910198	0.291912	0.163404	5.51605e-06
			VHLTPEEKSAVT	2.18688	1.24719	0.153135				0.0671052
			KEFTPPVQ	2.29405	2.29728	0.341893	1.33934	0.680579	0.392161	0.608174	0.280142	0.0054895
			GKVNVDEVGGEALG	2.5114	0.25528	0.00129495	2.24079	2.04206	0.311191	0.352888	0.0920745	0.00668083
			GKVNVDEVGGEA	3.09769	0.879773	0.017517	1.50835	0.548987	0.16111	0.113825	0.0684415	2.94123e-09
			KVNVDEVGGEALG	3.32391	0.776898	0.00934908				0.111025	0.0671868	0.000118395
			VDPENF	3.83585	1.72564	0.0461916	4.50839	4.75606	0.236588	0.135708	0.0724833	5.22051e-09
			VDPENFR	4.30086	1.82224	0.0361745	1.77293	0.252611	0.00877144	0.308723	0.173509	9.68502e-06
			KVNVDEVGGEAL	5.28525	1.1911	0.00553218	422.065			5.74161	12.6481	0.449047
			VNVDEVGGEALG	5.96546	0.840207	0.00130191	3.28981	2.65501	0.183009	0.292706	0.204262	2.45379e-05
			NVDEVGGEALG	6.15221	0.678474	0.000619816	3.12156	1.06551	0.0283361	0.47323	0.245959	0.000512068
			PEEKSAVTAL	97.2837	69.6002	0.0697567	3.28857	1.20574	0.0320889	0.38168	0.416784	0.00405508
			SDGLAHLDNLK	575.07	36.1338	0.0283157	1.2346	0.132927	0.0924213	118.174	248.084	0.299565
			DKLHVDPENF							0.907205	0.846854	0.86699
Oncostatin-M-specific receptor subunit beta	Q99650		NKEVEEERIAG	1.14469	0.853577	0.756941	0.458113	0.44762	0.170943	207.276	540.634	0.35171
Spectrin beta chain, erythrocytic	P11277		SSWESLQPEPSHPY	7.05053	9.65711	0.391228	237.707	411.713	0.424264	8807.67	21563.9	0.363055
Plasmodium falciparum
40S ribosomal protein S28e, putative	Q8IKL9	PF3D7_1461300	GDSELAGRFL	0.0165769	0.023287	3.65833e-06	15191.5	21484	0.50002	1587.78	3546.12	0.373655
			FMGDSELAGR	0.980986	1.10527	0.974714	106.657	150.831	0.502987	24.1012	49.5736	0.305382
Acyl-CoA synthetase	Q8I6Z1	PF3D7_0731600	AKDMSQELELNK	7076.63	8191.23	0.182508	0.0963514			6857.22	6280.62	0.0711321
Adenosylhomocysteinase	P50250	PF3D7_0520900	GPFKSNEYRY	50.3118	65.785	0.481439	0.121524			2076.55	3508.36	0.321951
			SGPFKSNEYRY	16479.1	28497.2	0.422059				4563.38	7043.59	0.285833
Antigen 332, DBL-like protein	Q8IHN4	PF3D7_1149000	TSIDLDKNLLR	1369.95	1941.62	0.253304	0.0839903	0.0239637	0.0117752	856.651	1899.66	0.370832
ATP-dependent zinc metalloprotease FTSH 1	Q8I526	PF3D7_1239700	HDEEDEYINE	13.1365	25.3814	0.409458	0.22879	0.387217	0.0747336	0.788917	0.87558	0.547138
Conserved Plasmodium protein	C6S3C0	PF3D7_1003100	DPNDLPPERHP	1.07323	0.130008	0.341922	0.804834	1.05262	0.778557	0.825116	0.920532	0.633128
Conserved Plasmodium protein	O96191	PF3D7_0210900	EQKNTEVNLPESLNNATTKKN	5487.42	6122.08	0.170987	0.0022682			7616.07	5335.13	0.0648589
Conserved Plasmodium protein	Q8IJ39	PF3D7_1036900	LPKIGASSASNSLS	630.759	1142.24	0.350686	0.000285515			10068.9	12602.1	0.208375
Elongation factor 2	Q8IKW5	PF3D7_1451100	PQLDQYLDKL	27321.3	15707.1	0.0947761				9531.84	16503.4	0.422544
EMP1-trafficking protein	Q8IBF2	PF3D7_0730900	DEENKVEKEM	0.428497	0.454482	0.0865587	2961.37	4187.57	0.500074	1967.96	4399.95	0.374067
Erythrocyte membrane-associated antigen	Q8IC35	PF3D7_0703500	NNNTLTNTNNLDNSLK	41.0221	59.4788	0.364028	486.653	514.61	0.409367	572.622	716.006	0.0791282
Eukaryotic translation initiation factor 3 subunit E	Q8I3I5	PF3D7_0528200	INNKIVAPDT	28.9948	55.4662	0.387118	21.4612	37.1132	0.440399	3.11026	3.64708	0.176678
			YHINNKIVAPDT	7876.1	11089	0.250599				7237.2	12535.1	0.422699
			HINNKIVAPDT	10021.5	17889.2	0.344191	0.0155574			65.7793	74.201	0.179138
Exported protein 1	Q8IIF0	PF3D7_1121600	EEELVEVNK	0.176843	0.113841	0.000716808	0.23844	0.332622	0.0581012	0.27338	0.381691	0.00236463
Heat shock protein 70	Q8IB24	PF3D7_0818900	APAGSGPTVEEVD	2.04676	0.676837	0.0535834	0.688287	0.656464	0.497277	3.06462	3.13926	0.132501
			PGAGMPGNAPAGSGPTVEEVD	2.2583	2.64752	0.411959	0.752218	0.773491	0.634766	1.31404	1.20841	0.517402
			PGNAPAGSGPTVEEVD	2.8676	1.81761	0.132127	0.562695	0.573013	0.317154	2.36845	0.996595	0.0109266
Heat shock protein 70	Q8II24	PF3D7_1134000	EDLDSIKDATKQ	47.6162	54.2074	0.183935	0.498244	0.799917	0.390786	5.11204	7.87107	0.216162
Histone H2A	C6KT18	PF3D7_0617800	SGGVLPNIHNV	0.0341074	0.0188324	0.000126692	71.0833	79.7432	0.267377	6061.91	14841.4	0.363076
			SQLKAGTANQDY	0.533411	0.327961	0.065356	1.09966	1.58747	0.923336	0.910538	0.837069	0.786858
			GAGAPVYL	36.0952	69.5316	0.387103	0.634872	0.766532	0.496091	5.38687	13.0019	0.406402
			VRNDEELNKF	48.2801	47.6658	0.227929	3.71259e-05			1807.6	3117.16	0.421176
			ASGGVLPNIHNV	2094.61	3513.61	0.410508	1.25045e-05			5592.87	8278.14	0.158905
Mature parasite-infected erythrocyte surface antigen	Q8I492	PF3D7_0500800	ETDDEEETLVVK	2.78804	5.00806	0.52673	5.48019	9.16487	0.486319	0.394766	0.480366	0.0157381
			NIETDDEEETLVVK	19.2314	38.4266	0.412679	4588.54	7947.58	0.422733	3.12334	7.44239	0.478914
Merozoite TRAP-like protein	Q8IJB7	PF3D7_1028700	DEDLDNIEGDNITK	0.318771	0.352063	0.0305287	0.471065	0.355111	0.123108	0.0272483	0.0360109	5.04966e-10
			SDEDLDNIEGDNITK	0.447985	0.335045	0.0458996	0.426419	0.373324	0.11695	0.305601	0.381334	0.00294655
Nucleoporin NUP221, putative	Q8I398	PF3D7_0905100	GNFQDSNNLLK	221.617	385.742	0.335684	49.7625	70.3539	0.506366	258.978	309.106	0.096336
Polyadenylate-binding protein 1, putative	Q8I5H4	PF3D7_1224300	NFNTNLRGQINQ	3.34031	2.37065	0.142833	594.212	840.31	0.500524	2953.88	7806.28	0.355557
			NMNNQKQLPLN	6.26354	5.16334	0.1342	17.3305	28.0928	0.420023	225.672	558.669	0.328261
Polyadenylate-binding protein 2, putative	Q8I2R8	PF3D7_0923900	IVTNPYERT	2.43608	2.41999	0.320708	5.04649	8.59064	0.500294	2.96071	4.24281	0.267298
Probable cathepsin C	Q8IIJ9	PF3D7_1116700	TYDTKLNNILN	3351.83	4366.89	0.315176				5185.43	8978.87	0.422614
RNA-binding protein, putative	Q8IB66	PF3D7_0823200	YGGMDSPNQMR	4.85404	3.42276	0.109735	10.8361	18.7548	0.459555	69.612	161.262	0.303299
Sexual stage-specific protein	Q6ZMA7	PF3D7_0406200	DANDKAKKPAGKGSPSTLQTPGSSSGASLH	6797.21	12578	0.358979	0.0220693			20252	28774	0.253975
SNF2 helicase, putative	C6KT82	PF3D7_0624600	AADRSNNDNLPEIN	3.94635	2.08961	0.0667385	1.9941	1.44571	0.508893	4.61157	2.40495	0.0143166
Thioredoxin peroxidase 1	Q8IL80	PF3D7_1438900	PSEEGVSEYLSKL	5.38182	4.87079	0.424087	293.582	489.435	0.40926	276.386	583.223	0.258092
			KPSEEGVSEYLSKL	1855.73	2437.72	0.22544	0.653065	0.749234	0.6309	15.6945	30.7853	0.410185
Transcription factor with AP2 domain(S)	Q8IJW6	PF3D7_1007700	NVNSEIQTEHL	181.301	251.565	0.247183	0.294804	0.4965	0.133042	69.0485	114.059	0.165534
Ubiquitin-60S ribosomal protein L40	Q8ID50	PF3D7_1365900	AIEPSLAQLAQKY	0.0428725	0.0533887	4.77094e-05	1852.72	3209.01	0.422857	0.578452	0.806786	0.307549
Uncharacterized protein	Q8IBT7	PF3D7_0716300	EIERLDDTSSSE	0.132279	0.229725	0.00480978	0.243096	0.268812	0.0395648	0.0443814	0.114972	5.77833e-07
			DDVTNIQTGRETN	0.25797	0.0894984	0.000477425	0.174685	0.187397	0.016755	0.0696017	0.11823	7.99244e-07
			DDVTNIQTGRET	0.29895	0.078031	0.000375935	0.253532	0.275209	0.0424449	0.0927615	0.166197	6.90362e-06
			NIDDVTNIQTGRETN	0.35546	0.213667	0.0091301	0.289465	0.257058	0.0409661	0.0751046	0.156611	4.35207e-06
			IDDVTNIQTGRETN	0.535975	0.276507	0.0438522	0.359314	0.347252	0.0855439	0.0931198	0.117628	9.02498e-07
			NEDEIERDNF	0.622017	0.274039	0.0702339	0.415272	0.369997	0.111569	0.318328	0.341609	0.00186607
Uncharacterized protein	Q8IC42	PF3D7_0702500	LASSSTTESSVSGLNTNEAHV	2.55745	2.49639	0.300643	0.840471	1.20178	0.83953	2.98283	3.08215	0.139638
			SSSTTESSVSGLNTNEAHV	3.34229	2.71336	0.182716	0.633538	0.523885	0.349394	65.4068	158.677	0.324144
			STTESSVSGLNTNEAHV	4.73303	3.64758	0.133166	1.54971	2.65301	0.754025	35.0885	41.4134	0.072281
			TESSVSGLNTNEAHV	44.8237	84.0757	0.373807	20.0928	33.8357	0.431462	137.649	180.183	0.091596
			TSNLASSSTTESSVSGLNTNEAHV	1301.4	2204.26	0.414343	0.00826607			3018.66	2933.92	0.216783
Uncharacterized protein	Q8IL16	PF3D7_1445700	INDVNENTYR	6.10997	3.19983	0.0495628	2.23853	2.36774	0.460559	12.7407	9.08601	0.0141651
			PVTSINDVNENTYRS	6.64304	2.41016	0.0184038	1.05549	0.912226	0.925703	99.6557	238.517	0.315781
			INDVNENTYRS	10.0547	8.66771	0.127863	4.13558	4.1534	0.321111	33.3366	32.7862	0.0401492
			SINDVNENTYR	79.6861	147.091	0.363097	3.8631	6.55078	0.528069	18.4123	18.2126	0.0447103
Uncharacterized protein	Q8IM76	PF3D7_1401200	YDELRTLG	42.5424	71.8676	0.422189	1.38939	2.40496	0.805486	14.9361	32.0695	0.335806
Uncharacterized protein MAL13P1.336	Q8ID39	PF3D7_1366900	DIRNLNDPPKVNNNEA	169.286	325.263	0.376873	29.5643	41.8089	0.51094	3888.48	7242.3	0.29626
