# Supplementary material for: System-wide biochemical analysis reveals ozonide antimalarials initially act by disrupting Plasmodium falciparum haemoglobin digestion
Source: PLoS Pathog. 2020 Jun 26;16(6):e1008485. doi: 10.1371/journal.ppat.1008485 (PMC7347234; doi:10.1371/journal.ppat.1008485)
Supplement: S4 Dataset — (XLSX) [file ppat.1008485.s020.xlsx]

## Sheet: Sheet1
Protein	Uniprot ID	Peptide sequence	DHA
			Fold-change	P-value
Homo sapiens
Haemoglobin α	P69905	TNAVAHVDDMPNALSAL	0.499756	0.606107
		VGAHAGEYGAEALER	0.557162	0.522465
		HVDDMPNALSA	0.626228	0.543489
		PTTKTYFPHFDL	0.70815	0.805527
		AHVDDMPNALSAL	0.716876	0.267509
		KTYFPHFD	0.817189	0.747874
		VLSPADKTNVKAAWG	0.82284	0.809431
		EFTPAVH	0.833297	0.770345
		TYFPHFDLSHGSAQVK	0.835517	0.736446
		AHVDDMPNALS	0.866879	0.507635
		PTTKTYF	0.877438	0.83065
		HAGEYGAEAL	0.908831	0.423743
		AGEYGAEALE	0.93413	0.695057
		VDPVNFKL	0.995719	0.994072
		RVDPVNF	0.99618	0.993907
		VLSPADKTNVKAAWGKVGAHA	1.00064	0.999483
		KTYFPH	1.06809	0.955472
		VLSPADKTNVKAAW	1.0706	0.770708
		VLSPADKTNV	1.10826	0.889247
		NAVAHVDDMPNALS	1.11002	0.690339
		LSFPTTKT	1.11511	0.77531
		PAEFTPAVHASLD	1.11718	0.802262
		VAHVDDMPNALS	1.1187	0.111501
		VDPVNF	1.14451	0.147629
		HVDDMPNAL	1.16889	0.55062
		VDPVNFK	1.1741	0.390029
		VAHVDDMPNAL	1.17625	0.65604
		PAEFTPAVHAS	1.20105	0.80928
		VLSPAD	1.21974	0.736746
		HVDDMPNALS	1.28497	0.466433
		NAVAHVDDMPNAL	1.29143	0.391631
		FTPAVHASLD	1.30412	0.12908
		TYFPH	1.30618	0.291142
		VLSPADKTNVKAA	1.3222	0.658021
		GEYGAEALE	1.3679	0.169776
		HFDLSHGSAQVKG	1.39389	0.482713
		GAHAGEYGAEALE	1.43425	0.620533
		HVDDMPNALSALS	1.48147	0.337768
		AHAGEYGAEALE	1.51835	0.641544
		KTYFPHF	1.5755	0.314409
		VLSPADKT	1.57789	0.384445
		VLSPADKTNVKAAWGKVGAHAGE	1.58237	0.51777
		AHAGEYGAEALER	1.64889	0.560988
		FDLSHGSAQVK	1.91885	0.223241
		PAEFTPAVH	1.95973	0.505192
		VLSPADKTNVKA	2.01397	0.17736
		EFTPAVHASLD	2.22377	0.332515
		GAEALERMF	2.75382	0.213167
		PAEFTPAVHA	2.8064	0.273501
		SPADKTNVKAAWGKVG	2.97774	0.290712
		HAGEYGAEALE	2.99014	0.285725
		VLSPADKTNVK	3.16267	0.21369
		VLSPADKTNVKAAWGKVGAHAG	2.71763	0.00895874
		VLSPADKTNVKAAWGKVGAH	2.74896	0.00829723
		LPAEFTPAVHASLD	4.0005	0.0078494
		VLSPADKTNVKAAWGKVGA	3.2129	0.00631854
		VLSPADKTNVKAAWGKVG	2.46502	0.00567072
		VLSPADKTNVKAAWGK	4.07522	0.0041151
		SLDKFLASV	1.41775	0.0127262
		SPADKTNVKAAWGKVGAHAG	4.17396	0.0225569
		SVSTVLTSKYR	2.19912	0.0286268
		HLPAEFTPAVH	1.4368	0.000517972
		MFLSFPTTK	1.17068	0.0166947
		HAGEYGAEALERMF	2.89384	0.0323885
		KTYFP	3.77574	0.0111454
		AGEYGAEALER	2.04233	0.00242461
		AGEYGAEALERMF	2.48296	0.0340234
		DKFLASVSTVLT	2.21545	0.0216417
		HAGEYGAEALER	2.59239	0.0428612
		GEYGAEALER	3.02306	0.019113
		FDLSHGSAQVKGHG	2.90917	0.00122462
		FDLSHGSAQVKG	18.4849	0.00903772
		PADKTNVKAAWGKVGA	6.22557	0.0207465
		VDPVNFKLLS	2.21366	0.0414742
Haemoglobin β	P68871	AFSDGLAHLDNLK	0.79763	0.834893
		AYQKVVAGVANALA	0.901654	0.825893
		DGLAHLDNLK	1.775	0.020529
		EFTPPVQAAYQK	1.35528	0.808926
		FFESFGDLSTPDAVMGNPK	4.28298	0.00329948
		FSDGLAHLDNLK	1.04086	0.390712
		GAFSDGLAHLDNLK	1.2637	0.238573
		GKVNVDEVGGEALG	16.6542	0.0140606
		GKVNVDEVGGEALGRLL	1.35858	0.749976
		GLAHLDNLK	0.731158	0.649976
		GTFATLSELH	6.77061	0.00778892
		GVANALAHKYH	0.98159	0.758021
		HVDPENFR	2.03585	0.269776
		KEFTPPVQA	0.560445	0.582713
		KVNVDEVGGEALG	95	0.0338309
		LLVVYPWTQR	1.52184	0.369776
		LWGKVNVDEVGGEALG	2.1579	0.882713
		SAVTALWGK	62.7032	0.00725453
		SAVTALWGKVNVDEVGGEALGR	0.656396	0.879976
		SDGLAHLDNLK	0.731889	0.76537
		VDPENFR	1.62996	0.65696
		VDPENFRLLG	2.25397	0.0233587
		VHLTPEE	2.52877	0.635717
		VHLTPEEKSAVTAL	0.494932	0.690712
		VLGAFSDGLAHLDNLK	60.8573	0.00151792
		VNVDEVGGEALG	0.88441	0.858021
		VNVDEVGGEALGR	0.772537	0.369776
		VNVDEVGGEALGRLL	3.81039	0.682713
		VVAGVANALAHKYH	3.064	0.0111027
		YQKVVAGVANALA	1.21451	0.469776
