# Supplementary material for: System-wide biochemical analysis reveals ozonide antimalarials initially act by disrupting Plasmodium falciparum haemoglobin digestion
Source: PLoS Pathog. 2020 Jun 26;16(6):e1008485. doi: 10.1371/journal.ppat.1008485 (PMC7347234; doi:10.1371/journal.ppat.1008485)
Supplement: S5 Dataset — (XLSX) [file ppat.1008485.s021.xlsx]

## Sheet: OZ277
Fasta headers	Gene names	Experiment 1 OZ277/DMSO	Experiment 2 OZ277/DMSO	Experiment 3 OZ277/DMSO	Experiment 4 OZ277/DMSO	N	Mean	SD	P-value
sp|C0H4W3|HEPF1_PLAF7 Probable ATP-dependent helicase PF08_0048 OS=Plasmodium falciparum (isolate 3D7) GN=PF08_0048 PE=3 SV=1	PF08_0048	0.00686719	0.800384	0.81488	0.97833	4	0.650115	0.436357	0.207122
sp|C6KT50|PDX1_PLAF7 Pyridoxal 5-phosphate synthase subunit Pdx1 OS=Plasmodium falciparum (isolate 3D7) GN=pdx1 PE=1 SV=1	pdx1	0.434103	2.98454	3.1998	2.6586	4	2.31926	1.27631	0.130579
sp|O00806|RLA2_PLAF7 60S acidic ribosomal protein P2 OS=Plasmodium falciparum (isolate 3D7) GN=MAL3P3.19 PE=3 SV=1	MAL3P3.19	9.69335e-05	1.42213	2.0763	1.6947	4	1.29831	0.906106	0.557278
sp|O15770|GSHR_PLAF7 Glutathione reductase OS=Plasmodium falciparum (isolate 3D7) GN=GR3 PE=2 SV=4	GR3	0.220495	1.5046	1.5284	1.9687	4	1.30555	0.754187	0.477093
sp|O75695|XRP2_HUMAN Protein XRP2 OS=Homo sapiens GN=RP2 PE=1 SV=4	RP2	0.00748845	0.190207	1.0243	0.91974	4	0.535434	0.5114	0.166846
sp|O77323|TCPH_PLAF7 T-complex protein 1 subunit eta OS=Plasmodium falciparum (isolate 3D7) GN=MAL3P3.6 PE=3 SV=1	MAL3P3.6	54.8806	2.4929	4.2123	3.993	4	16.3947	25.6686	0.316432
sp|O77374|PF07_PLAF7 Uncharacterized protein PFC0810c OS=Plasmodium falciparum (isolate 3D7) GN=PFC0810c PE=3 SV=1	PFC0810c	0.00492589	0.669165	0.56793	0.8445	4	0.52163	0.362923	0.0779088
sp|O77384|LRR4_PLAF7 Protein PFC0760c OS=Plasmodium falciparum (isolate 3D7) GN=PFC0760c PE=4 SV=1	PFC0760c	0.00186119	0.985125	0.7253	0.88831	4	0.650149	0.445292	0.214142
sp|O94919|ENDD1_HUMAN Endonuclease domain-containing 1 protein OS=Homo sapiens GN=ENDOD1 PE=1 SV=2	ENDOD1	0.00104305	0.764818	0.82749	1.035	4	0.657088	0.452348	0.226744
sp|O97239|DOP1_PLAF7 Protein dopey homolog PFC0245c OS=Plasmodium falciparum (isolate 3D7) GN=PFC0245c PE=2 SV=1	PFC0245c	0.000968308	0.780092	0.81554	0.95247	4	0.637268	0.430662	0.190667
sp|O97249|RS12_PLAF7 40S ribosomal protein S12 OS=Plasmodium falciparum (isolate 3D7) GN=RPS12 PE=1 SV=1	RPS12	0.000697062	1.51782	1.6841	1.6535	4	1.21403	0.812109	0.63462
sp|O97313|RS3A_PLAF7 40S ribosomal protein S3a OS=Plasmodium falciparum (isolate 3D7) GN=MAL3P7.35 PE=1 SV=1	MAL3P7.35	0.7319	1.48146	1.5279	1.5519	4	1.32329	0.395343	0.200462
sp|P00441|SODC_HUMAN Superoxide dismutase [Cu-Zn] OS=Homo sapiens GN=SOD1 PE=1 SV=2;tr|H7BYH4|H7BYH4_HUMAN Superoxide dismutase [Cu-Zn] OS=Homo sapiens GN=SOD1 PE=1 SV=1	SOD1	1.4251	2.87142	2.7136	2.9473	4	2.48935	0.716149	0.0252741
sp|P00492|HPRT_HUMAN Hypoxanthine-guanine phosphoribosyltransferase OS=Homo sapiens GN=HPRT1 PE=1 SV=2	HPRT1	0.0568767	1.96645	2.0359	2.8558	4	1.72876	1.1855	0.306535
sp|P02730|B3AT_HUMAN Band 3 anion transport protein OS=Homo sapiens GN=SLC4A1 PE=1 SV=3;tr|A0A0A0MS98|A0A0A0MS98_HUMAN Band 3 anion transport protein OS=Homo sapiens GN=SLC4A1 PE=1 SV=1	SLC4A1	1.3353	0.899685	1.0069	1.0552	4	1.07427	0.185759	0.482372
sp|P04040|CATA_HUMAN Catalase OS=Homo sapiens GN=CAT PE=1 SV=3	CAT	0.98763	2.24825	2.2299	2.0368	4	1.87565	0.599687	0.0614792
sp|P04921-2|GLPC_HUMAN Isoform Glycophorin-D of Glycophorin-C OS=Homo sapiens GN=GYPC;sp|P04921-3|GLPC_HUMAN Isoform 3 of Glycophorin-C OS=Homo sapiens GN=GYPC;sp|P04921|GLPC_HUMAN Glycophorin-C OS=Homo sapiens GN=GYPC PE=1 SV=1	GYPC	0.79982	0.803665	1.0156	1.1181	4	0.934296	0.158685	0.468339
sp|P06753-6|TPM3_HUMAN Isoform 6 of Tropomyosin alpha-3 chain OS=Homo sapiens GN=TPM3;sp|P06753|TPM3_HUMAN Tropomyosin alpha-3 chain OS=Homo sapiens GN=TPM3 PE=1 SV=2	TPM3	0.00253889	1.0031	0.92308	0.80815	4	0.684217	0.461442	0.264581
sp|P07384|CAN1_HUMAN Calpain-1 catalytic subunit OS=Homo sapiens GN=CAPN1 PE=1 SV=1	CAPN1	1.8412	0.891345	1.0439	1.0027	4	1.19479	0.435734	0.437165
sp|P17066|HSP76_HUMAN Heat shock 70 kDa protein 6 OS=Homo sapiens GN=HSPA6 PE=1 SV=2;sp|P48741|HSP77_HUMAN Putative heat shock 70 kDa protein 7 OS=Homo sapiens GN=HSPA7 PE=5 SV=2	HSPA6	0.000140498	1.02665	0.82947	0.84801	4	0.676068	0.459305	0.253192
sp|P20073-2|ANXA7_HUMAN Isoform 2 of Annexin A7 OS=Homo sapiens GN=ANXA7;sp|P20073|ANXA7_HUMAN Annexin A7 OS=Homo sapiens GN=ANXA7 PE=1 SV=3	ANXA7	0.000218606	0.419498	0.41157	0.48116	4	0.328112	0.220797	0.00890826
sp|P23276|KELL_HUMAN Kell blood group glycoprotein OS=Homo sapiens GN=KEL PE=1 SV=2	KEL	0.000263316	1.04197	0.93432	0.95438	4	0.732733	0.490545	0.35556
sp|P26447|S10A4_HUMAN Protein S100-A4 OS=Homo sapiens GN=S100A4 PE=1 SV=1	S100A4	1.76066e-05	0.568893	0.83388	0.58795	4	0.497685	0.353043	0.0653433
sp|P27105|STOM_HUMAN Erythrocyte band 7 integral membrane protein OS=Homo sapiens GN=STOM PE=1 SV=3	STOM	0.0139574	0.93985	0.93953	0.96872	4	0.715514	0.467905	0.310939
sp|P27362|PGK_PLAF7 Phosphoglycerate kinase OS=Plasmodium falciparum (isolate 3D7) GN=PGK PE=1 SV=1	PGK	0.92825	3.627	3.5173	4.6855	4	3.18951	1.59689	0.0712049
sp|P28289|TMOD1_HUMAN Tropomodulin-1 OS=Homo sapiens GN=TMOD1 PE=1 SV=1;sp|P28289-2|TMOD1_HUMAN Isoform 2 of Tropomodulin-1 OS=Homo sapiens GN=TMOD1	TMOD1	0.39526	0.949487	1.031	0.9981	4	0.843462	0.300671	0.374292
sp|P32119|PRDX2_HUMAN Peroxiredoxin-2 OS=Homo sapiens GN=PRDX2 PE=1 SV=5;tr|A6NIW5|A6NIW5_HUMAN Peroxiredoxin 2, isoform CRA_a OS=Homo sapiens GN=PRDX2 PE=1 SV=2	PRDX2	0.49664	2.82941	2.4825	3.0486	4	2.21429	1.16858	0.12922
sp|P46468|CDAT_PLAF7 Putative cell division cycle ATPase OS=Plasmodium falciparum (isolate 3D7) GN=PF07_0047 PE=3 SV=2	PF07_0047	0.000328828	0.911993	0.82444	0.90515	4	0.660478	0.441892	0.221962
sp|P50250|SAHH_PLAF7 Adenosylhomocysteinase OS=Plasmodium falciparum (isolate 3D7) GN=PFE1050w PE=1 SV=2	PFE1050w	0.00156069	3.31181	3.1058	3.4359	4	2.46377	1.64711	0.173574
sp|P61074|PCNA_PLAF7 Proliferating cell nuclear antigen OS=Plasmodium falciparum (isolate 3D7) GN=PCNA PE=3 SV=1	PCNA	1.2173	1.30285	1.4446	1.5594	4	1.38104	0.151412	0.0151164
sp|P61225|RAP2B_HUMAN Ras-related protein Rap-2b OS=Homo sapiens GN=RAP2B PE=1 SV=1	RAP2B	0.000611841	0.893575	1.0605	1.0825	4	0.759297	0.512776	0.417079
sp|P62203|CALM_PLAF7 Calmodulin OS=Plasmodium falciparum (isolate 3D7) GN=PF14_0323 PE=3 SV=2	PF14_0323	21.9347	2.53261	2.4048	2.4466	4	7.32967	9.73681	0.284422
sp|P62344|CDPK1_PLAF7 Calcium-dependent protein kinase 1 OS=Plasmodium falciparum (isolate 3D7) GN=CPK1 PE=3 SV=2	CPK1	0.00770954	0.910498	0.8023	0.6469	4	0.591852	0.404177	0.136702
sp|P63000|RAC1_HUMAN Ras-related C3 botulinum toxin substrate 1 OS=Homo sapiens GN=RAC1 PE=1 SV=1;sp|P63000-2|RAC1_HUMAN Isoform B of Ras-related C3 botulinum toxin substrate 1 OS=Homo sapiens GN=RAC1	RAC1	0.00531282	1.64609	0.93472	3.05287	4	1.40975	1.28502	0.568989
sp|P68871|HBB_HUMAN Hemoglobin subunit beta OS=Homo sapiens GN=HBB PE=1 SV=2	HBB	0.45843	1.11294	0.94213	0.99933	4	0.878208	0.288715	0.460805
sp|P69905|HBA_HUMAN Hemoglobin subunit alpha OS=Homo sapiens GN=HBA1 PE=1 SV=2;tr|G3V1N2|G3V1N2_HUMAN HCG1745306, isoform CRA_a OS=Homo sapiens GN=HBA2 PE=1 SV=1	HBA1	0.36259	0.99691	0.86536	0.99828	4	0.805785	0.301968	0.288611
sp|Q00577|PURA_HUMAN Transcriptional activator protein Pur-alpha OS=Homo sapiens GN=PURA PE=1 SV=2	PURA	0.00171902	0.77997	0.89678	0.643146	4	0.580404	0.399472	0.126474
sp|Q08210|PYRD_PLAF7 Dihydroorotate dehydrogenase (quinone), mitochondrial OS=Plasmodium falciparum (isolate 3D7) GN=PFF0160c PE=1 SV=1	PFF0160c	0.00243425	0.655179	0.74584	1.0276	4	0.607763	0.433589	0.168116
sp|Q08211|DHX9_HUMAN ATP-dependent RNA helicase A OS=Homo sapiens GN=DHX9 PE=1 SV=4	DHX9	0.0259331	1.01127	0.94852	0.75557	4	0.685322	0.452858	0.258782
sp|Q6LFH8|OAT_PLAF7 Ornithine aminotransferase OS=Plasmodium falciparum (isolate 3D7) GN=OAT PE=1 SV=1	PFF0435w	7.3972	3.75235	3.9478	4.7822	4	4.96989	1.6787	0.0179121
sp|Q6LFN2|ZNRF1_PLAF7 RING finger protein PFF0165c OS=Plasmodium falciparum (isolate 3D7) GN=PFF0165c PE=2 SV=1	PFF0165c	0.0127808	0.771069	0.86037	1.0213	4	0.66638	0.447866	0.233042
sp|Q76NM6|VATA_PLAF7 V-type proton ATPase catalytic subunit A OS=Plasmodium falciparum (isolate 3D7) GN=vapA PE=3 SV=1	vapA	0.0223493	1.45368	1.4478	1.5524	4	1.11906	0.732711	0.766543
sp|Q7KQL3|ARF1_PLAF7 ADP-ribosylation factor 1 OS=Plasmodium falciparum (isolate 3D7) GN=ARF1 PE=1 SV=1	ARF1	0.0568767	1.85161	2.1233	2.4071	4	1.60972	1.05978	0.33327
sp|Q7KQL5|TBB_PLAF7 Tubulin beta chain OS=Plasmodium falciparum (isolate 3D7) GN=PF10_0084 PE=3 SV=1	PF10_0084	2.8415	2.38692	2.7565	3.7613	4	2.93655	0.584169	0.00698932
sp|Q7KQL8|THIO_PLAF7 Thioredoxin OS=Plasmodium falciparum (isolate 3D7) GN=PF14_0545 PE=1 SV=1	PF14_0545	0.0568767	2.73052	2.5263	4.8636	4	2.54433	1.96651	0.214298
sp|Q7KQL9|ALF_PLAF7 Fructose-bisphosphate aldolase OS=Plasmodium falciparum (isolate 3D7) GN=PF14_0425 PE=3 SV=1	PF14_0425	0.00348657	3.05595	3.1328	3.9836	4	2.54396	1.74503	0.174946
sp|Q7KQM0|TPIS_PLAF7 Triosephosphate isomerase OS=Plasmodium falciparum (isolate 3D7) GN=TPI PE=3 SV=1	TPI	0.000321951	3.45089	3.4591	4.8164	4	2.93168	2.05692	0.156971
sp|Q7KQM1|PRI1_PLAF7 DNA primase small subunit OS=Plasmodium falciparum (isolate 3D7) GN=PF14_0366 PE=3 SV=1	PF14_0366	0.0568767	1.61781	1.4442	1.4989	4	1.15445	0.735293	0.70269
sp|Q7KQM4|PLM1_PLAF7 Plasmepsin-1 OS=Plasmodium falciparum (isolate 3D7) GN=PF14_0076 PE=2 SV=1	PF14_0076	0.0498664	1.77098	1.4519	1.8366	4	1.27734	0.835387	0.55418
sp|Q86SG5|S1A7A_HUMAN Protein S100-A7A OS=Homo sapiens GN=S100A7A PE=1 SV=3;sp|P31151|S10A7_HUMAN Protein S100-A7 OS=Homo sapiens GN=S100A7 PE=1 SV=4	S100A7A	0.0568767	1.08328	0.35484	1.406	4	0.72525	0.625975	0.444662
sp|Q8I1U7|SMC3_PLAF7 Structural maintenance of chromosomes protein 3 homolog OS=Plasmodium falciparum (isolate 3D7) GN=PFD0685c PE=3 SV=1	PFD0685c	0.00140928	1.00776	0.95739	1.0474	4	0.75349	0.502738	0.399072
sp|Q8I2J4|PROF_PLAF7 Profilin OS=Plasmodium falciparum (isolate 3D7) GN=Pfn PE=3 SV=1	Pfn	0.00223819	2.47427	2.4103	3.6036	4	2.1226	1.51611	0.235219
sp|Q8I3H7|TIP_PLAF7 T-cell immunomodulatory protein homolog OS=Plasmodium falciparum (isolate 3D7) GN=PFE1445c PE=3 SV=1	PFE1445c	0.00461876	1.01798	0.96313	0.90384	4	0.722392	0.48078	0.331797
sp|Q8I3Z1|MLRR1_PLAF7 MATH and LRR domain-containing protein PFE0570w OS=Plasmodium falciparum (isolate 3D7) GN=PFE0570w PE=2 SV=1	PFE0570w	9.23582	1.15772	1.3332	1.1283	4	3.21376	4.01573	0.350735
sp|Q8I3Z5|TCTP_PLAF7 Translationally-controlled tumor protein homolog OS=Plasmodium falciparum (isolate 3D7) GN=TCTP PE=1 SV=1	TCTP	0.00036897	2.68327	3.3881	4.2821	4	2.58846	1.84527	0.183612
sp|Q8I4V5|UTP11_PLAF7 Probable U3 small nucleolar RNA-associated protein 11 OS=Plasmodium falciparum (isolate 3D7) GN=PFL2295w PE=3 SV=1	PFL2295w	0.00781845	0.708244	1.1104	1.1568	4	0.745816	0.531627	0.409491
sp|Q8I4X0|ACT1_PLAF7 Actin-1 OS=Plasmodium falciparum (isolate 3D7) GN=PFL2215w PE=3 SV=1	act1	2.466	2.35788	2.456	2.2974	4	2.39432	0.0809607	5.38022e-05
sp|Q8I5G1|YPF10_PLAF7 Uncharacterized protein PFL1235c OS=Plasmodium falciparum (isolate 3D7) GN=PFL1235c PE=3 SV=1	PFL1235c	0.00529359	0.850196	0.83913	0.548122	4	0.560685	0.395797	0.113054
sp|Q8I5R7|SYP_PLAF7 Proline--tRNA ligase OS=Plasmodium falciparum (isolate 3D7) GN=proRS PE=1 SV=1	proRS	0.526551	3.66636	3.7987	4.7723	4	3.19098	1.84346	0.0978805
sp|Q8I6U8|GBP_PLAF7 Glycophorin-binding protein OS=Plasmodium falciparum (isolate 3D7) GN=GBP PE=3 SV=1	GBP	4.30899e-05	0.818331	0.76936	0.91016	4	0.624473	0.420358	0.171957
sp|Q8IAY6|SODF_PLAF7 Superoxide dismutase [Fe] OS=Plasmodium falciparum (isolate 3D7) GN=SODB PE=1 SV=1	SODB	0.00102026	1.9908	1.6932	2.4392	4	1.53106	1.06511	0.392169
sp|Q8IBZ9|CRT_PLAF7 Putative chloroquine resistance transporter OS=Plasmodium falciparum (isolate 3D7) GN=CG10 PE=3 SV=1	CG10	0.000863203	1.13329	1.12	0.91134	4	0.791372	0.536718	0.493585
sp|Q8ID39|Y13P2_PLAF7 Uncharacterized protein MAL13P1.336 OS=Plasmodium falciparum (isolate 3D7) GN=MAL13P1.336 PE=4 SV=1	MAL13P1.336	0.00329146	0.918274	1.0784	1.0921	4	0.773016	0.519182	0.446265
sp|Q8ID66|PF92_PLAF7 Merozoite surface protein P92 OS=Plasmodium falciparum (isolate 3D7) GN=PF92 PE=1 SV=1	PF92	0.103677	0.538445	0.60743	0.74445	4	0.498501	0.27679	0.0361535
sp|Q8IDF6|PURA_PLAF7 Adenylosuccinate synthetase OS=Plasmodium falciparum (isolate 3D7) GN=Adss PE=3 SV=1	Adss	0.960327	3.49113	2.8632	3.9143	4	2.80724	1.3048	0.0695603
sp|Q8IIG7|YPF05_PLAF7 Uncharacterized protein PF11_0207 OS=Plasmodium falciparum (isolate 3D7) GN=PF11_0207 PE=4 SV=2	PF11_0207	0.0374354	2.29954	2.8146	3.4364	4	2.14699	1.48119	0.219204
sp|Q8IIJ9|CATC_PLAF7 Probable cathepsin C OS=Plasmodium falciparum (isolate 3D7) GN=PF11_0174 PE=1 SV=1	PF11_0174	0.0912993	1.9741	1.6395	2.4613	4	1.54155	1.02402	0.367828
sp|Q8IJD4|RSSA_PLAF7 40S ribosomal protein SA OS=Plasmodium falciparum (isolate 3D7) GN=PF10_0264 PE=1 SV=1	PF10_0264	2.7672	1.58924	2.2363	1.9313	4	2.13101	0.499739	0.0201705
sp|Q8IJN7|ENO_PLAF7 Enolase OS=Plasmodium falciparum (isolate 3D7) GN=ENO PE=3 SV=1	ENO	0.0393561	3.36825	3.5551	4.3717	4	2.8336	1.91311	0.1511
sp|Q8IKU0|GLUPH_PLAF7 Bifunctional glucose-6-phosphate 1-dehydrogenase/6-phosphogluconolactonase OS=Plasmodium falciparum (isolate 3D7) GN=PF14_0511 PE=1 SV=1	PF14_0511	0.0116861	2.61417	2.5029	2.8957	4	2.00612	1.33986	0.230146
sp|Q8IL06|YPF07_PLAF7 Uncharacterized protein PF14_0444 OS=Plasmodium falciparum (isolate 3D7) GN=PF14_0444 PE=4 SV=2	PF14_0444	0.106685	11.4063	1.0246	1.2154	4	3.43825	5.33405	0.428013
sp|Q8ILC1|STI1L_PLAF7 STI1-like protein OS=Plasmodium falciparum (isolate 3D7) GN=PF14_0324 PE=3 SV=1	PF14_0324	0.109992	2.71843	2.7594	2.9098	4	2.1244	1.34546	0.193235
sp|Q8ILI6|AN32_PLAF7 Acidic leucine-rich nuclear phosphoprotein 32-related protein OS=Plasmodium falciparum (isolate 3D7) GN=PF14_0257 PE=3 SV=1	PF14_0257	0.0520117	2.95386	3.3509	2.7847	4	2.28537	1.5077	0.186726
sp|Q8ILQ7|GST_PLAF7 Glutathione S-transferase OS=Plasmodium falciparum (isolate 3D7) GN=GST PE=3 SV=1	GST	0.0568767	3.15507	3.7724	3.6013	4	2.64641	1.74586	0.155757
sp|Q8ILT5|SEY1_PLAF7 Protein SEY1 homolog OS=Plasmodium falciparum (isolate 3D7) GN=PF14_0159 PE=3 SV=2	PF14_0159	0.000433043	0.814332	0.79412	0.84756	4	0.614111	0.409712	0.156122
sp|Q8ILW9|ACT2_PLAF7 Actin-2 OS=Plasmodium falciparum (isolate 3D7) GN=PF14_0124 PE=3 SV=1	PF14_0124	1.6393	1.96017	1.5841	2.2739	4	1.86437	0.319426	0.0123718
sp|Q9BVK6|TMED9_HUMAN Transmembrane emp24 domain-containing protein 9 OS=Homo sapiens GN=TMED9 PE=1 SV=2	TMED9	0.0568767	0.373715	1.32097	1.36129	4	0.778214	0.662952	0.551326
sp|Q9H1E5|TMX4_HUMAN Thioredoxin-related transmembrane protein 4 OS=Homo sapiens GN=TMX4 PE=1 SV=1	TMX4	0.0444468	0.83653	0.718469	0.477139	4	0.519146	0.350032	0.0708915
sp|Q9H4G4|GAPR1_HUMAN Golgi-associated plant pathogenesis-related protein 1 OS=Homo sapiens GN=GLIPR2 PE=1 SV=3;tr|Q5VZR0|Q5VZR0_HUMAN Golgi-associated plant pathogenesis-related protein 1 OS=Homo sapiens GN=GLIPR2 PE=1 SV=1	GLIPR2	1.128	0.764	0.8628	0.83106	4	0.896465	0.159757	0.285625
sp|Q9TY95|SERA_PLAF7 Serine-repeat antigen protein OS=Plasmodium falciparum (isolate 3D7) GN=SERA PE=1 SV=1	SERA	0.000343844	0.631552	0.74653	0.82211	4	0.550134	0.374807	0.0958295
sp|Q9UJC5|SH3L2_HUMAN SH3 domain-binding glutamic acid-rich-like protein 2 OS=Homo sapiens GN=SH3BGRL2 PE=1 SV=2	SH3BGRL2	0.00224644	0.65083	0.93718	1.1159	4	0.676539	0.488639	0.277366
tr|A0A087WUQ6|A0A087WUQ6_HUMAN Glutathione peroxidase OS=Homo sapiens GN=GPX1 PE=1 SV=1;sp|P07203|GPX1_HUMAN Glutathione peroxidase 1 OS=Homo sapiens GN=GPX1 PE=1 SV=4	CAPN5	0.0568767	2.00373	1.866	1.1839	4	1.27763	0.889273	0.576634
tr|A0A087WY82|A0A087WY82_HUMAN Junctional adhesion molecule A OS=Homo sapiens GN=F11R PE=1 SV=1;sp|Q9Y624|JAM1_HUMAN Junctional adhesion molecule A OS=Homo sapiens GN=F11R PE=1 SV=1	CAPN5	0.0133368	0.703185	1.356	0.87269	4	0.736303	0.555699	0.412605
tr|A0A087X0C8|A0A087X0C8_HUMAN Calpain-5 OS=Homo sapiens GN=CAPN5 PE=1 SV=1;tr|E7EV01|E7EV01_HUMAN Calpain-5 OS=Homo sapiens GN=CAPN5 PE=1 SV=2;sp|O15484|CAN5_HUMAN Calpain-5 OS=Homo sapiens GN=CAPN5 PE=1 SV=2	CAPN5	0.0568767	0.724638	0.99684	1.0197	4	0.699514	0.448901	0.273055
tr|B9ZSI8|B9ZSI8_PLAF7 Phosphatidate cytidylyltransferase, putative OS=Plasmodium falciparum (isolate 3D7) GN=PFA_0485w PE=4 SV=1	PFA_0485w	0.0213362	0.105723	0.467017	2.56611	4	0.790045	1.19972	0.749464
tr|B9ZSJ0|B9ZSJ0_PLAF7 Putative uncharacterized protein OS=Plasmodium falciparum (isolate 3D7) GN=PFA_0570w PE=4 SV=1	PFA_0570w	0.00931567	1.02317	1.1977	1.0551	4	0.821323	0.546629	0.559918
tr|C0H469|C0H469_PLAF7 Putative uncharacterized protein OS=Plasmodium falciparum (isolate 3D7) GN=PFC0430w PE=4 SV=1	PFC0430w	0.00337542	1.22058	1.2028	0.93238	4	0.839785	0.572987	0.615039
tr|C0H488|C0H488_PLAF7 Uncharacterized protein OS=Plasmodium falciparum (isolate 3D7) GN=PFD0170c PE=4 SV=1	PFD0170c	0.60503	0.792896	0.86451	0.80301	4	0.766361	0.112113	0.0251371
tr|C0H4A6|C0H4A6_PLAF7 Ribosomal protein L15 OS=Plasmodium falciparum (isolate 3D7) GN=PFD0770c PE=1 SV=1	PFD0770c	0.0654406	1.55933	1.6511	1.5736	4	1.21237	0.765681	0.617763
tr|C0H4B1|C0H4B1_PLAF7 Memo-like protein OS=Plasmodium falciparum (isolate 3D7) GN=PFD0850c PE=3 SV=1	PFD0850c	0.00701882	1.64411	1.6483	1.8768	4	1.29406	0.864886	0.545281
tr|C0H4E7|C0H4E7_PLAF7 Uncharacterized protein OS=Plasmodium falciparum (isolate 3D7) GN=PFE0910w PE=4 SV=1	PFE0910w	0.00111127	2.51629	0.00868252	0.306367	4	0.708111	1.2138	0.66345
tr|C0H4E8|C0H4E8_PLAF7 Proteasome subunit beta type OS=Plasmodium falciparum (isolate 3D7) GN=PFE0915c PE=3 SV=1	PFE0915c	0.000406059	1.76963	1.5824	1.8088	4	1.29031	0.865592	0.550387
tr|C0H4F1|C0H4F1_PLAF7 Uncharacterized protein OS=Plasmodium falciparum (isolate 3D7) GN=PFE0990w PE=4 SV=1	PFE0990w	0.000507708	0.99295	0.95619	1.165	4	0.778662	0.526693	0.462344
tr|C0H4G7|C0H4G7_PLAF7 Uncharacterized protein OS=Plasmodium falciparum (isolate 3D7) GN=PFE1465w PE=4 SV=1	PFE1465w	0.00337651	0.876808	0.99921	0.71145	4	0.647711	0.445446	0.211855
tr|C0H4J4|C0H4J4_PLAF7 Uncharacterized protein OS=Plasmodium falciparum (isolate 3D7) GN=MAL7P1.225.2 PE=4 SV=1;tr|C0H4J3|C0H4J3_PLAF7 Uncharacterized protein OS=Plasmodium falciparum (isolate 3D7) GN=MAL7P1.225.1 PE=4 SV=1	MAL7P1.225.2	0.0036869	0.971912	1.0719	0.82183	4	0.717332	0.486737	0.329461
tr|C0H4K1|C0H4K1_PLAF7 Centrin, putative OS=Plasmodium falciparum (isolate 3D7) GN=MAL7P1.10 PE=4 SV=1	MAL7P1.10	0.00151801	1.00089	0.92775	0.77091	4	0.675267	0.459298	0.252261
tr|C0H4K6|C0H4K6_PLAF7 Ubiquitin transferase, putative OS=Plasmodium falciparum (isolate 3D7) GN=MAL7P1.19 PE=4 SV=1	MAL7P1.19	0.0568767	1.98558	1.8891	1.7731	4	1.42617	0.916983	0.421195
tr|C0H4L1|C0H4L1_PLAF7 Uncharacterized protein OS=Plasmodium falciparum (isolate 3D7) GN=MAL7P1.202 PE=4 SV=1	MAL7P1.202	0.00499419	2.71385	2.0985	2.9474	4	1.94119	1.33954	0.254601
tr|C0H4L6|C0H4L6_PLAF7 Uncharacterized protein OS=Plasmodium falciparum (isolate 3D7) GN=MAL7P1.204 PE=4 SV=1	MAL7P1.204	0.0294859	1.02079	1.1031	1.0395	4	0.79822	0.513699	0.489436
tr|C0H4M1|C0H4M1_PLAF7 AAA family ATPase, putative OS=Plasmodium falciparum (isolate 3D7) GN=MAL7P1.209 PE=4 SV=1	MAL7P1.209	1.2821	1.03414	0.96458	0.93273	4	1.05339	0.158246	0.548191
tr|C0H4M6|C0H4M6_PLAF7 Regulator of chromosome condensation, putative OS=Plasmodium falciparum (isolate 3D7) GN=MAL7P1.38 PE=4 SV=1	MAL7P1.38	0.72292	0.918864	1.1166	1.0096	4	0.941996	0.166919	0.537052
tr|C0H4M7|C0H4M7_PLAF7 Uncharacterized protein OS=Plasmodium falciparum (isolate 3D7) GN=MAL7P1.67 PE=4 SV=1	MAL7P1.67	0.0169248	0.91083	0.91489	0.91636	4	0.689751	0.448557	0.260536
tr|C0H4P4|C0H4P4_PLAF7 Uncharacterized protein OS=Plasmodium falciparum (isolate 3D7) GN=MAL7P1.146 PE=4 SV=1	MAL7P1.146	0.0120604	1.16844	0.227659	1.079	4	0.62179	0.587361	0.288154
tr|C0H4Q0|C0H4Q0_PLAF7 Signal recognition particle SRP9, putative OS=Plasmodium falciparum (isolate 3D7) GN=MAL7P1.158 PE=4 SV=1	MAL7P1.158	0.0568767	1.47527	2.0802	2.2972	4	1.47739	1.00885	0.413764
tr|C0H4Q1|C0H4Q1_PLAF7 Uncharacterized protein OS=Plasmodium falciparum (isolate 3D7) GN=PF07_0120 PE=4 SV=1	PF07_0120	0.00336068	0.803859	0.88212	1.0226	4	0.677985	0.458764	0.254977
tr|C0H4S8|C0H4S8_PLAF7 Uncharacterized protein OS=Plasmodium falciparum (isolate 3D7) GN=MAL8P1.127 PE=4 SV=1	MAL8P1.127	0.00327166	0.922169	0.91816	1.0782	4	0.73045	0.490479	0.352009
tr|C0H4T1|C0H4T1_PLAF7 Coatomer epsilon subunit, putative OS=Plasmodium falciparum (isolate 3D7) GN=MAL8P1.121:exon:1 PE=4 SV=1	MAL8P1.121:exon:1	0.0568767	1.49142	1.8177	0.85248	4	1.05462	0.776625	0.897052
tr|C0H4T9|C0H4T9_PLAF7 CAF1 family ribonuclease, putative OS=Plasmodium falciparum (isolate 3D7) GN=MAL8P1.104 PE=4 SV=1	MAL8P1.104	0.0568767	2.22025	1.2904	1.1869	4	1.18861	0.88609	0.699017
tr|C0H4U4|C0H4U4_PLAF7 Uncharacterized protein OS=Plasmodium falciparum (isolate 3D7) GN=MAL8P1.95 PE=4 SV=1	MAL8P1.95	1.95442e-05	1.20836	1.2254	1.1283	4	0.890519	0.595174	0.737376
tr|C0H4U5|C0H4U5_PLAF7 Uncharacterized protein OS=Plasmodium falciparum (isolate 3D7) GN=PF08_0081 PE=4 SV=1	PF08_0081	0.00129162	2.62412	2.5498	3.0041	4	2.04483	1.37681	0.226366
tr|C0H4V6|C0H4V6_PLAF7 14-3-3 protein, putative OS=Plasmodium falciparum (isolate 3D7) GN=MAL8P1.69 PE=3 SV=1	MAL8P1.69	0.00633608	1.85467	1.9962	2.1784	4	1.5089	1.01044	0.387999
tr|C0H4W2|C0H4W2_PLAF7 Lsm3 homologue, putative OS=Plasmodium falciparum (isolate 3D7) GN=PF08_0049 PE=4 SV=1	PF08_0049	0.259647	1.55581	1.6401	1.9219	4	1.34437	0.739894	0.420594
tr|C0H4W6|C0H4W6_PLAF7 Sec61 beta subunit, putative OS=Plasmodium falciparum (isolate 3D7) GN=MAL8P1.51 PE=4 SV=1	MAL8P1.51	0.000234501	0.736485	0.91209	0.94639	4	0.6488	0.442044	0.210277
tr|C0H4Y6|C0H4Y6_PLAF7 Protein disulfide-isomerase OS=Plasmodium falciparum (isolate 3D7) GN=PfPDI-8 PE=3 SV=1	PfPDI-8	0.60928	0.878117	0.94667	0.94418	4	0.844562	0.160035	0.147343
tr|C0H4Z7|C0H4Z7_PLAF7 Uncharacterized protein OS=Plasmodium falciparum (isolate 3D7) GN=MAL8P1.206 PE=4 SV=1	MAL8P1.206	4.46477e-05	0.843526	0.94933	1.0015	4	0.6986	0.470318	0.290032
tr|C0H512|C0H512_PLAF7 Putative uncharacterized protein OS=Plasmodium falciparum (isolate 3D7) GN=PFI0086w PE=4 SV=1	PFI0086w	0.00228327	125.142	0.695144	0.020645	4	31.4651	62.4523	0.401203
tr|C0H523|C0H523_PLAF7 Putative uncharacterized protein OS=Plasmodium falciparum (isolate 3D7) GN=PFI0336w PE=4 SV=1	PFI0336w	0.0568767	1.16427	1.2962	1.2749	4	0.948061	0.596931	0.872929
tr|C0H530|C0H530_PLAF7 Ran-binding protein, putative OS=Plasmodium falciparum (isolate 3D7) GN=PFI0490c PE=4 SV=1	PFI0490c	0.0225441	2.46269	2.7788	3.579	4	2.21076	1.53259	0.212231
tr|C0H535|C0H535_PLAF7 Putative uncharacterized protein OS=Plasmodium falciparum (isolate 3D7) GN=PFI0610w PE=4 SV=1	PFI0610w	0.0195309	0.980104	0.97117	1.0785	4	0.762326	0.497579	0.409892
tr|C0H541|C0H541_PLAF7 Putative uncharacterized protein OS=Plasmodium falciparum (isolate 3D7) GN=PFI0823w PE=4 SV=1	PFI0823w	1.76579	1.07289	1.2687	0.89046	4	1.24946	0.377282	0.27781
tr|C0H551|C0H551_PLAF7 Glutamine synthetase, putative OS=Plasmodium falciparum (isolate 3D7) GN=PFI1110w PE=3 SV=1	PFI1110w	0.0043202	2.13876	2.2134	2.3545	4	1.67775	1.1192	0.31255
tr|C0H553|C0H553_PLAF7 Flavodoxin-like protein OS=Plasmodium falciparum (isolate 3D7) GN=PFI1140w PE=4 SV=1	PFI1140w	0.00824212	2.25744	1.2635	0.74127	4	1.06761	0.94566	0.895359
tr|C0H564|C0H564_PLAF7 Monocarboxylate transporter, putative OS=Plasmodium falciparum (isolate 3D7) GN=PFI1295c PE=4 SV=1	PFI1295c	0.00304038	0.739864	0.87603	0.84235	4	0.615321	0.412274	0.158861
tr|C0H570|C0H570_PLAF7 RNA binding protein, putative OS=Plasmodium falciparum (isolate 3D7) GN=PFI1435w PE=4 SV=1	PFI1435w	0.96033	0.944109	0.97452	1.0164	4	0.97384	0.0309746	0.189774
tr|C0H571|C0H571_PLAF7 High molecular weight rhoptry protein-2 OS=Plasmodium falciparum (isolate 3D7) GN=RhopH2 PE=4 SV=1	RhopH2	0.52391	0.865202	0.96696	0.86878	4	0.806213	0.194018	0.139648
tr|C0H592|C0H592_PLAF7 REX2 protein OS=Plasmodium falciparum (isolate 3D7) GN=REX2 PE=4 SV=1;tr|Q8I2G0|Q8I2G0_PLAF7 Ring-exported protein 2 OS=Plasmodium falciparum (isolate 3D7) GN=REX2 PE=4 SV=1	REX2	9.79149e-05	1.15859	1.3395	1.0181	4	0.879071	0.600568	0.714138
tr|C0H5B1|C0H5B1_PLAF7 Asparagine-rich protein OS=Plasmodium falciparum (isolate 3D7) GN=MAL13P1.63 PE=4 SV=1	MAL13P1.63	0.00109234	1.59314	1.6671	1.6252	4	1.22163	0.814258	0.624034
tr|C0H5C2|C0H5C2_PLAF7 40S ribosomal protein S15/S19, putative OS=Plasmodium falciparum (isolate 3D7) GN=MAL13P1.92 PE=1 SV=1	MAL13P1.92	0.0112609	1.44471	1.8156	1.7384	4	1.25249	0.842773	0.591273
tr|C0H5C6|C0H5C6_PLAF7 SNARE protein, putative OS=Plasmodium falciparum (isolate 3D7) GN=PfSNAP23 PE=4 SV=1	PfSNAP23	0.0199697	1.17045	1.0336	1.00501	4	0.807259	0.529802	0.519504
tr|C0H5F2|C0H5F2_PLAF7 Uncharacterized protein OS=Plasmodium falciparum (isolate 3D7) GN=MAL13P1.172 PE=4 SV=1	MAL13P1.172	0.0367431	2.57169	2.873	3.007	4	2.12211	1.40211	0.207777
tr|C0H5G3|C0H5G3_PLAF7 60S ribosomal protein L18 OS=Plasmodium falciparum (isolate 3D7) GN=MAL13P1.209 PE=1 SV=1	MAL13P1.209	0.00128567	1.62248	1.8705	1.8531	4	1.33684	0.897518	0.507398
tr|C0H5H0|C0H5H0_PLAF7 Heat shock protein 70 (Hsp70), putative OS=Plasmodium falciparum (isolate 3D7) GN=MAL13P1.540 PE=3 SV=1	MAL13P1.540	0.00350813	0.790639	0.74264	0.89589	4	0.608169	0.408157	0.150637
tr|C0H5H5|C0H5H5_PLAF7 Uncharacterized protein OS=Plasmodium falciparum (isolate 3D7) GN=MAL13P1.229 PE=4 SV=1	MAL13P1.229	0.355176	1.13234	1.0319	1.012	4	0.882853	0.355705	0.557145
tr|C0H5I2|C0H5I2_PLAF7 Uncharacterized protein OS=Plasmodium falciparum (isolate 3D7) GN=MAL13P1.266 PE=4 SV=1	MAL13P1.266	0.0187797	0.858074	0.95995	1.0135	4	0.712576	0.467002	0.306053
tr|C0H5I5|C0H5I5_PLAF7 Splicing factor 3b subunit, putative OS=Plasmodium falciparum (isolate 3D7) GN=PF13_0296 PE=4 SV=1	PF13_0296	0.37093	0.931099	0.96912	0.92379	4	0.798735	0.285895	0.253874
tr|C0H5I7|C0H5I7_PLAF7 T-complex protein 1 subunit delta OS=Plasmodium falciparum (isolate 3D7) GN=MAL13P1.283 PE=3 SV=1	MAL13P1.283	0.0568767	3.32856	3.4803	3.8908	4	2.68913	1.77084	0.152467
tr|C0H5J2|C0H5J2_PLAF7 Uncharacterized protein OS=Plasmodium falciparum (isolate 3D7) GN=MAL13P1.295 PE=4 SV=1	MAL13P1.295	0.00498636	1.26677	1.4259	1.6341	4	1.08294	0.734206	0.835775
tr|C0H5J5|C0H5J5_PLAF7 Polyadenylate-binding protein, putative OS=Plasmodium falciparum (isolate 3D7) GN=MAL13P1.303 PE=4 SV=1	MAL13P1.303	0.143889	0.792142	0.89946	0.96781	4	0.700825	0.378265	0.211835
tr|C0H5J6|C0H5J6_PLAF7 Sec24 subunit, putative OS=Plasmodium falciparum (isolate 3D7) GN=PF13_0324 PE=4 SV=1	PF13_0324	0.0568767	1.56316	2.3699	2.8144	4	1.70108	1.21233	0.331176
tr|C0H5L7|C0H5L7_PLAF7 Uncharacterized protein OS=Plasmodium falciparum (isolate 3D7) GN=MAL13P1.352 PE=4 SV=1	MAL13P1.352	0.326984	0.914913	0.9171	1.1144	4	0.818349	0.340667	0.364431
tr|C0H5L9|C0H5L9_PLAF7 Membrane associated histidine-rich protein, MAHRP-1 OS=Plasmodium falciparum (isolate 3D7) GN=MAHRP1 PE=4 SV=1	MAHRP1	0.00651838	1.1118	1.2365	1.0673	4	0.85553	0.570521	0.647417
tr|C0H5M6|C0H5M6_PLAF7 Uncharacterized protein OS=Plasmodium falciparum (isolate 3D7) GN=MAL13P1.465 PE=4 SV=1	MAL13P1.465	0.00385668	1.1835	0.83936	0.99349	4	0.755052	0.5202	0.415799
tr|C6KSL5|C6KSL5_PLAF7 Pfmc-2TM Maurers cleft two transmembrane protein OS=Plasmodium falciparum (isolate 3D7) GN=PfMC-2TM PE=4 SV=1	PfMC-2TM	7.89724e-05	0.920387	1.1428	0.90833	4	0.742899	0.506811	0.385016
tr|C6KSL9|C6KSL9_PLAF7 Uncharacterized protein OS=Plasmodium falciparum (isolate 3D7) GN=PFF0090w PE=4 SV=1	PFF0090w	0.0164488	0.915919	0.98563	0.94284	4	0.715209	0.466724	0.309497
tr|C6KSM2|C6KSM2_PLAF7 MYND finger protein, putative OS=Plasmodium falciparum (isolate 3D7) GN=PFF0105w PE=4 SV=1	PFF0105w	0.0568767	2.77785	3.2848	4.1345	4	2.56351	1.76233	0.174101
tr|C6KSP3|C6KSP3_PLAF7 Uncharacterized protein OS=Plasmodium falciparum (isolate 3D7) GN=PFF0220w PE=4 SV=1	PFF0220w	0.000390009	1.12447	1.1569	1.17	4	0.862939	0.575351	0.66631
tr|C6KSP9|C6KSP9_PLAF7 RNA binding protein, putative OS=Plasmodium falciparum (isolate 3D7) GN=PFF0250w PE=4 SV=1	PFF0250w	0.000443821	1.00957	0.94115	0.92508	4	0.719061	0.480477	0.326697
tr|C6KSR3|C6KSR3_PLAF7 Polypyrimidine tract binding protein, putative OS=Plasmodium falciparum (isolate 3D7) GN=PFF0320c PE=4 SV=1	PFF0320c	0.0568767	1.01854	1.0348	1.3065	4	0.854179	0.547699	0.631305
tr|C6KSR4|C6KSR4_PLAF7 Uncharacterized protein OS=Plasmodium falciparum (isolate 3D7) GN=PFF0325c PE=4 SV=1	PFF0325c	0.0400762	1.35452	1.6362	1.4348	4	1.1164	0.727265	0.769892
tr|C6KSR5|C6KSR5_PLAF7 Coatomer alpha subunit, putative OS=Plasmodium falciparum (isolate 3D7) GN=PFF0330w PE=4 SV=1	PFF0330w	0.00133602	1.38215	1.2059	1.51	4	1.02485	0.693636	0.947396
tr|C6KSR6|C6KSR6_PLAF7 Uncharacterized protein OS=Plasmodium falciparum (isolate 3D7) GN=PFF0335c PE=4 SV=1	PFF0335c	0.00449634	0.736974	0.71149	0.77397	4	0.556733	0.36905	0.0956844
tr|C6KSR8|C6KSR8_PLAF7 Translation initiation factor IF-2, putative OS=Plasmodium falciparum (isolate 3D7) GN=PFF0345w PE=4 SV=1	PFF0345w	1.1021	1.15445	1.2939	1.4013	4	1.23794	0.135696	0.0392845
tr|C6KST1|C6KST1_PLAF7 Uncharacterized protein OS=Plasmodium falciparum (isolate 3D7) GN=PFF0410w PE=4 SV=1	PFF0410w	0.000682743	0.913409	0.72785	0.84964	4	0.622895	0.421891	0.171787
tr|C6KST3|C6KST3_PLAF7 Proteasome subunit alpha type 2, putative OS=Plasmodium falciparum (isolate 3D7) GN=PFF0420c PE=4 SV=1	PFF0420c	0.000701276	1.72414	1.8924	1.9323	4	1.38738	0.928846	0.465417
tr|C6KST5|C6KST5_PLAF7 Chaperone, putative OS=Plasmodium falciparum (isolate 3D7) GN=PFF0430w PE=3 SV=1	PFF0430w	0.0568767	3.83289	3.6486	4.1214	4	2.91494	1.91529	0.139375
tr|C6KST7|C6KST7_PLAF7 Uncharacterized protein OS=Plasmodium falciparum (isolate 3D7) GN=PFF0445w PE=4 SV=1	PFF0445w	0.000431103	0.869716	0.7823	0.94941	4	0.650464	0.438696	0.209297
tr|C6KSV3|C6KSV3_PLAF7 Transketolase OS=Plasmodium falciparum (isolate 3D7) GN=PfTK PE=4 SV=1	PfTK	0.017856	3.92449	3.4001	3.783	4	2.78136	1.85561	0.150641
tr|C6KSV9|C6KSV9_PLAF7 SWI/SNF-related matrix-associated actin-dependent regulator of chromatin OS=Plasmodium falciparum (isolate 3D7) GN=PFF0560c PE=4 SV=1	PFF0560c	0.0568767	0.969086	0.93407	0.92945	4	0.722371	0.444015	0.299758
tr|C6KSW5|C6KSW5_PLAF7 Eukaryotic translation initiation factor 3 subunit L OS=Plasmodium falciparum (isolate 3D7) GN=PFF0590c PE=3 SV=1	PFF0590c	0.00100765	0.978186	1.0915	1.1493	4	0.804999	0.540685	0.52285
tr|C6KSX2|C6KSX2_PLAF7 Nucleolar GTP-binding protein 1, putative OS=Plasmodium falciparum (isolate 3D7) GN=PFF0625w PE=4 SV=1	PFF0625w	0.028132	1.20726	1.0953	1.2	4	0.882674	0.571986	0.709167
tr|C6KSY4|C6KSY4_PLAF7 Organic anion transporter OS=Plasmodium falciparum (isolate 3D7) GN=PFF0690c PE=4 SV=1	PFF0690c	0.00114645	0.628891	0.82794	0.93733	4	0.598827	0.418411	0.150993
tr|C6KSY5|C6KSY5_PLAF7 Uncharacterized protein OS=Plasmodium falciparum (isolate 3D7) GN=PFF0695w PE=4 SV=1	PFF0695w	0.00593418	1.1288	0.99591	0.99765	4	0.782072	0.521155	0.46435
tr|C6KSY6|C6KSY6_PLAF7 60S ribosomal protein L19, putative OS=Plasmodium falciparum (isolate 3D7) GN=PFF0700c PE=1 SV=1	PFF0700c	2.6345	1.39636	1.61	1.6693	4	1.82754	0.550596	0.0573952
tr|C6KT04|C6KT04_PLAF7 Uncharacterized protein OS=Plasmodium falciparum (isolate 3D7) GN=PFF0790c PE=4 SV=1	PFF0790c	0.00123955	0.943396	0.86476	0.89525	4	0.676161	0.451111	0.246588
tr|C6KT09|C6KT09_PLAF7 Malate:quinone oxidoreductase, putative OS=Plasmodium falciparum (isolate 3D7) GN=PFF0815w PE=4 SV=1	PFF0815w	0.104523	1.60138	1.4558	0.94394	4	1.02641	0.676177	0.942651
tr|C6KT11|C6KT11_PLAF7 Mitochondrial import receptor subunit tom40 OS=Plasmodium falciparum (isolate 3D7) GN=PFF0825c PE=4 SV=1	PFF0825c	0.0860072	0.91191	0.95941	0.99256	4	0.737472	0.435569	0.314439
tr|C6KT13|C6KT13_PLAF7 Uncharacterized protein OS=Plasmodium falciparum (isolate 3D7) GN=PFF0835w PE=4 SV=1	PFF0835w	0.0505249	2.09153	2.2202	3.1368	4	1.87476	1.30216	0.27168
tr|C6KT18|C6KT18_PLAF7 Histone H2A OS=Plasmodium falciparum (isolate 3D7) GN=PFF0860c PE=3 SV=1	PFF0860C	0.00785575	1838.54	0.695144	0.00435161	4	459.813	919.154	0.39169
tr|C6KT23|C6KT23_PLAF7 60S ribosomal protein L27a, putative OS=Plasmodium falciparum (isolate 3D7) GN=PFF0885w PE=1 SV=1	PFF0885w	0.000134205	2.15917	1.745	1.5722	4	1.36913	0.94531	0.491783
tr|C6KT34|C6KT34_PLAF7 Cell division cycle protein 48 homologue, putative OS=Plasmodium falciparum (isolate 3D7) GN=PFF0940c PE=3 SV=1	PFF0940c	1.3859	1.3896	1.3326	1.5274	4	1.40888	0.0831972	0.00223863
tr|C6KT55|C6KT55_PLAF7 Nascent polypeptide associated complex alpha chain, putative OS=Plasmodium falciparum (isolate 3D7) GN=PFF1050w PE=4 SV=1	PFF1050w	0.00204603	3.05045	3.5795	4.3372	4	2.7423	1.90163	0.164271
tr|C6KT67|C6KT67_PLAF7 Coronin binding protein OS=Plasmodium falciparum (isolate 3D7) GN=PFF1110c PE=4 SV=1	PFF1110c	0.00218299	0.747943	0.78627	1.0088	4	0.636299	0.438108	0.195433
tr|C6KT71|C6KT71_PLAF7 Superoxide dismutase OS=Plasmodium falciparum (isolate 3D7) GN=PfSOD2 PE=4 SV=1	PfSOD2	0.000741291	0.853825	0.85665	0.86977	4	0.645247	0.429726	0.197291
tr|C6KT76|C6KT76_PLAF7 Hexokinase OS=Plasmodium falciparum (isolate 3D7) GN=PFF1155w PE=3 SV=1	PFF1155w	2.42178	3.29207	3.2615	3.0556	4	3.00774	0.40451	0.00217472
tr|C6KT82|C6KT82_PLAF7 Smarca-related protein OS=Plasmodium falciparum (isolate 3D7) GN=PFF1185w PE=4 SV=1	PFF1185w	0.00529315	0.874814	0.91899	0.977	4	0.694024	0.461057	0.276385
tr|C6KT90|C6KT90_PLAF7 Uncharacterized protein OS=Plasmodium falciparum (isolate 3D7) GN=PFF1230c PE=4 SV=1	PFF1230c	0.0178212	0.561703	1.2108	0.9974	4	0.696931	0.5272	0.333597
tr|C6KTA3|C6KTA3_PLAF7 Uncharacterized protein OS=Plasmodium falciparum (isolate 3D7) GN=PFF1295w PE=4 SV=1	PFF1295w	0.0568767	3.03306	2.7403	3.9318	4	2.44051	1.668	0.182578
tr|C6KTA4|C6KTA4_PLAF7 Pyruvate kinase OS=Plasmodium falciparum (isolate 3D7) GN=PFF1300w PE=1 SV=1	PFF1300w	2.2987	3.34091	3.6068	4.1193	4	3.34143	0.766548	0.00881402
tr|C6KTA9|C6KTA9_PLAF7 C3h4-type ring finger protein, putative OS=Plasmodium falciparum (isolate 3D7) GN=PFF1325c PE=4 SV=1	PFF1325c	0.0568767	0.0345115	0.772308	14.6811	4	3.88621	7.20477	0.481603
tr|C6KTB1|C6KTB1_PLAF7 4-methyl-5(B-hydroxyethyl)-thiazol monophosphate biosynthesis enzyme OS=Plasmodium falciparum (isolate 3D7) GN=PFF1335c PE=4 SV=1	PFF1335c	0.00487661	3.40078	3.4719	4.6738	4	2.88784	2.00876	0.156756
tr|C6KTB8|C6KTB8_PLAF7 Protein kinase PK4 OS=Plasmodium falciparum (isolate 3D7) GN=PfPK4 PE=4 SV=1	PfPK4	0.00318473	0.875427	0.74277	0.99025	4	0.652908	0.444796	0.216513
tr|C6KTB9|C6KTB9_PLAF7 Ethanolaminephosphotransferase, putative OS=Plasmodium falciparum (isolate 3D7) GN=PFF1375c PE=3 SV=1	PFF1375c	0.00518362	1.34356	1.2122	1.0421	4	0.900761	0.609673	0.766152
tr|C6KTC6|C6KTC6_PLAF7 Uncharacterized protein OS=Plasmodium falciparum (isolate 3D7) GN=PFF1410c PE=4 SV=1	PFF1410c	0.0568767	1.95057	1.2674	3.5104	4	1.69631	1.44075	0.405046
tr|C6KTC7|C6KTC7_PLAF7 DNAJ domain protein, putative OS=Plasmodium falciparum (isolate 3D7) GN=PFF1415c PE=4 SV=1	PFF1415c	0.54868	0.915416	0.85235	0.87479	4	0.797809	0.168124	0.0954226
tr|C6KTC9|C6KTC9_PLAF7 RNA binding protein, putative OS=Plasmodium falciparum (isolate 3D7) GN=PFF1425w PE=4 SV=1	PFF1425w	0.0014757	2.436	1.5763	0.318331	4	1.08303	1.12965	0.89246
tr|C6S3F0|C6S3F0_PLAF7 Acylphosphatase, putative OS=Plasmodium falciparum (isolate 3D7) GN=PF11_0121 PE=3 SV=1	PF11_0121	0.0568767	1.31647	1.5799	2.073	4	1.25656	0.85906	0.592382
tr|C6S3J6|C6S3J6_PLAF7 Ribosomal protein L29, putative OS=Plasmodium falciparum (isolate 3D7) GN=PF14_0575a PE=1 SV=1	PF14_0575a	0.000512908	1.21209	1.9905	1.8687	4	1.26795	0.9115	0.597902
tr|O77310|O77310_PLAF7 Cytoadherence linked asexual protein 3.1 OS=Plasmodium falciparum (isolate 3D7) GN=RhopH1(3.1) PE=4 SV=2;tr|O77309|O77309_PLAF7 Cytoadherence linked asexual protein 3.2 OS=Plasmodium falciparum (isolate 3D7) GN=RhopH1(3.2) PE=4 SV=3	RhopH(3.1)	1.0764	1.02836	1.0591	0.94346	4	1.02683	0.0590238	0.430302
tr|O77312|O77312_PLAF7 Exportin 1, putative OS=Plasmodium falciparum (isolate 3D7) GN=PFC0135c PE=4 SV=2	PFC0135c	0.00917274	3.09636	3.4596	3.3152	4	2.47008	1.64739	0.172295
tr|O77313|O77313_PLAF7 N-ethylmaleimide sensitive fusion protein, putative OS=Plasmodium falciparum (isolate 3D7) GN=PFC0140c PE=3 SV=1	PFC0140c	0.00162182	0.987849	1.0178	0.94429	4	0.73789	0.491773	0.36461
tr|O77315|O77315_PLAF7 DNA-directed RNA polymerase subunit I, putative OS=Plasmodium falciparum (isolate 3D7) GN=PFC0155c PE=4 SV=2	PFC0155c	0.000630519	1.14125	1.0128	1.1446	4	0.824821	0.552875	0.57129
tr|O77325|O77325_PLAF7 PRP19-like protein, putative OS=Plasmodium falciparum (isolate 3D7) GN=PFC0365w PE=4 SV=1	PFC0365w	0.00450882	0.991179	1.012	0.9477	4	0.738847	0.490291	0.364873
tr|O77327|O77327_PLAF7 U2 snRNP spliceosome subunit, putative OS=Plasmodium falciparum (isolate 3D7) GN=PFC0375c PE=4 SV=1	PFC0375c	0.00255468	40.5172	0.0162282	1.0688	4	10.4012	20.0835	0.41823
tr|O77330|O77330_PLAF7 Asparagine synthetase OS=Plasmodium falciparum (isolate 3D7) GN=PFC0395w PE=4 SV=1	PFC0395w	0.0346648	2.52979	2.7746	3.1055	4	2.11114	1.40427	0.211686
tr|O77343|O77343_PLAF7 Transporter, putative OS=Plasmodium falciparum (isolate 3D7) GN=PFC0530w PE=4 SV=1	PFC0530w	0.0568767	0.902446	2.59619	1.2243	4	1.19495	1.05595	0.736467
tr|O77355|O77355_PLAF7 Pre-mRNA splicing factor, putative OS=Plasmodium falciparum (isolate 3D7) GN=PFC0465c PE=4 SV=2	PFC0465c	0.0249089	6.2916	0.695144	0.323245	4	1.83372	2.98454	0.61536
tr|O77361|O77361_PLAF7 Putative uncharacterized protein OS=Plasmodium falciparum (isolate 3D7) GN=PFC0435w PE=4 SV=1	PFC0435w	0.0166724	0.711896	0.66465	0.84216	4	0.558845	0.36916	0.0967371
tr|O77364|O77364_PLAF7 60S ribosomal protein L26, putative OS=Plasmodium falciparum (isolate 3D7) GN=PFC0535w PE=1 SV=1	PFC0535w	0.0117509	1.41285	1.7949	1.5844	4	1.20097	0.808065	0.653064
tr|O77375|O77375_PLAF7 DNA-directed RNA polymerase OS=Plasmodium falciparum (isolate 3D7) GN=PFC0805w PE=3 SV=1	PFC0805w	0.0852959	0.968804	1.0101	1.1554	4	0.8049	0.486365	0.481063
tr|O77376|O77376_PLAF7 Band 7-related protein OS=Plasmodium falciparum (isolate 3D7) GN=PFC0800w PE=4 SV=1	PFC0800w	0.00296468	1.00263	0.81092	0.84891	4	0.666355	0.44996	0.234705
tr|O77379|O77379_PLAF7 Proteasome regulatory protein, putative OS=Plasmodium falciparum (isolate 3D7) GN=PFC0785c PE=4 SV=1	PFC0785c	0.0568767	1.56094	5.96694	4.5912	4	3.04399	2.71169	0.228782
tr|O77381|O77381_PLAF7 40S ribosomal protein S11, putative OS=Plasmodium falciparum (isolate 3D7) GN=PFC0775w PE=1 SV=2	PFC0775w	0.000228906	1.25775	1.2601	2.1447	4	1.16569	0.882071	0.732136
tr|O77385|O77385_PLAF7 Protein kinase, putative OS=Plasmodium falciparum (isolate 3D7) GN=Pfcrk-4 PE=4 SV=1	Pfcrk-4	0.00251782	1.1727	1.1668	1.2144	4	0.889105	0.591438	0.732602
tr|O77388|O77388_PLAF7 HVA22/TB2/DP1 family protein, putative OS=Plasmodium falciparum (isolate 3D7) GN=PFC0730w PE=4 SV=1	PFC0730w	0.40986	0.676727	0.71047	0.76386	4	0.640229	0.157713	0.0197455
tr|O77389|O77389_PLAF7 Formate-nitrate transporter, putative OS=Plasmodium falciparum (isolate 3D7) GN=PFC0725c PE=4 SV=2	PFC0725c	0.017471	0.891902	0.91009	0.84568	4	0.666286	0.433392	0.221196
tr|O77390|O77390_PLAF7 Putative uncharacterized protein OS=Plasmodium falciparum (isolate 3D7) GN=PFC0720w PE=4 SV=2	PFC0720w	0.0157078	1.42594	1.3486	0.83902	4	0.907318	0.648931	0.793737
tr|O77395|O77395_PLAF7 40S ribosomal protein S15A, putative OS=Plasmodium falciparum (isolate 3D7) GN=PFC0735w PE=1 SV=1	PFC0735w	1.7405	1.52581	1.5976	1.6039	4	1.61695	0.0896586	0.000830249
tr|O77396|O77396_PLAF7 Proteasome component C8, putative OS=Plasmodium falciparum (isolate 3D7) GN=PFC0745c PE=4 SV=1	PFC0745c	0.313254	1.87839	1.547	2.1621	4	1.47519	0.814385	0.327542
tr|O96127|O96127_PLAF7 Conserved Plasmodium protein OS=Plasmodium falciparum (isolate 3D7) GN=PFB0115w PE=4 SV=1	PFB0115w	0.00463633	0.941797	0.9798	1.0627	4	0.747233	0.497632	0.384488
tr|O96128|O96128_PLAF7 Early transcribed membrane protein 2, ETRAMP2 OS=Plasmodium falciparum (isolate 3D7) GN=SEP2 PE=4 SV=1	SEP2	0.000664501	0.900657	1.0021	1.0092	4	0.728155	0.487522	0.346051
tr|O96150|O96150_PLAF7 DNA-directed RNA polymerase II 16 kDa subunit, putative OS=Plasmodium falciparum (isolate 3D7) GN=PFB0245c PE=4 SV=1	PFB0245c	0.00156734	1.15059	0.92569	1.1826	4	0.815112	0.554279	0.552415
tr|O96153|O96153_PLAF7 Proteasome 26S regulatory subunit, putative OS=Plasmodium falciparum (isolate 3D7) GN=PFB0260w PE=4 SV=3	PFB0260w	2.7156	1.50848	1.7325	1.7935	4	1.93752	0.532998	0.0389757
tr|O96169|O96169_PLAF7 RNA binding protein, putative OS=Plasmodium falciparum (isolate 3D7) GN=PFB0370c PE=4 SV=1	PFB0370c	0.00884292	1.29509	1.0646	1.1375	4	0.876507	0.586386	0.701965
tr|O96191|O96191_PLAF7 Conserved Plasmodium protein OS=Plasmodium falciparum (isolate 3D7) GN=PFB0490c PE=4 SV=1	PFB0490c	1.1176	1.00285	0.9955	1.0398	4	1.03894	0.05591	0.257939
tr|O96198|O96198_PLAF7 Asparagine-tRNA ligase, putative OS=Plasmodium falciparum (isolate 3D7) GN=PFB0525w PE=3 SV=1	PFB0525w	0.0568767	3.48967	3.0472	4.8411	4	2.85871	2.01774	0.162653
tr|O96203|O96203_PLAF7 Peptide chain release factor subunit 1, putative OS=Plasmodium falciparum (isolate 3D7) GN=PFB0550w PE=4 SV=1	PFB0550w	0.0568767	3.44507	2.6865	4.4531	4	2.66039	1.88047	0.175585
tr|O96205|O96205_PLAF7 Conserved Plasmodium protein OS=Plasmodium falciparum (isolate 3D7) GN=PFB0560w PE=4 SV=2	PFB0560w	0.00372447	0.882768	0.88045	0.97121	4	0.684538	0.455838	0.260323
tr|O96212|O96212_PLAF7 Heat shock 40 kDa protein, putative OS=Plasmodium falciparum (isolate 3D7) GN=PFB0595w PE=4 SV=1	PFB0595w	0.0568767	2.00775	1.4103	2.7186	4	1.54838	1.12902	0.402987
tr|O96217|O96217_PLAF7 Conserved Plasmodium protein OS=Plasmodium falciparum (isolate 3D7) GN=PFB0620w PE=4 SV=1	PFB0620w	0.0637905	0.651211	0.72999	0.95591	4	0.600225	0.380225	0.126224
tr|O96220|O96220_PLAF7 T-complex protein 1, putative OS=Plasmodium falciparum (isolate 3D7) GN=PFB0635w PE=3 SV=3	PFB0635w	0.0568767	3.74742	3.4691	4.7834	4	3.0142	2.05105	0.144278
tr|O96221|O96221_PLAF7 Sec31p putative OS=Plasmodium falciparum (isolate 3D7) GN=Sec31p PE=4 SV=3	Sec31p	0.0568767	1.77289	56.5776	33.7238	4	23.0328	27.1994	0.203654
tr|O96236|O96236_PLAF7 DNA-directed RNA polymerase OS=Plasmodium falciparum (isolate 3D7) GN=PFB0715w PE=3 SV=3	PFB0715w	0.0700294	0.981451	0.91521	1.0726	4	0.759822	0.464366	0.377009
tr|O96252|O96252_PLAF7 ATP synthase subunit alpha OS=Plasmodium falciparum (isolate 3D7) GN=PFB0795w PE=3 SV=1	PFB0795w	0.000625503	0.783024	0.67124	0.8385	4	0.573347	0.388099	0.115314
tr|O96258|O96258_PLAF7 40S ribosomal protein S26e, putative OS=Plasmodium falciparum (isolate 3D7) GN=PFB0830w PE=1 SV=1	PFB0830w	0.00888644	1.18503	1.3684	1.5588	4	1.03028	0.697818	0.936312
tr|O96259|O96259_PLAF7 Conserved Plasmodium protein OS=Plasmodium falciparum (isolate 3D7) GN=PFB0835c PE=4 SV=1	PFB0835c	0.0062636	1.36631	1.0843	2.4984	4	1.23882	1.02402	0.672689
tr|O96260|O96260_PLAF7 Replication factor C, subunit 2 OS=Plasmodium falciparum (isolate 3D7) GN=PFB0840w PE=4 SV=1	PFB0840w	0.201829	1.17601	1.1428	1.27	4	0.947661	0.500131	0.847619
tr|O96264|O96264_PLAF7 DEAD/DEAH box helicase, putative OS=Plasmodium falciparum (isolate 3D7) GN=PFB0860c PE=3 SV=1	PFB0860c	0.00500376	0.667067	1.0682	1.4826	4	0.805718	0.629135	0.580542
tr|O96271|O96271_PLAF7 Replication factor C subunit 1, putative OS=Plasmodium falciparum (isolate 3D7) GN=PFB0895c PE=4 SV=1	PFB0895c	0.34341	1.17714	1.011	1.0647	4	0.899061	0.376847	0.629334
tr|O96275|O96275_PLAF7 Liver stage antigen 3 OS=Plasmodium falciparum (isolate 3D7) GN=PFB0915w PE=4 SV=1	PFB0915w	0.45447	0.821153	0.78343	0.82159	4	0.720161	0.178028	0.0515131
tr|O97227|O97227_PLAF7 Dihydrolipoamide acyltransferase, putative OS=Plasmodium falciparum (isolate 3D7) GN=PFC0170c PE=3 SV=1	PFC0170c	0.000642543	0.897183	0.87952	1.0761	4	0.713361	0.483372	0.320998
tr|O97238|O97238_PLAF7 Putative uncharacterized protein OS=Plasmodium falciparum (isolate 3D7) GN=PFC0240c PE=4 SV=3	PFC0240c	0.470914	1.35153	1.0315	0.86153	4	0.928869	0.366713	0.723953
tr|O97243|O97243_PLAF7 Putative uncharacterized protein OS=Plasmodium falciparum (isolate 3D7) GN=PFC0265c PE=4 SV=2	PFC0265c	0.00339045	0.360888	0.99732	0.86597	4	0.556892	0.459814	0.149557
tr|O97244|O97244_PLAF7 Activator of Hsp90 ATPase, putative OS=Plasmodium falciparum (isolate 3D7) GN=PFC0270w PE=4 SV=3	PFC0270w	0.0568767	3.66676	3.5613	4.4532	4	2.93454	1.95927	0.142785
tr|O97245|O97245_PLAF7 Glycerol-3-phosphate dehydrogenase OS=Plasmodium falciparum (isolate 3D7) GN=PFC0275w PE=3 SV=1	PFC0275w	0.00643278	0.73497	0.74524	0.93421	4	0.605213	0.409561	0.149481
tr|O97246|O97246_PLAF7 Putative uncharacterized protein OS=Plasmodium falciparum (isolate 3D7) GN=PFC0280c PE=4 SV=1	PFC0280c	0.00625396	0.795735	0.72992	0.6549	4	0.546702	0.364864	0.0888956
tr|O97247|O97247_PLAF7 T-complex protein beta subunit, putative OS=Plasmodium falciparum (isolate 3D7) GN=PFC0285c PE=3 SV=3	PFC0285c	0.0568767	3.23625	3.4512	4.2833	4	2.75691	1.85579	0.15463
tr|O97248|O97248_PLAF7 40S ribosomal protein S23, putative OS=Plasmodium falciparum (isolate 3D7) GN=PFC0290w PE=1 SV=1	PFC0290w	0.000770963	1.36388	1.2554	1.4844	4	1.02611	0.689931	0.944423
tr|O97250|O97250_PLAF7 60S ribosomal protein L7, putative OS=Plasmodium falciparum (isolate 3D7) GN=PFC0300c PE=1 SV=2	PFC0300c	1.0054	1.42867	1.6519	1.5992	4	1.42129	0.293173	0.06384
tr|O97266|O97266_PLAF7 Translation initiation factor E4, putative OS=Plasmodium falciparum (isolate 3D7) GN=PFC0635c PE=3 SV=1	PFC0635c	0.000182596	1.21487	1.2245	1.1993	4	0.909714	0.606443	0.78532
tr|O97269|O97269_PLAF7 Putative uncharacterized protein OS=Plasmodium falciparum (isolate 3D7) GN=PFC0670c PE=4 SV=1	PFC0670c	0.00526727	0.509139	0.58485	0.56024	4	0.414874	0.274886	0.0237636
tr|O97282|O97282_PLAF7 T-complex protein 1 epsilon subunit, putative OS=Plasmodium falciparum (isolate 3D7) GN=PFC0900w PE=3 SV=1	PFC0900w	0.0568767	3.78387	3.7606	4.1297	4	2.93276	1.92467	0.138196
tr|O97285|O97285_PLAF7 ATP-dependent RNA Helicase, putative OS=Plasmodium falciparum (isolate 3D7) GN=PFC0915w PE=3 SV=1	PFC0915w	0.00147142	1.68384	1.4163	1.8291	4	1.23268	0.838422	0.617569
tr|O97319|O97319_PLAF7 Elongation factor 1 (EF-1), putative OS=Plasmodium falciparum (isolate 3D7) GN=PFC0870w PE=4 SV=2	PFC0870w	0.000999932	3.86384	3.6207	4.6803	4	3.04146	2.07702	0.144041
tr|O97323|O97323_PLAF7 SNARE protein OS=Plasmodium falciparum (isolate 3D7) GN=PfSec22 PE=4 SV=2	PfSec22	0.00169212	0.933968	0.66366	0.95316	4	0.63812	0.444398	0.201878
tr|O97336|O97336_PLAF7 Putative uncharacterized protein OS=Plasmodium falciparum (isolate 3D7) GN=PFC0085c PE=4 SV=2	PFC0085C	0.000446122	0.853461	0.87575	0.89354	4	0.655799	0.43721	0.213435
tr|Q5MYR6|Q5MYR6_PLAF7 1-cys peroxiredoxin OS=Plasmodium falciparum (isolate 3D7) GN=prx PE=1 SV=1	prx	0.00243117	0.695217	0.76276	0.92546	4	0.596467	0.407644	0.142081
tr|Q6ZMA7|Q6ZMA7_PLAF7 Sexual stage-specific protein OS=Plasmodium falciparum (isolate 3D7) GN=PFD0310w PE=4 SV=1	PFD0310w	0.0422587	0.748391	0.83054	0.91666	4	0.634462	0.400735	0.165603
tr|Q6ZMA8|Q6ZMA8_PLAF7 Vacuolar ATP synthase subunit b OS=Plasmodium falciparum (isolate 3D7) GN=PFD0305c PE=3 SV=1	PFD0305c	1.4172	1.396	1.3274	1.6677	4	1.45208	0.148771	0.00894354
tr|Q76NL8|Q76NL8_PLAF7 Falcilysin OS=Plasmodium falciparum (isolate 3D7) GN=flN PE=1 SV=1	flN	0.31037	1.0816	1.0556	1.1524	4	0.899991	0.395204	0.647627
tr|Q76NM3|Q76NM3_PLAF7 L-lactate dehydrogenase OS=Plasmodium falciparum (isolate 3D7) GN=PfLDH PE=1 SV=1	PfLDH	1.3452	3.25531	3.6005	4.0149	4	3.05398	1.18075	0.0400812
tr|Q76NM4|Q76NM4_PLAF7 Rab11a, GTPase OS=Plasmodium falciparum (isolate 3D7) GN=Rab11a PE=1 SV=1	Rab11a	0.810058	0.146121	1.2355	1.0746	4	0.81657	0.480148	0.50043
tr|Q76NM7|Q76NM7_PLAF7 Rab5b, GTPase OS=Plasmodium falciparum (isolate 3D7) GN=Rab5b PE=3 SV=1	Rab5b	0.000421996	0.845309	0.8548	0.9621	4	0.665658	0.446641	0.231272
tr|Q76NN6|Q76NN6_PLAF7 Ran binding protein 1, putative OS=Plasmodium falciparum (isolate 3D7) GN=PFD0950w PE=4 SV=1	PFD0950w	5.18942	3.09033	3.3367	4.3169	4	3.98334	0.962895	0.00846684
tr|Q76NN7|Q76NN7_PLAF7 Peptidyl-prolyl cis-trans isomerase OS=Plasmodium falciparum (isolate 3D7) GN=PfCyP19 PE=3 SV=1	PfCyP19	0.0325035	3.16246	2.995	4.1701	4	2.59001	1.78225	0.172375
tr|Q76NN8|Q76NN8_PLAF7 Calcium-transporting ATPase, putative OS=Plasmodium falciparum (isolate 3D7) GN=PFA_0310c PE=3 SV=1	PFA_0310c	0.67626	0.833472	0.87586	0.90188	4	0.821868	0.101083	0.0387928
tr|Q7K6A4|Q7K6A4_PLAF7 S-adenosylmethionine synthase OS=Plasmodium falciparum (isolate 3D7) GN=PfSAMS PE=3 SV=1	PfSAMS	0.0577888	3.68854	3.6085	3.925	4	2.81996	1.84634	0.143249
tr|Q7K6A5|Q7K6A5_PLAF7 Multidrug resistance protein OS=Plasmodium falciparum (isolate 3D7) GN=PfMDR1 PE=3 SV=1	PfMDR1	0.29862	0.995917	0.98568	0.97797	4	0.814547	0.34403	0.359943
tr|Q7K6A8|Q7K6A8_PLAF7 Rab1b, GTPase OS=Plasmodium falciparum (isolate 3D7) GN=Rab1b PE=4 SV=1	Rab1b	0.000344476	1.00577	0.89211	0.95054	4	0.712192	0.476829	0.313863
tr|Q7K6B0|Q7K6B0_PLAF7 PfRab18, GTPase OS=Plasmodium falciparum (isolate 3D7) GN=rab18 PE=3 SV=1	rab18	0.65084	0.835422	0.98947	1.0803	4	0.889008	0.18822	0.323258
tr|Q7KQJ9|Q7KQJ9_PLAF7 Proliferating cell nuclear antigen OS=Plasmodium falciparum (isolate 3D7) GN=PFL1285c PE=3 SV=1	pcna2	0.00712761	1.52985	1.9084	2.048	4	1.37334	0.936747	0.483646
tr|Q7KQK0|Q7KQK0_PLAF7 CAMP-dependent protein kinase regulatory subunit, putative OS=Plasmodium falciparum (isolate 3D7) GN=PKAr PE=4 SV=1	PKAr	0.744387	2.49227	3.2098	2.4131	4	2.21489	1.04378	0.102348
tr|Q7KQK3|Q7KQK3_PLAF7 Heat shock protein DNAJ homologue Pfj4 OS=Plasmodium falciparum (isolate 3D7) GN=PFL0565w PE=4 SV=1	PFL0565w	0.0101928	1.92868	2.1209	2.7152	4	1.69374	1.17123	0.321462
tr|Q7KQK4|Q7KQK4_PLAF7 Zinc finger transcription factor (Krox1) OS=Plasmodium falciparum (isolate 3D7) GN=PFL0465c PE=4 SV=1	PFL0465c	0.0128803	1.46045	0.77224	0.646639	4	0.723053	0.593397	0.419454
tr|Q7KQK6|Q7KQK6_PLAF7 GTP-binding nuclear protein ran/tc4 OS=Plasmodium falciparum (isolate 3D7) GN=PF11_0183 PE=4 SV=1	PF11_0183	1.1382	1.95764	1.936	2.1593	4	1.79778	0.451073	0.0384387
tr|Q7KQL1|Q7KQL1_PLAF7 Myb2 protein OS=Plasmodium falciparum (isolate 3D7) GN=PF10_0327 PE=4 SV=1	PF10_0327	0.00326873	0.937998	0.93214	0.77309	4	0.661624	0.445503	0.226055
tr|Q7KQM5|Q7KQM5_PLAF7 Early transcribed membrane protein 14.1, etramp14.1 OS=Plasmodium falciparum (isolate 3D7) GN=etramp14.1 PE=4 SV=1	etramp14.1	0.000548994	0.756716	0.88189	0.86401	4	0.625791	0.420477	0.173131
tr|Q7KWI7|Q7KWI7_PLAF7 Plasmodium exported protein OS=Plasmodium falciparum (isolate 3D7) GN=PFB0921c PE=4 SV=1	PFB0921C	0.190276	0.364126	0.52374	1.0553	4	0.53336	0.373658	0.0878861
tr|Q7KWJ1|Q7KWJ1_PLAF7 Acyl carrier protein OS=Plasmodium falciparum (isolate 3D7) GN=PFB0385w PE=3 SV=1	PFB0385w	0.00302766	12.0319	0.75708	0.128402	4	3.23009	5.87711	0.503089
tr|Q7KWJ5|Q7KWJ5_PLAF7 Hexose transporter, PfHT1 OS=Plasmodium falciparum (isolate 3D7) GN=HT1 PE=3 SV=1	HT1	0.0196581	0.939496	0.98561	0.93523	4	0.719999	0.467451	0.316936
tr|Q8I0P6|Q8I0P6_PLAF7 Elongation factor 1-alpha OS=Plasmodium falciparum (isolate 3D7) GN=PF13_0304 PE=3 SV=1	PF13_0304	1.1391	3.53382	3.4626	4.3129	4	3.1121	1.37057	0.0540472
tr|Q8I0U6|Q8I0U6_PLAF7 DNAJ protein, putative OS=Plasmodium falciparum (isolate 3D7) GN=RESA PE=4 SV=1	RESA	0.61796	1.00147	1.0209	1.0265	4	0.916708	0.199454	0.464894
tr|Q8I0U8|Q8I0U8_PLAF7 Merozoite surface protein 1 OS=Plasmodium falciparum (isolate 3D7) GN=MSP1 PE=4 SV=1	MSP1	0.41355	0.599916	0.5653	0.74598	4	0.581187	0.136458	0.00869562
tr|Q8I0V2|Q8I0V2_PLAF7 ATP synthase subunit beta OS=Plasmodium falciparum (isolate 3D7) GN=PFL1725w PE=3 SV=1	PFL1725w	0.000109698	0.778392	0.74669	0.81609	4	0.58532	0.39117	0.124159
tr|Q8I0V3|Q8I0V3_PLAF7 Chaperonin, cpn60 OS=Plasmodium falciparum (isolate 3D7) GN=PFL1545c PE=3 SV=2	PFL1545c	1.4376	0.903016	0.89764	0.93802	4	1.04407	0.262964	0.759565
tr|Q8I0V4|Q8I0V4_PLAF7 Endoplasmin homolog, putative OS=Plasmodium falciparum (isolate 3D7) GN=PFL1070c PE=1 SV=1	PFL1070c	0.57122	0.825832	0.83874	0.87877	4	0.778641	0.140105	0.0508747
tr|Q8I0V5|Q8I0V5_PLAF7 Acyl carrier protein OS=Plasmodium falciparum (isolate 3D7) GN=PFL0415w PE=4 SV=1	PFL0415w	0.000570587	1.20444	1.3986	0.90694	4	0.877638	0.618684	0.718883
tr|Q8I0W7|Q8I0W7_PLAF7 Snrnp protein, putative OS=Plasmodium falciparum (isolate 3D7) GN=PFE0925c PE=3 SV=1	PFE0925c	0.034673	0.821963	0.73926	0.95122	4	0.636779	0.410772	0.175134
tr|Q8I0W8|Q8I0W8_PLAF7 Deoxyribodipyrimidine photolyase (Photoreactivating enzyme, DNA photolyase), putative OS=Plasmodium falciparum (isolate 3D7) GN=PFE0675c PE=4 SV=1	PFE0675c	0.001244	1.16594	1.1596	1.0983	4	0.85627	0.570833	0.649208
tr|Q8I0W9|Q8I0W9_PLAF7 Stearoyl-CoA Delta 9 desaturase, putative OS=Plasmodium falciparum (isolate 3D7) GN=PFE0555w PE=3 SV=1	PFE0555w	0.0251652	0.709673	0.71149	0.85602	4	0.575587	0.373299	0.107542
tr|Q8I0X2|Q8I0X2_PLAF7 Acyl-CoA synthetase, PfACS3 OS=Plasmodium falciparum (isolate 3D7) GN=ACS3 PE=4 SV=1;tr|C0H5N0|C0H5N0_PLAF7 Acyl-CoA synthetase, PfACS4 OS=Plasmodium falciparum (isolate 3D7) GN=MAL13P1.485 PE=4 SV=1	ACS3	0.0143079	0.897908	0.6992	0.55277	4	0.541046	0.378573	0.0937779
tr|Q8I1Q5|Q8I1Q5_PLAF7 Eukaryotic translation initiation factor 3 subunit M OS=Plasmodium falciparum (isolate 3D7) GN=PFD0880w PE=3 SV=1	PFD0880w	0.00101069	1.23292	1.6497	1.1073	4	0.997734	0.70376	0.995266
tr|Q8I1R5|Q8I1R5_PLAF7 LETM1-like protein, putative OS=Plasmodium falciparum (isolate 3D7) GN=PFD0835c PE=4 SV=1	PFD0835c	0.0241607	0.132751	1.0591	0.435419	4	0.412857	0.464644	0.0856283
tr|Q8I1R6|Q8I1R6_PLAF7 Bifunctional dihydrofolate reductase-thymidylate synthase OS=Plasmodium falciparum (isolate 3D7) GN=DHFR-TS PE=3 SV=1	DHFR-TS	0.0568767	2.79244	2.334	3.5881	4	2.19285	1.51531	0.213466
tr|Q8I1S0|Q8I1S0_PLAF7 Small GTP-binding protein sar1 OS=Plasmodium falciparum (isolate 3D7) GN=sar1 PE=3 SV=1	sar1	0.000383625	1.87424	1.6964	1.7161	4	1.32178	0.88452	0.519511
tr|Q8I1T1|Q8I1T1_PLAF7 Adenylate kinase 1 OS=Plasmodium falciparum (isolate 3D7) GN=GAK PE=3 SV=1	GAK PE=3 S	0.00459179	0.978569	0.81546	0.76954	4	0.64204	0.434328	0.197843
tr|Q8I1T2|Q8I1T2_PLAF7 Nuclear cap-binding protein, putative OS=Plasmodium falciparum (isolate 3D7) GN=PFD0750w PE=4 SV=1	PFD0750w	0.658473	0.915835	0.87968	1.0632	4	0.879297	0.167251	0.244624
tr|Q8I1V1|Q8I1V1_PLAF7 26S proteasome AAA-ATPase subunit RPT3, putative OS=Plasmodium falciparum (isolate 3D7) GN=PFD0665c PE=3 SV=1	PFD0665c	0.480701	1.42292	1.4625	1.6704	4	1.25913	0.530183	0.400405
tr|Q8I1X3|Q8I1X3_PLAF7 Secy-independent transporter protein, putative OS=Plasmodium falciparum (isolate 3D7) GN=PFD0275w PE=4 SV=2	PFD0275w	0.68075	0.939673	0.85467	0.88696	4	0.840513	0.112123	0.0653849
tr|Q8I1X5|Q8I1X5_PLAF7 Pre-mRNA splicing factor, putative OS=Plasmodium falciparum (isolate 3D7) GN=PFD0265w PE=4 SV=1	PFD0265w	0.00110767	0.985804	1.0112	1.1098	4	0.776978	0.520004	0.454084
tr|Q8I1Z8|Q8I1Z8_PLAF7 Uncharacterized protein OS=Plasmodium falciparum (isolate 3D7) GN=PFD0150w PE=4 SV=1	PFD0150w	0.678337	0.83682	0.86155	1.0304	4	0.851777	0.144115	0.131872
tr|Q8I202|Q8I202_PLAF7 Uncharacterized protein OS=Plasmodium falciparum (isolate 3D7) GN=PFD0115c PE=4 SV=1	PFD0115c	0.00185472	0.959693	1.0845	0.42602	4	0.618017	0.500289	0.22419
tr|Q8I205|Q8I205_PLAF7 Uncharacterized protein OS=Plasmodium falciparum (isolate 3D7) GN=PFD0095c PE=4 SV=1	PFD0095c	0.144612	1.03959	0.98492	0.91869	4	0.771952	0.421138	0.358083
tr|Q8I206|Q8I206_PLAF7 Uncharacterized protein OS=Plasmodium falciparum (isolate 3D7) GN=PFD0090c PE=4 SV=1	PFD0090c	1.2267	0.946611	1.0054	1.0308	4	1.05238	0.121446	0.451813
tr|Q8I207|Q8I207_PLAF7 Uncharacterized protein OS=Plasmodium falciparum (isolate 3D7) GN=PFD0080c PE=4 SV=1	PFD0080c	2.1565	0.98561	1.0206	0.96306	4	1.28144	0.583852	0.406119
tr|Q8I238|Q8I238_PLAF7 Chromatin assembly factor 1 protein WD40 domain, putative OS=Plasmodium falciparum (isolate 3D7) GN=PFA_0520c PE=4 SV=1	PFA_0520c	0.0568767	3.18451	2.8836	2.9201	4	2.26127	1.4757	0.18591
tr|Q8I240|Q8I240_PLAF7 Bromodomain protein, putative OS=Plasmodium falciparum (isolate 3D7) GN=PFA_0510w PE=1 SV=1	PFA_0510w	0.0568767	0.945269	1.3936	0.84433	4	0.810019	0.555956	0.543382
tr|Q8I255|Q8I255_PLAF7 Putative uncharacterized protein OS=Plasmodium falciparum (isolate 3D7) GN=PFA_0430c PE=4 SV=1	PFA_0430c	0.00140828	0.81606	0.87319	0.86748	4	0.639535	0.426193	0.189308
tr|Q8I259|Q8I259_PLAF7 Putative uncharacterized protein OS=Plasmodium falciparum (isolate 3D7) GN=PFA_0410w PE=4 SV=1	PFA_0410w	0.331645	1.45442	1.8501	2.0115	4	1.41192	0.757253	0.356221
tr|Q8I261|Q8I261_PLAF7 Beta3 proteasome subunit, putative OS=Plasmodium falciparum (isolate 3D7) GN=PFA_0400c PE=4 SV=1	PFA_0400c	0.0232133	2.12166	3.30538	2.6688	4	2.02976	1.42247	0.243481
tr|Q8I266|Q8I266_PLAF7 Lipid/sterol:H+ symporter OS=Plasmodium falciparum (isolate 3D7) GN=PFA_0375c PE=4 SV=1	PFA_0375c	2.1442	1.05714	1.0461	0.98756	4	1.30875	0.557803	0.349072
tr|Q8I280|Q8I280_PLAF7 V-type ATPase, subunit C, putative OS=Plasmodium falciparum (isolate 3D7) GN=PFA_0300c PE=4 SV=1	PFA_0300c	0.00771907	1.45616	1.2972	1.3933	4	1.03859	0.690351	0.918036
tr|Q8I289|Q8I289_PLAF7 Putative uncharacterized protein OS=Plasmodium falciparum (isolate 3D7) GN=PFA_0255c PE=4 SV=1	PFA_0255c	0.000470677	0.967492	0.89043	0.89238	4	0.687693	0.459551	0.26724
tr|Q8I291|Q8I291_PLAF7 Transporter, putative OS=Plasmodium falciparum (isolate 3D7) GN=PFA_0245w PE=4 SV=1	PFA_0245w	0.158238	0.511535	1.2832	0.78274	4	0.683928	0.474328	0.274804
tr|Q8I298|Q8I298_PLAF7 Putative uncharacterized protein OS=Plasmodium falciparum (isolate 3D7) GN=PFA_0210c PE=4 SV=1	PFA_0210c	0.0165277	0.920895	0.6999	0.70628	4	0.585901	0.393232	0.125829
tr|Q8I2A1|Q8I2A1_PLAF7 Putative uncharacterized protein OS=Plasmodium falciparum (isolate 3D7) GN=PFA_0195w PE=4 SV=1	PFA_0195w	0.000455687	0.800833	0.78832	0.77577	4	0.591345	0.394059	0.129734
tr|Q8I2A8|Q8I2A8_PLAF7 Nucleoside transporter, putative OS=Plasmodium falciparum (isolate 3D7) GN=PFA_0160c PE=4 SV=1	PFA_0160c	0.0107419	0.903587	0.87232	0.8448	4	0.657862	0.432082	0.211432
tr|Q8I2F2|Q8I2F2_PLAF7 Putative uncharacterized protein OS=Plasmodium falciparum (isolate 3D7) GN=PFI1780w PE=1 SV=1	PFI1780w	0.99098	0.998702	1.1264	1.0003	4	1.0291	0.0649972	0.436606
tr|Q8I2G1|Q8I2G1_PLAF7 Ring-exported protein 1 OS=Plasmodium falciparum (isolate 3D7) GN=REX1 PE=4 SV=1	REX1	0.0111259	1.01917	0.89956	1.0236	4	0.738364	0.488218	0.362366
tr|Q8I2G2|Q8I2G2_PLAF7 Cytoadherence linked asexual protein 9(CLAG9) OS=Plasmodium falciparum (isolate 3D7) GN=CLAG9 PE=4 SV=1	CLAG9	0.0262574	1.08374	4.0972	0.85487	4	1.51552	1.78006	0.603073
tr|Q8I2H1|Q8I2H1_PLAF7 UBX domain, putative OS=Plasmodium falciparum (isolate 3D7) GN=PFI1680w PE=4 SV=1	PFI1680w	0.000971847	1.06938	1.0834	1.0246	4	0.794588	0.529672	0.494504
tr|Q8I2H3|Q8I2H3_PLAF7 Vacuolar ATP synthase subunit E, putative OS=Plasmodium falciparum (isolate 3D7) GN=PFI1670c PE=3 SV=2	PFI1670c	0.000432633	1.30492	0.94427	1.2699	4	0.879881	0.608372	0.719327
tr|Q8I2I2|Q8I2I2_PLAF7 Organelle processing peptidase, putative OS=Plasmodium falciparum (isolate 3D7) GN=PFI1625c PE=3 SV=1	PFI1625c	0.000374296	0.89662	0.78015	0.95878	4	0.658981	0.44527	0.223102
tr|Q8I2J3|Q8I2J3_PLAF7 M18 aspartyl aminopeptidase OS=Plasmodium falciparum (isolate 3D7) GN=PfM18AAP PE=1 SV=1	PfM18AAP	0.0568767	3.1344	9.0825	4.1529	4	4.10667	3.74643	0.195803
tr|Q8I2N0|Q8I2N0_PLAF7 Phosphatidylserine decarboxylase OS=Plasmodium falciparum (isolate 3D7) GN=PfPSD PE=4 SV=1	PfPSD	0.00834056	1.03605	0.9634	1.051	4	0.764699	0.505688	0.420698
tr|Q8I2P2|Q8I2P2_PLAF7 NAD synthase, putative OS=Plasmodium falciparum (isolate 3D7) GN=PFI1310w PE=4 SV=1	PFI1310w	0.0568767	2.86895	4.1883	2.8722	4	2.49658	1.74105	0.184076
tr|Q8I2Q0|Q8I2Q0_PLAF7 Putative uncharacterized protein OS=Plasmodium falciparum (isolate 3D7) GN=PFI1270w PE=4 SV=1	PFI1270w	0.139495	2.27293	2.3227	2.6026	4	1.83443	1.13924	0.239181
tr|Q8I2R8|Q8I2R8_PLAF7 RNA binding protein, putative OS=Plasmodium falciparum (isolate 3D7) GN=PFI1175c PE=4 SV=1	PFI1175c	0.118676	0.785731	1.4713	0.9877	4	0.840852	0.560834	0.610042
tr|Q8I2S6|Q8I2S6_PLAF7 DNA-directed RNA polymerase II, putative OS=Plasmodium falciparum (isolate 3D7) GN=PFI1130c PE=4 SV=1	PFI1130c	0.0471343	1.09175	0.9725	1.4751	4	0.896621	0.605557	0.755293
tr|Q8I2T2|Q8I2T2_PLAF7 Ubiquitin-like protein, putative OS=Plasmodium falciparum (isolate 3D7) GN=PFI1085w PE=4 SV=1	PFI1085w	0.000602067	0.962742	1.1984	1.0366	4	0.799586	0.541671	0.512958
tr|Q8I2U5|Q8I2U5_PLAF7 Inosine-5-monophosphate dehydrogenase OS=Plasmodium falciparum (isolate 3D7) GN=PFI1020c PE=3 SV=1	PFI1020c	0.00869599	2.74763	2.8265	2.5529	4	2.03393	1.35504	0.224424
tr|Q8I2V9|Q8I2V9_PLAF7 Protein disulfide isomerase OS=Plasmodium falciparum (isolate 3D7) GN=PfPDI-9 PE=4 SV=1	PfPDI-9	0.00136784	0.68278	0.6994	0.79867	4	0.545555	0.366381	0.0892128
tr|Q8I2W2|Q8I2W2_PLAF7 DNAJ-like molecular chaperone protein, putative OS=Plasmodium falciparum (isolate 3D7) GN=PFI0935w PE=4 SV=1	PFI0935w	0.000676677	0.806582	1.0389	0.96991	4	0.704017	0.478906	0.304388
tr|Q8I2W3|Q8I2W3_PLAF7 Nucleosome assembly protein OS=Plasmodium falciparum (isolate 3D7) GN=PFI0930c PE=3 SV=1	PFI0930c	6.7976e-05	1.56605	1.7182	1.4995	4	1.19595	0.802495	0.658764
tr|Q8I2W4|Q8I2W4_PLAF7 Gamma-glutamylcysteine synthetase OS=Plasmodium falciparum (isolate 3D7) GN=PFI0925w PE=4 SV=1	PFI0925w	0.0568767	3.28677	3.158	2.7383	4	2.30999	1.52022	0.183284
tr|Q8I2X0|Q8I2X0_PLAF7 Eukaryotic translation initiation factor 3 subunit 5, putative OS=Plasmodium falciparum (isolate 3D7) GN=PFI0895c PE=4 SV=1	PFI0895c	0.0310909	1.37923	1.5678	1.2303	4	1.05211	0.694545	0.89025
tr|Q8I2X3|Q8I2X3_PLAF7 Glideosome-associated protein 50 OS=Plasmodium falciparum (isolate 3D7) GN=GAP50 PE=1 SV=1	GAP50	0.022143	0.707064	0.62747	0.72287	4	0.519887	0.334445	0.0639924
tr|Q8I2X4|Q8I2X4_PLAF7 Heat shock protein 70 (HSP70) homologue OS=Plasmodium falciparum (isolate 3D7) GN=PFI0875w PE=3 SV=1	PFI0875w	0.50518	0.813603	0.87405	0.89934	4	0.773043	0.182162	0.0883428
tr|Q8I2Y5|Q8I2Y5_PLAF7 RNA binding protein, putative OS=Plasmodium falciparum (isolate 3D7) GN=PFI0820c PE=4 SV=1	PFI0820c	0.0013461	1.52819	1.7276	1.8557	4	1.27821	0.861842	0.56451
tr|Q8I2Z8|Q8I2Z8_PLAF7 6-phosphofructokinase, putative OS=Plasmodium falciparum (isolate 3D7) GN=PFI0755c PE=4 SV=1	PFI0755c	0.70658	2.41674	2.395	2.379	4	1.97433	0.845309	0.104483
tr|Q8I305|Q8I305_PLAF7 Transporter, putative OS=Plasmodium falciparum (isolate 3D7) GN=PFI0720w PE=4 SV=1	PFI0720w	0.0191661	0.81813	0.83767	0.95021	4	0.656294	0.428722	0.207179
tr|Q8I308|Q8I308_PLAF7 Putative uncharacterized protein OS=Plasmodium falciparum (isolate 3D7) GN=PFI0705w PE=4 SV=1	PFI0705w	0.0446913	1.06297	1.29846	0.83653	4	0.810662	0.54436	0.536703
tr|Q8I310|Q8I310_PLAF7 Phospholipid or glycerol acyltransferase, putative OS=Plasmodium falciparum (isolate 3D7) GN=PFI0695c PE=4 SV=1	PFI0695c	0.00478001	1.00013	0.98376	0.90269	4	0.72284	0.480599	0.332302
tr|Q8I320|Q8I320_PLAF7 Elongation factor 1-beta OS=Plasmodium falciparum (isolate 3D7) GN=PfEF-1beta PE=4 SV=1	PfEF-1beta	1.22694	3.74237	4.2427	4.4824	4	3.4236	1.49654	0.0478894
tr|Q8I322|Q8I322_PLAF7 Putative uncharacterized protein OS=Plasmodium falciparum (isolate 3D7) GN=PFI0635c PE=4 SV=1	PFI0635c	0.00173554	1.20608	1.0521	1.3618	4	0.90543	0.615587	0.778745
tr|Q8I328|Q8I328_PLAF7 Putative uncharacterized protein OS=Plasmodium falciparum (isolate 3D7) GN=PFI0605c PE=4 SV=1	PFI0605c	0.34617	0.818733	0.80568	0.89612	4	0.716676	0.250208	0.108453
tr|Q8I333|Q8I333_PLAF7 Falstatin, putative OS=Plasmodium falciparum (isolate 3D7) GN=PFI0580c PE=4 SV=1	PFI0580c	0.000769696	1.0602	0.81083	0.91653	4	0.697082	0.475324	0.292224
tr|Q8I358|Q8I358_PLAF7 Exoribonuclease, putative OS=Plasmodium falciparum (isolate 3D7) GN=PFI0455w PE=4 SV=1	PFI0455w	0.0052955	1.31218	1.1653	1.286	4	0.942194	0.627866	0.865651
tr|Q8I374|Q8I374_PLAF7 Subunit of proteaseome activator complex, putative OS=Plasmodium falciparum (isolate 3D7) GN=PFI0370c PE=4 SV=1	PFI0370c	0.00592024	1.24053	1.6438	1.4261	4	1.07909	0.734182	0.843239
tr|Q8I377|Q8I377_PLAF7 ATP-dependent heat shock protein, putative OS=Plasmodium falciparum (isolate 3D7) GN=PFI0355c PE=4 SV=1	PFI0355c	0.00131301	0.859402	0.69295	0.81199	4	0.591414	0.399583	0.133395
tr|Q8I395|Q8I395_PLAF7 RhopH3 OS=Plasmodium falciparum (isolate 3D7) GN=PFI0265c PE=4 SV=1	PFI0265c	8.37725e-05	0.990491	0.97312	0.9625	4	0.731549	0.48778	0.35142
tr|Q8I398|Q8I398_PLAF7 Putative uncharacterized protein OS=Plasmodium falciparum (isolate 3D7) GN=PFI0250c PE=4 SV=1	PFI0250c	0.0111762	0.975039	0.84582	1.005	4	0.709259	0.470486	0.304439
tr|Q8I3A0|Q8I3A0_PLAF7 Cu2+-transporting ATPase, Cu2+ transporter OS=Plasmodium falciparum (isolate 3D7) GN=PFI0240c PE=3 SV=1	PFI0240c	0.00130649	0.897505	0.236652	0.78278	4	0.479561	0.429865	0.0940502
tr|Q8I3A2|Q8I3A2_PLAF7 Bacterial histone-like protein OS=Plasmodium falciparum (isolate 3D7) GN=PfHU PE=4 SV=1	PfHU	0.00132592	0.652869	0.70821	0.8555	4	0.554476	0.378552	0.0999578
tr|Q8I3A5|Q8I3A5_PLAF7 Signal peptidase, putative OS=Plasmodium falciparum (isolate 3D7) GN=PFI0215c PE=4 SV=1	PFI0215c	0.00597687	0.947149	1.1321	0.90365	4	0.747219	0.503989	0.389714
tr|Q8I3B0|Q8I3B0_PLAF7 60S ribosomal protein L32, putative OS=Plasmodium falciparum (isolate 3D7) GN=PFI0190w PE=4 SV=1	PFI0190w	0.000284793	1.41876	1.3005	1.5294	4	1.06224	0.714111	0.872725
tr|Q8I3B4|Q8I3B4_PLAF7 DEAD/DEAH box helicase, putative OS=Plasmodium falciparum (isolate 3D7) GN=PFI0165c PE=4 SV=1	PFI0165c	0.00223716	2.11296	2.5471	1.9459	4	1.65205	1.12868	0.33159
tr|Q8I3F0|Q8I3F0_PLAF7 Uncharacterized protein OS=Plasmodium falciparum (isolate 3D7) GN=PFE1605w PE=4 SV=1	PFE1605w	0.00112393	0.61024	0.7905	0.8489	4	0.562691	0.387914	0.109464
tr|Q8I3F1|Q8I3F1_PLAF7 Uncharacterized protein OS=Plasmodium falciparum (isolate 3D7) GN=PFE1600w PE=4 SV=1	PFE1600w	0.69991	0.960984	1.018	0.93401	4	0.903226	0.139993	0.260745
tr|Q8I3F3|Q8I3F3_PLAF7 Early transcribed membrane protein 5, ETRAMP5 OS=Plasmodium falciparum (isolate 3D7) GN=ETRAMP5 PE=4 SV=1	ETRAMP5	0.00416685	1.0925	0.99738	0.85601	4	0.737515	0.49846	0.36959
tr|Q8I3G6|Q8I3G6_PLAF7 SNARE protein, putative OS=Plasmodium falciparum (isolate 3D7) GN=PfSyn6 PE=4 SV=1	PfSyn6	0.196657	0.536181	0.223948	0.56947	4	0.381564	0.198535	0.0083392
tr|Q8I3H9|Q8I3H9_PLAF7 Nucleolar preribosomal GTPase, putative OS=Plasmodium falciparum (isolate 3D7) GN=PFE1435c PE=4 SV=1	PFE1435c	0.00542557	1.27926	1.0671	1.3535	4	0.926322	0.625811	0.829007
tr|Q8I3I5|Q8I3I5_PLAF7 Eukaryotic translation initiation factor 3 subunit E OS=Plasmodium falciparum (isolate 3D7) GN=PFE1405c PE=3 SV=1	PFE1405c	0.000169424	0.941974	1.0437	0.95049	4	0.734083	0.491441	0.358393
tr|Q8I3I6|Q8I3I6_PLAF7 Beta adaptin protein, putative OS=Plasmodium falciparum (isolate 3D7) GN=PFE1400c PE=4 SV=2	PFE1400c	0.005369	1.17163	1.2257	1.4242	4	0.956725	0.643466	0.90152
tr|Q8I3J0|Q8I3J0_PLAF7 Hsp70 interacting protein, putative OS=Plasmodium falciparum (isolate 3D7) GN=PFE1370w PE=4 SV=1	PFE1370w	0.000207342	2.43226	2.5553	2.5364	4	1.88104	1.25506	0.254937
tr|Q8I3J5|Q8I3J5_PLAF7 DNA helicase OS=Plasmodium falciparum (isolate 3D7) GN=PFE1345c PE=3 SV=1	PFE1345c	0.00474649	1.42237	1.403	1.5526	4	1.09568	0.730316	0.810265
tr|Q8I3J6|Q8I3J6_PLAF7 Uncharacterized protein OS=Plasmodium falciparum (isolate 3D7) GN=PFE1340w PE=3 SV=1	PFE1340w	0.000894592	48.5768	0.695144	0.0137525	4	12.3216	24.1723	0.417993
tr|Q8I3K0|Q8I3K0_PLAF7 Uncharacterized protein OS=Plasmodium falciparum (isolate 3D7) GN=PFE1320w PE=4 SV=1	PFE1320w	0.0115454	0.83653	1.0263	1.2441	4	0.779619	0.538445	0.472996
tr|Q8I3L4|Q8I3L4_PLAF7 Acyl-CoA synthetase, PfACS10 OS=Plasmodium falciparum (isolate 3D7) GN=PfACS10 PE=4 SV=1	PfACS10	1.0572	2.70768	2.0614	2.6448	4	2.11777	0.764578	0.061303
tr|Q8I3L8|Q8I3L8_PLAF7 Mitochondrial import receptor subunit, putative (TOM22) OS=Plasmodium falciparum (isolate 3D7) GN=PFE1230c PE=4 SV=1	PFE1230c	0.000343037	404.964	0.695144	0.00331507	4	101.416	202.366	0.394149
tr|Q8I3M1|Q8I3M1_PLAF7 Cytosolic preribosomal GTP-binding protein, putative OS=Plasmodium falciparum (isolate 3D7) GN=PFE1215c PE=4 SV=1	PFE1215c	0.0568767	3.14961	2.5947	2.3553	4	2.03912	1.36273	0.224655
tr|Q8I3M5|Q8I3M5_PLAF7 Karyopherin beta OS=Plasmodium falciparum (isolate 3D7) GN=PFE1195w PE=4 SV=1	PFE1195w	1.997	2.63435	2.4639	2.6196	4	2.42871	0.297959	0.00240588
tr|Q8I3N0|Q8I3N0_PLAF7 DNAJ protein, putative OS=Plasmodium falciparum (isolate 3D7) GN=PFE1170w PE=4 SV=1	PFE1170w	0.000859034	0.897424	0.80118	0.91732	4	0.654196	0.4385	0.212846
tr|Q8I3N3|Q8I3N3_PLAF7 Mitochondrial processing peptidase alpha subunit, putative OS=Plasmodium falciparum (isolate 3D7) GN=PFE1155c PE=3 SV=2	PFE1155c	1.31034	0.825219	0.81527	0.90599	4	0.964206	0.234307	0.779932
tr|Q8I3N5|Q8I3N5_PLAF7 G10 protein, putative OS=Plasmodium falciparum (isolate 3D7) GN=PFE1140c PE=4 SV=1	PFE1140c	0.025173	23.336	0.87822	1.3129	4	6.38806	11.3113	0.411031
tr|Q8I3Q6|Q8I3Q6_PLAF7 Uncharacterized protein OS=Plasmodium falciparum (isolate 3D7) GN=PFE1025c PE=4 SV=1	PFE1025c	0.0156754	1.00096	0.67784	0.90673	4	0.650302	0.444307	0.213525
tr|Q8I3R0|Q8I3R0_PLAF7 40S ribosomal protein S9, putative OS=Plasmodium falciparum (isolate 3D7) GN=PFE1005w PE=3 SV=1	PFE1005w	4.40001e-05	1.50292	1.4619	1.4886	4	1.11337	0.74241	0.780024
tr|Q8I3R2|Q8I3R2_PLAF7 Uncharacterized protein OS=Plasmodium falciparum (isolate 3D7) GN=PFE0995c PE=4 SV=1	PFE0995c	0.00266483	0.936593	0.83947	0.94976	4	0.682122	0.455634	0.257268
tr|Q8I3R6|Q8I3R6_PLAF7 40S ribosomal protein S24 OS=Plasmodium falciparum (isolate 3D7) GN=PFE0975c PE=3 SV=1	PFE0975c	0.000965508	1.45904	1.7173	1.536	4	1.17833	0.792339	0.683155
tr|Q8I3R7|Q8I3R7_PLAF7 Vacuolar ATP synthetase OS=Plasmodium falciparum (isolate 3D7) GN=PFE0965c PE=3 SV=1	PFE0965c	0.000865092	0.958865	0.98774	1.1937	4	0.785292	0.533303	0.479609
tr|Q8I3T1|Q8I3T1_PLAF7 Eukaryotic translation initiation factor 3 subunit B OS=Plasmodium falciparum (isolate 3D7) GN=PFE0885w PE=3 SV=1	PFE0885w	0.00358815	1.16469	1.0724	1.0808	4	0.830369	0.55276	0.582776
tr|Q8I3T4|Q8I3T4_PLAF7 Transcriptional regulator, putative OS=Plasmodium falciparum (isolate 3D7) GN=PFE0870w PE=4 SV=1	PFE0870w	0.000149321	0.872068	0.83704	0.94078	4	0.662509	0.443671	0.22552
tr|Q8I3T5|Q8I3T5_PLAF7 Splicing factor, putative OS=Plasmodium falciparum (isolate 3D7) GN=PFE0865c PE=4 SV=2	PFE0865c	5.83287e-05	1.21693	1.1411	1.28	4	0.909522	0.608963	0.785736
tr|Q8I3T8|Q8I3T8_PLAF7 60S ribosomal protein L12, putative OS=Plasmodium falciparum (isolate 3D7) GN=PFE0850c PE=3 SV=2	PFE0850c	5.87175e-05	1.27243	1.4754	1.6148	4	1.09067	0.74054	0.822345
tr|Q8I3T9|Q8I3T9_PLAF7 60S ribosomal protein L8, putative OS=Plasmodium falciparum (isolate 3D7) GN=PFE0845c PE=1 SV=1	PFE0845c	0.00536624	1.30953	1.7414	1.578	4	1.15858	0.789152	0.714685
tr|Q8I3U6|Q8I3U6_PLAF7 40S ribosomal protein S14, putative OS=Plasmodium falciparum (isolate 3D7) GN=PFE0810c PE=1 SV=1	PFE0810c	0.000105604	1.26164	1.5284	1.5744	4	1.09114	0.740307	0.821403
tr|Q8I3V8|Q8I3V8_PLAF7 RNA recognition motif, putative OS=Plasmodium falciparum (isolate 3D7) GN=PFE0750c PE=4 SV=1	PFE0750c	0.76889	1.21969	0.86616	1.0772	4	0.982985	0.203626	0.877907
tr|Q8I3V9|Q8I3V9_PLAF7 Uncharacterized protein OS=Plasmodium falciparum (isolate 3D7) GN=PFE0745w PE=4 SV=1	PFE0745w	0.0201702	2.18681	0.77707	0.208767	4	0.798205	0.980043	0.708135
tr|Q8I3W9|Q8I3W9_PLAF7 PfRab1a OS=Plasmodium falciparum (isolate 3D7) GN=Rab1a PE=3 SV=1	Rab1a	0.00164255	0.938086	0.8301	1.0852	4	0.713757	0.486119	0.323849
tr|Q8I3X4|Q8I3X4_PLAF7 Purine nucleotide phosphorylase, putative OS=Plasmodium falciparum (isolate 3D7) GN=PFE0660c PE=1 SV=1	PFE0660c	0.81962	3.9188	4.1754	4.4117	4	3.33138	1.68656	0.0698797
tr|Q8I3Y4|Q8I3Y4_PLAF7 Glutathione synthetase OS=Plasmodium falciparum (isolate 3D7) GN=gS PE=3 SV=1	gS	0.0568767	4.51488	3.6414	4.488	4	3.17529	2.11813	0.132259
tr|Q8I3Y8|Q8I3Y8_PLAF7 Myo-inositol 1-phosphate synthase, putative OS=Plasmodium falciparum (isolate 3D7) GN=PFE0585c PE=4 SV=1	PFE0585c	0.000932673	2.78226	3.012	3.083	4	2.21955	1.48464	0.198948
tr|Q8I3Z9|Q8I3Z9_PLAF7 Topoisomerase I OS=Plasmodium falciparum (isolate 3D7) GN=PFE0520c PE=4 SV=1	PFE0520c	0.0020859	0.95648	1.0398	0.98331	4	0.745419	0.496771	0.380816
tr|Q8I415|Q8I415_PLAF7 Single-strand binding protein, putative OS=Plasmodium falciparum (isolate 3D7) GN=PFE0435c PE=1 SV=1	PFE0435c	0.000653279	0.774174	0.84336	0.91183	4	0.632504	0.424966	0.182154
tr|Q8I420|Q8I420_PLAF7 Triose phosphate transporter OS=Plasmodium falciparum (isolate 3D7) GN=PfoTPT PE=4 SV=1	PfoTPT	0.000402948	0.954836	1.1046	0.91594	4	0.743945	0.502323	0.383023
tr|Q8I425|Q8I425_PLAF7 Uncharacterized protein OS=Plasmodium falciparum (isolate 3D7) GN=PFE0385w PE=4 SV=1	PFE0385w	0.0568767	0.83653	15.7001	8.90447	4	6.37449	7.39253	0.241912
tr|Q8I426|Q8I426_PLAF7 Nuclear pore associated protein (NLP4), putative OS=Plasmodium falciparum (isolate 3D7) GN=PFE0380c PE=4 SV=1	PFE0380c	0.00333539	1.55005	1.3363	1.6762	4	1.14147	0.771618	0.738188
tr|Q8I431|Q8I431_PLAF7 60S ribosomal protein L4, putative OS=Plasmodium falciparum (isolate 3D7) GN=PFE0350c PE=1 SV=1	PFE0350c	0.614862	1.62628	1.6583	1.6301	4	1.38239	0.511882	0.232019
tr|Q8I441|Q8I441_PLAF7 60S ribosomal subunit protein L24-2, putative OS=Plasmodium falciparum (isolate 3D7) GN=PFE0300c PE=4 SV=1	PFE0300c	0.0030832	1.09567	0.85566	1.2292	4	0.795904	0.550679	0.512293
tr|Q8I442|Q8I442_PLAF7 Uncharacterized protein OS=Plasmodium falciparum (isolate 3D7) GN=PFE0295w PE=4 SV=1	PFE0295w	0.0162409	3.1342	0.16841	0.705062	4	1.00598	1.44925	0.993937
tr|Q8I444|Q8I444_PLAF7 Small ubiquitin-related modifier, putative OS=Plasmodium falciparum (isolate 3D7) GN=PfSUMO PE=4 SV=1	PfSUMO	0.000107761	1.68699	1.6359	1.6078	4	1.2327	0.822382	0.611015
tr|Q8I445|Q8I445_PLAF7 Uncharacterized protein OS=Plasmodium falciparum (isolate 3D7) GN=PFE0280c PE=4 SV=1	PFE0280c	0.256781	0.900333	0.695144	1.0025	4	0.713689	0.330332	0.181429
tr|Q8I447|Q8I447_PLAF7 DNA mismatch repair protein MSH6 OS=Plasmodium falciparum (isolate 3D7) GN=PFE0270c PE=3 SV=1	PFE0270c	0.00855556	1.96321	1.4178	1.2299	4	1.15487	0.825068	0.732332
tr|Q8I450|Q8I450_PLAF7 Actin-like protein, putative OS=Plasmodium falciparum (isolate 3D7) GN=PFE0255w PE=3 SV=1	PFE0255w	0.00341292	0.932053	0.81163	0.84264	4	0.647434	0.432372	0.201419
tr|Q8I457|Q8I457_PLAF7 ATP-dependent helicase, putative OS=Plasmodium falciparum (isolate 3D7) GN=PFE0215w PE=3 SV=1	PFE0215w	0.00827758	0.350061	0.290867	0.726	4	0.343802	0.295236	0.021175
tr|Q8I463|Q8I463_PLAF7 60S ribosomal protein L31, putative OS=Plasmodium falciparum (isolate 3D7) GN=PFE0185c PE=1 SV=1	PFE0185c	0.000440452	1.44463	1.4404	1.5284	4	1.10347	0.736467	0.796989
tr|Q8I468|Q8I468_PLAF7 Ser/Arg-rich splicing factor, putative OS=Plasmodium falciparum (isolate 3D7) GN=PFE0160c PE=4 SV=1	PFE0160c	7.52584e-05	0.932575	0.86092	0.93239	4	0.68149	0.455527	0.256432
tr|Q8I472|Q8I472_PLAF7 Zinc binding protein, putative OS=Plasmodium falciparum (isolate 3D7) GN=PFE0140c PE=4 SV=1	PFE0140c	0.00159961	0.593613	0.66383	1.3108	4	0.642461	0.535482	0.274029
tr|Q8I476|Q8I476_PLAF7 Merozoite Surface Protein 8, MSP8 OS=Plasmodium falciparum (isolate 3D7) GN=MSP8 PE=4 SV=1	MSP8	0.00546777	0.909504	0.93311	0.86081	4	0.677223	0.448847	0.245941
tr|Q8I484|Q8I484_PLAF7 Rhoptry-associated protein 2, RAP2 OS=Plasmodium falciparum (isolate 3D7) GN=RAP2 PE=4 SV=1	RAP2	0.77112	0.907771	0.9306	0.77583	4	0.84633	0.0846624	0.0359889
tr|Q8I487|Q8I487_PLAF7 Skeleton-binding protein 1 OS=Plasmodium falciparum (isolate 3D7) GN=PfSBP1 PE=4 SV=1	PfSBP1	0.92999	0.915919	0.97016	0.91949	4	0.93389	0.0249068	0.0130514
tr|Q8I488|Q8I488_PLAF7 PIESP2 erythrocyte surface protein OS=Plasmodium falciparum (isolate 3D7) GN=PFE0060w PE=4 SV=1	PFE0060w	1.57457e-05	1.08884	1.2836	1.0033	4	0.843939	0.574711	0.624818
tr|Q8I489|Q8I489_PLAF7 Heat shock protein, putative OS=Plasmodium falciparum (isolate 3D7) GN=PFE0055c PE=4 SV=2	PFE0055c	0.87343	0.687002	0.84394	0.59293	4	0.749325	0.132536	0.0323831
tr|Q8I490|Q8I490_PLAF7 Uncharacterized protein OS=Plasmodium falciparum (isolate 3D7) GN=PFE0050w PE=4 SV=1	PFE0050w	4.63839e-05	1.16674	1.2369	1.0024	4	0.851521	0.576094	0.641806
tr|Q8I492|Q8I492_PLAF7 Mature parasite-infected erythrocyte surface antigen (MESA) or PfEMP2 OS=Plasmodium falciparum (isolate 3D7) GN=MESA PE=4 SV=1	MESA	1.2053	1.00195	1.114	0.96658	4	1.07196	0.108862	0.277927
tr|Q8I4R5|Q8I4R5_PLAF7 Rhoptry neck protein 3, putative OS=Plasmodium falciparum (isolate 3D7) GN=PFL2505c PE=4 SV=1	PFL2505c	0.95153	0.867905	1.0329	0.88428	4	0.934154	0.07512	0.177869
tr|Q8I4R9|Q8I4R9_PLAF7 DEAD/DEAH box helicase, putative OS=Plasmodium falciparum (isolate 3D7) GN=PFL2475w PE=3 SV=1	PFL2475w	0.0169499	0.972101	0.97241	1.1669	4	0.78209	0.51828	0.462145
tr|Q8I4T6|Q8I4T6_PLAF7 Uncharacterized protein OS=Plasmodium falciparum (isolate 3D7) GN=PFL2390c PE=4 SV=1	PFL2390c	0.00877974	1.31484	1.0879	1.0626	4	0.868529	0.58428	0.683222
tr|Q8I4U3|Q8I4U3_PLAF7 Conserved Plasmodium protein OS=Plasmodium falciparum (isolate 3D7) GN=PFL2355w PE=4 SV=1	PFL2355w	0.00643901	1.71999	2.4309	1.8578	4	1.50378	1.04461	0.40593
tr|Q8I4U5|Q8I4U5_PLAF7 Tat-binding protein homolog OS=Plasmodium falciparum (isolate 3D7) GN=PFL2345c PE=3 SV=1	PFL2345c	0.00117943	1.69843	1.3746	1.6885	4	1.19068	0.807129	0.668829
tr|Q8I4U7|Q8I4U7_PLAF7 Uncharacterized protein OS=Plasmodium falciparum (isolate 3D7) GN=PFL2335w PE=4 SV=1	PFL2335w	0.123171	0.988826	1.0208	0.98681	4	0.779902	0.438097	0.389026
tr|Q8I4V8|Q8I4V8_PLAF7 FK506-binding protein (FKBP)-type peptidyl-propyl isomerase OS=Plasmodium falciparum (isolate 3D7) GN=FKBP35 PE=1 SV=1	FKBP35	0.0568767	2.56161	2.9116	3.6097	4	2.28495	1.54796	0.195461
tr|Q8I4W4|Q8I4W4_PLAF7 Signal recognition particle, beta subunit, putative OS=Plasmodium falciparum (isolate 3D7) GN=PFL2245w PE=4 SV=1	PFL2245w	0.000544537	0.811622	1.0291	0.9737	4	0.703742	0.477794	0.30309
tr|Q8I4Y5|Q8I4Y5_PLAF7 ADP-ribosylation factor GTPase-activating protein OS=Plasmodium falciparum (isolate 3D7) GN=PFL2140c PE=1 SV=1	PFL2140c	0.0568767	44.0587	19.0958	12.2242	4	18.8589	18.5528	0.149871
tr|Q8I4Y9|Q8I4Y9_PLAF7 Uncharacterized protein OS=Plasmodium falciparum (isolate 3D7) GN=PFL2120w PE=4 SV=1	PFL2120w	0.0568767	2.93238	3.8536	3.515	4	2.58946	1.73073	0.163565
tr|Q8I500|Q8I500_PLAF7 Mitochondrial import inner membrane translocase subunit, putative OS=Plasmodium falciparum (isolate 3D7) GN=PFL2065c PE=4 SV=2	PFL2065c	0.00100513	40.2555	0.00446343	0.751503	4	10.2531	20.0047	0.423149
tr|Q8I502|Q8I502_PLAF7 40S ribosomal protein S17, putative OS=Plasmodium falciparum (isolate 3D7) GN=PFL2055w PE=1 SV=1	PFL2055w	0.00265788	1.44808	1.4427	1.5425	4	1.10898	0.738973	0.787258
tr|Q8I510|Q8I510_PLAF7 Uncharacterized protein OS=Plasmodium falciparum (isolate 3D7) GN=PFL2015w PE=4 SV=1	PFL2015w	0.0021167	0.864304	0.84964	1.0031	4	0.67979	0.457043	0.255678
tr|Q8I511|Q8I511_PLAF7 DEAD/DEAH box helicase, putative OS=Plasmodium falciparum (isolate 3D7) GN=PFL2010c PE=4 SV=2	PFL2010c	0.00611074	1.28649	1.0602	1.4674	4	0.95505	0.654191	0.899401
tr|Q8I517|Q8I517_PLAF7 Uncharacterized protein OS=Plasmodium falciparum (isolate 3D7) GN=PFL1980c PE=4 SV=1	PFL1980c	0.0330151	0.902527	0.7469	0.8997	4	0.645536	0.414769	0.185943
tr|Q8I526|Q8I526_PLAF7 Cell division protein FtsH, putative OS=Plasmodium falciparum (isolate 3D7) GN=PFL1925w PE=3 SV=1	PFL1925w	0.0126847	0.693049	0.70561	0.74133	4	0.538168	0.350919	0.0781822
tr|Q8I527|Q8I527_PLAF7 Hydroxyethylthiazole kinase, putative OS=Plasmodium falciparum (isolate 3D7) GN=PFL1920c PE=4 SV=1	PFL1920c	0.260062	0.790889	0.8653	0.7563	4	0.668138	0.275826	0.0953316
tr|Q8I531|Q8I531_PLAF7 Transcription factor with AP2 domain(S), putative OS=Plasmodium falciparum (isolate 3D7) GN=ApiAP2 PE=4 SV=1	ApiAP2	0.043838	0.770297	0.7541	0.88804	4	0.614069	0.384811	0.138543
tr|Q8I535|Q8I535_PLAF7 Long-chain-fatty-acid--CoA ligase, putative OS=Plasmodium falciparum (isolate 3D7) GN=PFL1880w PE=4 SV=1	ACS11	0.0392965	2.30203	2.2012	2.28	4	1.70563	1.11173	0.293821
tr|Q8I542|Q8I542_PLAF7 Calcyclin binding protein, putative OS=Plasmodium falciparum (isolate 3D7) GN=PFL1845c PE=4 SV=2	PFL1845c	0.0019802	2.16816	2.0666	3.2605	4	1.87431	1.3602	0.288846
tr|Q8I546|Q8I546_PLAF7 Conserved Plasmodium membrane protein OS=Plasmodium falciparum (isolate 3D7) GN=PFL1825w PE=4 SV=1	PFL1825w	0.0194974	0.809782	0.79736	0.82374	4	0.612595	0.395545	0.145016
tr|Q8I547|Q8I547_PLAF7 Uncharacterized protein OS=Plasmodium falciparum (isolate 3D7) GN=PFL1820w PE=4 SV=1	PFL1820w	0.0133519	1.14682	1.2577	1.4656	4	0.970867	0.651876	0.934411
tr|Q8I551|Q8I551_PLAF7 Uncharacterized protein OS=Plasmodium falciparum (isolate 3D7) GN=PFL1800w PE=4 SV=1	PFL1800w	0.00330568	1.19627	1.3838	1.0897	4	0.91827	0.621973	0.809712
tr|Q8I562|Q8I562_PLAF7 Clustered-asparagine-rich protein OS=Plasmodium falciparum (isolate 3D7) GN=PFL1745c PE=4 SV=2	PFL1745c	0.00671487	1.20601	1.1743	1.145	4	0.883006	0.584725	0.715825
tr|Q8I566|Q8I566_PLAF7 Serine hydroxymethyltransferase OS=Plasmodium falciparum (isolate 3D7) GN=PFL1720w PE=1 SV=1	PFL1720w	3.34061	2.92629	2.7478	3.5973	4	3.153	0.386517	0.00154988
tr|Q8I569|Q8I569_PLAF7 Uncharacterized protein OS=Plasmodium falciparum (isolate 3D7) GN=PFL1705w PE=4 SV=1	PFL1705w	0.001557	1.03593	1.1335	1.0558	4	0.806696	0.538408	0.524589
tr|Q8I573|Q8I573_PLAF7 Uncharacterized protein OS=Plasmodium falciparum (isolate 3D7) GN=PFL1685w PE=4 SV=1	PFL1685w	0.00104561	3.22248	0.4653	0.32251	4	1.00283	1.49245	0.997208
tr|Q8I574|Q8I574_PLAF7 Splicing factor 3b, subunit 3, 130kD, putative OS=Plasmodium falciparum (isolate 3D7) GN=PFL1680w PE=4 SV=1	PFL1680w	0.00731479	2.45218	1.0958	1.1653	4	1.18015	1.00016	0.742536
tr|Q8I5A0|Q8I5A0_PLAF7 Dihydrolipoyl dehydrogenase OS=Plasmodium falciparum (isolate 3D7) GN=PFL1550w PE=3 SV=2	PFL1550w	0.120895	0.716178	0.75474	0.87044	4	0.615563	0.33623	0.106274
tr|Q8I5A3|Q8I5A3_PLAF7 Asparagine-rich protein, putative OS=Plasmodium falciparum (isolate 3D7) GN=PFL1530w PE=4 SV=1	PFL1530w	0.0215577	2.43671	2.6967	2.6255	4	1.94512	1.28706	0.238246
tr|Q8I5A9|Q8I5A9_PLAF7 Rab2, GTPase OS=Plasmodium falciparum (isolate 3D7) GN=Rab2 PE=3 SV=1	Rab2	0.00113309	0.717051	0.66447	0.97061	4	0.588316	0.413644	0.140613
tr|Q8I5B2|Q8I5B2_PLAF7 Conserved Plasmodium protein OS=Plasmodium falciparum (isolate 3D7) GN=PFL1485w PE=4 SV=2	PFL1485w	0.212494	0.770654	0.85886	0.89436	4	0.684092	0.318671	0.141691
tr|Q8I5B6|Q8I5B6_PLAF7 Heat shock protein hslv OS=Plasmodium falciparum (isolate 3D7) GN=HslV PE=4 SV=2	HslV	0.0568767	0.00530897	1.089	0.998348	4	0.537383	0.586162	0.212572
tr|Q8I5C4|Q8I5C4_PLAF7 T-complex protein 1 subunit gamma OS=Plasmodium falciparum (isolate 3D7) GN=PFL1425w PE=3 SV=1	PFL1425w	0.00830748	2.85421	3.6796	4.2768	4	2.70473	1.88987	0.16899
tr|Q8I5C5|Q8I5C5_PLAF7 Macrophage migration inhibitory factor homologue OS=Plasmodium falciparum (isolate 3D7) GN=MIF PE=1 SV=1	MIF	0.0568767	3.10723	3.631	5.1344	4	2.98238	2.1312	0.159776
tr|Q8I5C6|Q8I5C6_PLAF7 Uncharacterized protein OS=Plasmodium falciparum (isolate 3D7) GN=PFL1415w PE=4 SV=1	PFL1415w	0.00386647	1.63742	0.351878	0.65678	4	0.662486	0.702563	0.407527
tr|Q8I5D0|Q8I5D0_PLAF7 Uncharacterized protein OS=Plasmodium falciparum (isolate 3D7) GN=PFL1395c PE=4 SV=1	PFL1395c	0.963739	0.164393	0.863047	14.912	4	4.22579	7.133	0.432418
tr|Q8I5E0|Q8I5E0_PLAF7 Uncharacterized protein OS=Plasmodium falciparum (isolate 3D7) GN=PFL1345c PE=4 SV=1	PFL1345c	0.00252757	1.02601	1.1076	0.98899	4	0.781282	0.521529	0.463175
tr|Q8I5E7|Q8I5E7_PLAF7 ATP-dependent RNA helicase, putative OS=Plasmodium falciparum (isolate 3D7) GN=PFL1310c PE=3 SV=1	PFL1310c	0.00269211	0.930752	0.92407	1.1532	4	0.752679	0.511202	0.404614
tr|Q8I5E9|Q8I5E9_PLAF7 Uncharacterized protein OS=Plasmodium falciparum (isolate 3D7) GN=PFL1300c PE=4 SV=1	PFL1300c	0.00274137	0.936417	0.88777	0.81918	4	0.661527	0.441816	0.222998
tr|Q8I5F4|Q8I5F4_PLAF7 Uncharacterized protein OS=Plasmodium falciparum (isolate 3D7) GN=PFL1270w PE=4 SV=1	PFL1270w	2.29366	3.47548	2.4787	3.7164	4	2.99106	0.70938	0.011175
tr|Q8I5F9|Q8I5F9_PLAF7 Ubiquitin-activating enzyme e1, putative OS=Plasmodium falciparum (isolate 3D7) GN=PFL1245w PE=4 SV=1	PFL1245w	2.01779	2.90537	1.4016	2.7013	4	2.25652	0.684767	0.0350024
tr|Q8I5G5|Q8I5G5_PLAF7 Uncharacterized protein OS=Plasmodium falciparum (isolate 3D7) GN=PFL1215c PE=4 SV=1	PFL1215c	0.0175631	7.77325	0.00590863	0.768449	4	2.14129	3.77155	0.587753
tr|Q8I5H4|Q8I5H4_PLAF7 Polyadenylate-binding protein, putative OS=Plasmodium falciparum (isolate 3D7) GN=PFL1170w PE=4 SV=1	PFL1170w	0.74348	1.03058	1.0684	1.1548	4	0.999314	0.178304	0.994346
tr|Q8I5H7|Q8I5H7_PLAF7 GTP cyclohydrolase I OS=Plasmodium falciparum (isolate 3D7) GN=PFL1155w PE=4 SV=1	PFL1155w	0.000221366	1.00668	0.96746	1.0378	4	0.753041	0.502705	0.398294
tr|Q8I5I0|Q8I5I0_PLAF7 Uncharacterized protein OS=Plasmodium falciparum (isolate 3D7) GN=PFL1140w PE=4 SV=1	PFL1140w	0.000259264	1.00234	0.83653	0.80847	4	0.661899	0.449312	0.229393
tr|Q8I5I3|Q8I5I3_PLAF7 Phospholipid-transporting ATPase, putative OS=Plasmodium falciparum (isolate 3D7) GN=PFL1125w PE=4 SV=1	PFL1125w	0.0017518	0.959969	0.81196	1.1951	4	0.742195	0.518225	0.393095
tr|Q8I5K4|Q8I5K4_PLAF7 Chromodomain protein OS=Plasmodium falciparum (isolate 3D7) GN=PFL1005c PE=4 SV=1	PFL1005c	0.0361346	0.950841	0.85865	0.90241	4	0.687009	0.435547	0.246203
tr|Q8I5L4|Q8I5L4_PLAF7 Phospholipid-translocating ATPase OS=Plasmodium falciparum (isolate 3D7) GN=PFL0950c PE=4 SV=1	PFL0950c	0.0912927	1.0207	0.84117	0.84207	4	0.698809	0.413716	0.241408
tr|Q8I5L6|Q8I5L6_PLAF7 Clathrin heavy chain OS=Plasmodium falciparum (isolate 3D7) GN=PFL0930w PE=3 SV=1	PFL0930w	0.00014929	1.00353	0.984	0.99203	4	0.744928	0.496584	0.379864
tr|Q8I5M3|Q8I5M3_PLAF7 Uncharacterized protein OS=Plasmodium falciparum (isolate 3D7) GN=PFL0895c PE=4 SV=1	PFL0895c	0.0220886	1.01574	1.0331	0.95316	4	0.756023	0.490493	0.393148
tr|Q8I5M6|Q8I5M6_PLAF7 Conserved Plasmodium protein OS=Plasmodium falciparum (isolate 3D7) GN=PFL0880c PE=4 SV=1	PFL0880c	0.0568767	1.18	0.980191	0.810342	4	0.756852	0.490496	0.394557
tr|Q8I5N9|Q8I5N9_PLAF7 DNA-binding chaperone, putative OS=Plasmodium falciparum (isolate 3D7) GN=PFL0815w PE=4 SV=1	PFL0815w	0.00546327	1.69279	2.0515	2.1828	4	1.48314	1.00665	0.407921
tr|Q8I5P5|Q8I5P5_PLAF7 Glycerol-3-phosphate dehydrogenase [NAD(+)] OS=Plasmodium falciparum (isolate 3D7) GN=PFL0780w PE=1 SV=1	PFL0780w	1.79513	2.78466	2.7906	2.9018	4	2.56805	0.518086	0.00904489
tr|Q8I5Q2|Q8I5Q2_PLAF7 Uncharacterized protein OS=Plasmodium falciparum (isolate 3D7) GN=PFL0745c PE=4 SV=1	PFL0745c	0.00364064	4.39455	0.643372	0.128611	4	1.29254	2.08645	0.79738
tr|Q8I5Q3|Q8I5Q3_PLAF7 10 kd chaperonin OS=Plasmodium falciparum (isolate 3D7) GN=Cpn10 PE=3 SV=2	Cpn10	4.44009e-05	0.925326	0.91662	0.89957	4	0.68539	0.457022	0.262334
tr|Q8I5Q6|Q8I5Q6_PLAF7 Thioredoxin peroxidase OS=Plasmodium falciparum (isolate 3D7) GN=PFL0725w PE=1 SV=1	PFL0725w	0.00162481	0.852442	0.93801	0.78742	4	0.644874	0.433244	0.199666
tr|Q8I5S4|Q8I5S4_PLAF7 Bromodomain protein, putative OS=Plasmodium falciparum (isolate 3D7) GN=PFL0635c PE=4 SV=1	PFL0635c	0.00100136	0.793714	0.92056	1.0191	4	0.683594	0.464319	0.266201
tr|Q8I5S6|Q8I5S6_PLAF7 Eukaryotic translation initiation factor 3 subunit A OS=Plasmodium falciparum (isolate 3D7) GN=PFL0625c PE=3 SV=1	PFL0625c	1.5421	0.992851	0.99816	1.2029	4	1.184	0.257984	0.248995
tr|Q8I5S7|Q8I5S7_PLAF7 Choline transporter OS=Plasmodium falciparum (isolate 3D7) GN=PFL0620c PE=4 SV=1	PFL0620c	0.00120676	0.860363	0.68846	0.7198	4	0.567457	0.38483	0.110146
tr|Q8I5T2|Q8I5T2_PLAF7 Glutathione peroxidase OS=Plasmodium falciparum (isolate 3D7) GN=PFL0595c PE=3 SV=1	PFL0595c	0.37935	0.752219	0.85017	0.92836	4	0.727525	0.243045	0.110737
tr|Q8I5T3|Q8I5T3_PLAF7 p-type ATPase, putative OS=Plasmodium falciparum (isolate 3D7) GN=PFL0590c PE=3 SV=1	PFL0590c	0.60254	0.86103	0.87242	0.89925	4	0.80881	0.138444	0.0700355
tr|Q8I5T4|Q8I5T4_PLAF7 DNA helicase OS=Plasmodium falciparum (isolate 3D7) GN=PFL0580w PE=3 SV=1	PFL0580w	0.00319684	1.35977	1.2897	1.4235	4	1.01904	0.67943	0.958826
tr|Q8I5T8|Q8I5T8_PLAF7 Uncharacterized protein OS=Plasmodium falciparum (isolate 3D7) GN=PFL0555c PE=4 SV=1	PFL0555c	0.00785397	1.02397	0.89255	1.0872	4	0.752894	0.503267	0.398508
tr|Q8I5U3|Q8I5U3_PLAF7 Uncharacterized protein OS=Plasmodium falciparum (isolate 3D7) GN=PFL0530c PE=4 SV=1	PFL0530c	0.0226938	1.33642	1.4674	1.3998	4	1.05658	0.691328	0.88039
tr|Q8I5V9|Q8I5V9_PLAF7 Uncharacterized protein OS=Plasmodium falciparum (isolate 3D7) GN=PFL0445w PE=4 SV=1	PFL0445w	0.565363	1.22617	1.2934	1.1234	4	1.05208	0.331924	0.774213
tr|Q8I5W2|Q8I5W2_PLAF7 Tim10 homologue, putative OS=Plasmodium falciparum (isolate 3D7) GN=PFL0430w PE=4 SV=1	PFL0430w	0.00717025	0.705119	0.87537	1.107	4	0.673665	0.473874	0.262188
tr|Q8I5Y3|Q8I5Y3_PLAF7 Eukaryotic translation initiation factor 3 subunit C OS=Plasmodium falciparum (isolate 3D7) GN=PFL0310c PE=3 SV=1	PFL0310c	1.2946	1.0189	1.1579	1.0952	4	1.14165	0.116737	0.0935959
tr|Q8I5Y9|Q8I5Y9_PLAF7 Uncharacterized protein OS=Plasmodium falciparum (isolate 3D7) GN=PFL0280c PE=4 SV=1	PFL0280c	3.2673	2.5187	2.7209	2.7676	4	2.81862	0.318022	0.0014345
tr|Q8I603|Q8I603_PLAF7 Eukaryotic initiation factor 5a, putative OS=Plasmodium falciparum (isolate 3D7) GN=PFL0210c PE=4 SV=1	PFL0210c	0.00323776	3.42712	3.5595	4.5467	4	2.88414	1.98449	0.153804
tr|Q8I608|Q8I608_PLAF7 Nucleosome assembly protein 1, putative OS=Plasmodium falciparum (isolate 3D7) GN=PFL0185c PE=1 SV=2	PFL0185c	0.013668	2.21508	1.9107	2.3603	4	1.62494	1.09039	0.334828
tr|Q8I611|Q8I611_PLAF7 Uncharacterized protein OS=Plasmodium falciparum (isolate 3D7) GN=PFL0170w PE=4 SV=1	PFL0170w	0.0185458	0.727537	0.75649	0.86086	4	0.590858	0.385814	0.124073
tr|Q8I616|Q8I616_PLAF7 High mobility group protein OS=Plasmodium falciparum (isolate 3D7) GN=PFL0145c PE=4 SV=1	PFL0145c	0.000253599	1.47883	1.829	2.0829	4	1.34775	0.93184	0.509613
tr|Q8I618|Q8I618_PLAF7 Conserved Plasmodium protein OS=Plasmodium falciparum (isolate 3D7) GN=PFL0135w PE=4 SV=2	PFL0135w	0.0425582	1.39558	1.275	1.0099	4	0.930759	0.613656	0.835959
tr|Q8I635|Q8I635_PLAF7 Uncharacterized protein OS=Plasmodium falciparum (isolate 3D7) GN=PFL0050c PE=4 SV=1	PFL0050c	0.00645541	1.13394	1.0902	1.0446	4	0.818799	0.542789	0.552118
tr|Q8I655|Q8I655_PLAF7 Ribosome associated membrane protein RAMP4, putative OS=Plasmodium falciparum (isolate 3D7) GN=PFB0888w PE=4 SV=2	PFB0888w	0.145073	0.604479	0.137663	0.0834397	4	0.242664	0.24277	0.00830472
tr|Q8I665|Q8I665_PLAF7 Conserved Plasmodium protein OS=Plasmodium falciparum (isolate 3D7) GN=PFB0194w PE=4 SV=1	PFB0194w	0.0020862	0.853461	0.89625	0.86926	4	0.655264	0.43581	0.211787
tr|Q8I669|Q8I669_PLAF7 Plasmodium exported protein OS=Plasmodium falciparum (isolate 3D7) GN=PFB0106c PE=4 SV=1	PFB0106c	0.00076011	0.874508	0.97769	0.97124	4	0.70605	0.472555	0.301814
tr|Q8I6S4|Q8I6S4_PLAF7 Peptidyl-prolyl cis-trans isomerase OS=Plasmodium falciparum (isolate 3D7) GN=PfCyP24 PE=3 SV=1	PfCyP24	0.00334041	1.31351	1.2884	1.6346	4	1.05996	0.721833	0.878614
tr|Q8I6S5|Q8I6S5_PLAF7 2-oxoglutarate dehydrogenase E1 component OS=Plasmodium falciparum (isolate 3D7) GN=PF08_0045 PE=4 SV=1	PF08_0045	0.0220372	0.68157	1.0823	0.95374	4	0.684912	0.47244	0.274468
tr|Q8I6T2|Q8I6T2_PLAF7 Isocitrate dehydrogenase [NADP] OS=Plasmodium falciparum (isolate 3D7) GN=PF13_0242 PE=3 SV=1	PF13_0242	0.31191	0.780701	0.79004	0.96899	4	0.71291	0.281024	0.133638
tr|Q8I6V3|Q8I6V3_PLAF7 Plasmepsin II OS=Plasmodium falciparum (isolate 3D7) GN=PF14_0077 PE=3 SV=1	PF14_0077	1.3136	2.16755	2.0339	2.4735	4	1.99714	0.491439	0.0269704
tr|Q8I6Z1|Q8I6Z1_PLAF7 Acyl-coA synthetase, PfACS5 OS=Plasmodium falciparum (isolate 3D7) GN=PfACS5 PE=4 SV=1	PfACS5	0.00835357	0.826105	0.87693	0.9227	4	0.658522	0.435238	0.214624
tr|Q8I6Z4|Q8I6Z4_PLAF7 RNAse L inhibitor protein, putative OS=Plasmodium falciparum (isolate 3D7) GN=MAL13P1.344 PE=3 SV=1	MAL13P1.344	0.0568767	3.69208	3.1043	3.6778	4	2.63276	1.73895	0.157024
tr|Q8I713|Q8I713_PLAF7 60S ribosomal protein L36 OS=Plasmodium falciparum (isolate 3D7) GN=PF11_0106 PE=1 SV=2	PF11_0106	0.000298917	1.44578	1.9052	1.5454	4	1.22417	0.839436	0.63032
tr|Q8IAK9|Q8IAK9_PLAF7 Uncharacterized protein OS=Plasmodium falciparum (isolate 3D7) GN=PF08_0137 PE=4 SV=1	PF08_0137	0.0287629	0.865501	0.89246	0.91094	4	0.674416	0.43084	0.227867
tr|Q8IAL3|Q8IAL3_PLAF7 Uncharacterized protein OS=Plasmodium falciparum (isolate 3D7) GN=PF08_0135 PE=4 SV=1	PF08_0135	1.46387	0.795343	2.91598	1.00983	4	1.54626	0.954735	0.335522
tr|Q8IAL4|Q8IAL4_PLAF7 Uncharacterized protein OS=Plasmodium falciparum (isolate 3D7) GN=PF08_0134 PE=4 SV=1	PF08_0134	0.0169554	1.00611	0.662803	0.83449	4	0.63009	0.432117	0.185403
tr|Q8IAM0|Q8IAM0_PLAF7 Glutamate dehydrogenase, putative OS=Plasmodium falciparum (isolate 3D7) GN=PF08_0132 PE=4 SV=1	PF08_0132	0.0568767	4.20362	4.017	5.7702	4	3.51193	2.43384	0.130972
tr|Q8IAM2|Q8IAM2_PLAF7 1-cys peroxiredoxin OS=Plasmodium falciparum (isolate 3D7) GN=1-cyspxn PE=4 SV=1	1-cyspxn	0.00089157	3.54409	3.956	4.9462	4	3.1118	2.15579	0.144968
tr|Q8IAM3|Q8IAM3_PLAF7 WD-repeat protein, putative OS=Plasmodium falciparum (isolate 3D7) GN=PF08_0130 PE=4 SV=1	PF08_0130	1.2065	1.58594	0.90696	0.89545	4	1.14871	0.325113	0.427735
tr|Q8IAN7|Q8IAN7_PLAF7 Tubulin gamma chain OS=Plasmodium falciparum (isolate 3D7) GN=g-tub PE=3 SV=1	g-tub	0.74451	0.903261	0.93632	1.0433	4	0.906848	0.123631	0.228926
tr|Q8IAN8|Q8IAN8_PLAF7 Uncharacterized protein OS=Plasmodium falciparum (isolate 3D7) GN=PF08_0124 PE=4 SV=1	PF08_0124	0.0244279	0.83653	0.099382	0.328697	4	0.322259	0.366467	0.0343069
tr|Q8IAQ8|Q8IAQ8_PLAF7 Vacuolar proton translocating ATPase subunit A, putative OS=Plasmodium falciparum (isolate 3D7) GN=PF08_0113 PE=4 SV=1	PF08_0113	0.000127741	0.877116	0.90395	0.94155	4	0.680686	0.454474	0.254613
tr|Q8IAR3|Q8IAR3_PLAF7 Proteasome subunit alpha, putative OS=Plasmodium falciparum (isolate 3D7) GN=MAL8P1.128 PE=4 SV=2	MAL8P1.128	0.0568767	1.73331	2.0703	1.9676	4	1.45702	0.944024	0.404343
tr|Q8IAR6|Q8IAR6_PLAF7 Proteasome subunit alpha type 5, putative OS=Plasmodium falciparum (isolate 3D7) GN=PF08_0109 PE=4 SV=1	PF08_0109	0.00114816	1.58607	1.255	1.5695	4	1.10293	0.750146	0.801571
tr|Q8IAU1|Q8IAU1_PLAF7 RNA helicase, putative OS=Plasmodium falciparum (isolate 3D7) GN=PF08_0096 PE=3 SV=1	PF08_0096	0.0140795	1.06881	1.019	1.1055	4	0.801847	0.526374	0.506206
tr|Q8IAU3|Q8IAU3_PLAF7 Dihydropteroate synthetase OS=Plasmodium falciparum (isolate 3D7) GN=DHPS PE=4 SV=1	DHPS	0.0568767	3.63782	3.3082	3.7316	4	2.68362	1.76055	0.151736
tr|Q8IAU7|Q8IAU7_PLAF7 Uncharacterized protein OS=Plasmodium falciparum (isolate 3D7) GN=MAL8P1.105 PE=4 SV=1	MAL8P1.105	1.0699	0.913242	0.87757	0.86083	4	0.930386	0.0955434	0.241104
tr|Q8IAV1|Q8IAV1_PLAF7 Uncharacterized protein OS=Plasmodium falciparum (isolate 3D7) GN=PF08_0091 PE=4 SV=1	PF08_0091	0.000519283	0.738171	0.78289	0.85536	4	0.594235	0.398745	0.134666
tr|Q8IAW0|Q8IAW0_PLAF7 Importin subunit alpha OS=Plasmodium falciparum (isolate 3D7) GN=PF08_0087 PE=3 SV=1	PF08_0087	0.176255	1.30611	1.7352	1.6008	4	1.20459	0.708592	0.604115
tr|Q8IAW1|Q8IAW1_PLAF7 RNA binding protein, putative OS=Plasmodium falciparum (isolate 3D7) GN=PF08_0086 PE=4 SV=1	PF08_0086	0.00416823	0.599222	1.7083	1.4315	4	0.935798	0.779679	0.87966
tr|Q8IAX5|Q8IAX5_PLAF7 40S ribosomal protein S16, putative OS=Plasmodium falciparum (isolate 3D7) GN=PF08_0076 PE=1 SV=1	PF08_0076	0.000189682	1.42428	1.6624	1.5679	4	1.16369	0.781822	0.703575
tr|Q8IAX6|Q8IAX6_PLAF7 60S ribosomal protein L13 OS=Plasmodium falciparum (isolate 3D7) GN=PF08_0075 PE=3 SV=1	PF08_0075	0.003942	1.62647	1.5383	1.5387	4	1.17685	0.783039	0.682138
tr|Q8IAX8|Q8IAX8_PLAF7 DNA/RNA-binding protein Alba, putative OS=Plasmodium falciparum (isolate 3D7) GN=PF08_0074 PE=4 SV=1	PF08_0074	1.3111	0.92081	1.0674	1.1641	4	1.11585	0.164153	0.252929
tr|Q8IAZ1|Q8IAZ1_PLAF7 Uncharacterized protein OS=Plasmodium falciparum (isolate 3D7) GN=MAL8P1.85 PE=4 SV=1	MAL8P1.85	0.0153419	0.908467	0.7994	0.89838	4	0.655397	0.429532	0.206933
tr|Q8IAZ3|Q8IAZ3_PLAF7 Eukaryotic translation initiation factor 3 subunit G OS=Plasmodium falciparum (isolate 3D7) GN=MAL8P1.83 PE=3 SV=1	MAL8P1.83	0.46012	1.06778	1.158	1.1249	4	0.952701	0.330495	0.793327
tr|Q8IB03|Q8IB03_PLAF7 ClpB protein, putative OS=Plasmodium falciparum (isolate 3D7) GN=PF08_0063 PE=1 SV=1	PF08_0063	1.1413	0.896379	0.81056	0.91233	4	0.940142	0.141356	0.459259
tr|Q8IB09|Q8IB09_PLAF7 Asparagine-rich antigen OS=Plasmodium falciparum (isolate 3D7) GN=PF08_0060 PE=4 SV=1	PF08_0060	0.00280661	1.46282	1.1104	1.3757	4	0.987932	0.673636	0.97367
tr|Q8IB14|Q8IB14_PLAF7 High mobility group protein OS=Plasmodium falciparum (isolate 3D7) GN=PfHMGB2 PE=1 SV=1	PfHMGB2	0.000146655	1.39072	1.541	1.4124	4	1.08607	0.726979	0.828073
tr|Q8IB24|Q8IB24_PLAF7 Heat shock 70 kDa protein OS=Plasmodium falciparum (isolate 3D7) GN=PF08_0054 PE=3 SV=1	PF08_0054	1.3071	1.9111	1.8187	2.2148	4	1.81292	0.377286	0.0230071
tr|Q8IB31|Q8IB31_PLAF7 Uncharacterized protein OS=Plasmodium falciparum (isolate 3D7) GN=MAL8P1.62 PE=4 SV=1	MAL8P1.62	0.000582126	0.859107	0.86678	0.97673	4	0.6758	0.45334	0.248004
tr|Q8IB44|Q8IB44_PLAF7 Uncharacterized protein OS=Plasmodium falciparum (isolate 3D7) GN=MAL8P1.53 PE=4 SV=1	MAL8P1.53	0.000705675	1.15283	0.92957	0.88387	4	0.741744	0.507809	0.383976
tr|Q8IB60|Q8IB60_PLAF7 PfSec23 protein OS=Plasmodium falciparum (isolate 3D7) GN=Pfsec23 PE=2 SV=1	Pfsec23	0.0201408	2.07671	2.2005	2.8246	4	1.78049	1.21835	0.290175
tr|Q8IB66|Q8IB66_PLAF7 RNA binding protein, putative OS=Plasmodium falciparum (isolate 3D7) GN=MAL8P1.40 PE=4 SV=1	MAL8P1.40	0.000150112	0.930406	1.0498	1.0898	4	0.767539	0.516054	0.434033
tr|Q8IB67|Q8IB67_PLAF7 Histone acetyltransferase GCN5, putative OS=Plasmodium falciparum (isolate 3D7) GN=gcn5 PE=1 SV=2	gcn5	0.0175963	1.10687	1.1177	0.97614	4	0.804576	0.528583	0.513251
tr|Q8IB72|Q8IB72_PLAF7 DNAJ protein, putative OS=Plasmodium falciparum (isolate 3D7) GN=PF08_0032 PE=4 SV=1	PF08_0032	0.00023761	0.762137	0.79561	0.87425	4	0.608059	0.40793	0.150399
tr|Q8IB73|Q8IB73_PLAF7 Oxoglutarate/malate translocator protein, putative OS=Plasmodium falciparum (isolate 3D7) GN=PF08_0031 PE=3 SV=1	PF08_0031	0.00207513	0.849652	1.4244	0.84348	4	0.779902	0.585747	0.506927
tr|Q8IB78|Q8IB78_PLAF7 Nucleoside transporter, putative OS=Plasmodium falciparum (isolate 3D7) GN=MAL8P1.32 PE=4 SV=1	MAL8P1.32	0.76368	1.00356	0.97092	0.95244	4	0.922651	0.108068	0.247685
tr|Q8IBA0|Q8IBA0_PLAF7 Receptor for activated C kinase homolog, PfRACK OS=Plasmodium falciparum (isolate 3D7) GN=PfRACK PE=4 SV=1	PfRACK	1.8056	1.42937	1.9564	1.8167	4	1.75202	0.22578	0.00689602
tr|Q8IBA2|Q8IBA2_PLAF7 RNA helicase, putative OS=Plasmodium falciparum (isolate 3D7) GN=MAL8P1.19 PE=3 SV=1	MAL8P1.19	0.0568767	1.1821	0.40154	1.1512	4	0.69793	0.559367	0.359211
tr|Q8IBB4|Q8IBB4_PLAF7 Uncharacterized protein OS=Plasmodium falciparum (isolate 3D7) GN=PF08_0010 PE=4 SV=1	PF08_0010	0.00509051	1.0733	1.0253	1.0652	4	0.792221	0.525173	0.486572
tr|Q8IBC3|Q8IBC3_PLAF7 Prohibitin, putative OS=Plasmodium falciparum (isolate 3D7) GN=PF08_0006 PE=4 SV=1	PF08_0006	0.0410042	0.939496	0.90129	0.907	4	0.697198	0.437786	0.260531
tr|Q8IBD0|Q8IBD0_PLAF7 Uncharacterized protein OS=Plasmodium falciparum (isolate 3D7) GN=PF08_0004 PE=4 SV=1	PF08_0004	0.00176918	1.06726	0.96743	0.78279	4	0.704812	0.483282	0.309098
tr|Q8IBD1|Q8IBD1_PLAF7 Tryptophan/threonine-rich antigen OS=Plasmodium falciparum (isolate 3D7) GN=PF08_0003 PE=4 SV=1	PF08_0003	0.00033424	1.00929	1.0627	0.92333	4	0.748912	0.502344	0.391141
tr|Q8IBE9|Q8IBE9_PLAF7 Uncharacterized protein OS=Plasmodium falciparum (isolate 3D7) GN=MAL7P1.174 PE=4 SV=1	MAL7P1.174	0.0257077	0.888021	0.91527	0.9973	4	0.706575	0.456281	0.288662
tr|Q8IBF1|Q8IBF1_PLAF7 Uncharacterized protein OS=Plasmodium falciparum (isolate 3D7) GN=MAL7P1.172 PE=4 SV=1	MAL7P1.172	0.00358847	0.903342	1.1736	1.056	4	0.784133	0.531995	0.476467
tr|Q8IBF2|Q8IBF2_PLAF7 Uncharacterized protein OS=Plasmodium falciparum (isolate 3D7) GN=MAL7P1.171 PE=4 SV=1	MAL7P1.171	0.65109	0.851426	0.89488	0.83191	4	0.807327	0.107432	0.0371043
tr|Q8IBF6|Q8IBF6_PLAF7 Transcription factor with AP2 domain(S), putative OS=Plasmodium falciparum (isolate 3D7) GN=ApiAP2 PE=4 SV=1	ApiAP2	0.0568767	0.83653	2.2509	6.71167	4	2.46399	2.97383	0.397426
tr|Q8IBH7|Q8IBH7_PLAF7 Eukaryotic translation initiation factor 2 alpha subunit, putative OS=Plasmodium falciparum (isolate 3D7) GN=PF07_0117 PE=4 SV=1	PF07_0117	0.000984343	2.0312	1.4326	1.7488	4	1.3034	0.902044	0.549326
tr|Q8IBH9|Q8IBH9_PLAF7 Cation transporting ATPase, cation transporter OS=Plasmodium falciparum (isolate 3D7) GN=PF07_0115 PE=3 SV=1	PF07_0115	0.00287029	0.945001	0.78799	0.84483	4	0.645173	0.433093	0.19983
tr|Q8IBI3|Q8IBI3_PLAF7 Proteasome subunit alpha type OS=Plasmodium falciparum (isolate 3D7) GN=PF07_0112 PE=3 SV=1	PF07_0112	0.00155746	1.88954	2.0572	2.3347	4	1.57075	1.06211	0.361236
tr|Q8IBI5|Q8IBI5_PLAF7 Cysteine desulfurase, putative OS=Plasmodium falciparum (isolate 3D7) GN=MAL7P1.150 PE=3 SV=1	MAL7P1.150	0.492441	0.695314	0.75876	0.98092	4	0.731859	0.201173	0.0759631
tr|Q8IBI8|Q8IBI8_PLAF7 Protein phosphatase, putative OS=Plasmodium falciparum (isolate 3D7) GN=PF07_0110 PE=4 SV=1	PF07_0110	0.00225371	1.10407	0.81213	0.95011	4	0.717141	0.491282	0.332966
tr|Q8IBJ1|Q8IBJ1_PLAF7 Ubiquitin carboxyl-terminal hydrolase OS=Plasmodium falciparum (isolate 3D7) GN=MAL7P1.147 PE=3 SV=1	MAL7P1.147	0.0135393	1.04471	1.3554	1.4048	4	0.954613	0.647311	0.897363
tr|Q8IBJ9|Q8IBJ9_PLAF7 Mago nashi protein homolog, putative OS=Plasmodium falciparum (isolate 3D7) GN=MAL7P1.139 PE=4 SV=2	MAL7P1.139	0.0568767	1.19414	1.2927	1.41944	4	0.99079	0.629401	0.978491
tr|Q8IBK8|Q8IBK8_PLAF7 Mitochondrial import inner membrane translocase subunit tim14, putative OS=Plasmodium falciparum (isolate 3D7) GN=PF07_0103 PE=4 SV=1	PF07_0103	0.254686	34.9339	0.92948	0.135073	4	9.06328	17.2506	0.418833
tr|Q8IBL4|Q8IBL4_PLAF7 Uncharacterized protein OS=Plasmodium falciparum (isolate 3D7) GN=MAL7P1.126 PE=4 SV=1	MAL7P1.126	0.00162438	0.520915	0.66037	1.1291	4	0.578002	0.464027	0.166512
tr|Q8IBL9|Q8IBL9_PLAF7 Uncharacterized protein OS=Plasmodium falciparum (isolate 3D7) GN=PF07_0097 PE=4 SV=1	PF07_0097	0.00288878	25.8265	0.0790722	0.0855393	4	6.49851	12.8854	0.456137
tr|Q8IBM9|Q8IBM9_PLAF7 Obg-like ATPase 1 OS=Plasmodium falciparum (isolate 3D7) GN=MAL7P1.122 PE=3 SV=1	MAL7P1.122	0.0259992	3.31862	3.1081	3.2404	4	2.42328	1.60055	0.17338
tr|Q8IBN5|Q8IBN5_PLAF7 40S ribosomal protein S5, putative OS=Plasmodium falciparum (isolate 3D7) GN=PF07_0088 PE=1 SV=1	PF07_0088	0.000214006	1.51925	1.7152	1.6573	4	1.22299	0.819318	0.624064
tr|Q8IBP0|Q8IBP0_PLAF7 Uncharacterized protein OS=Plasmodium falciparum (isolate 3D7) GN=PF07_0087 PE=4 SV=1	PF07_0087	0.4188	0.814531	0.7321	0.79593	4	0.69034	0.184437	0.0438015
tr|Q8IBP8|Q8IBP8_PLAF7 Ferrodoxin reductase-like protein OS=Plasmodium falciparum (isolate 3D7) GN=PF07_0085 PE=4 SV=1	PF07_0085	0.00088349	0.808211	0.82142	1.2714	4	0.725479	0.528872	0.375531
tr|Q8IBQ5|Q8IBQ5_PLAF7 40S ribosomal protein S10, putative OS=Plasmodium falciparum (isolate 3D7) GN=PF07_0080 PE=1 SV=1	PF07_0080	0.000523297	1.94099	2.2042	1.6994	4	1.46128	0.995417	0.422388
tr|Q8IBQ6|Q8IBQ6_PLAF7 60S ribosomal protein L11a, putative OS=Plasmodium falciparum (isolate 3D7) GN=PF07_0079 PE=1 SV=1	PF07_0079	0.0167485	1.6785	1.8113	1.5302	4	1.25919	0.836212	0.579218
tr|Q8IBR6|Q8IBR6_PLAF7 Prefoldin subunit 3, putative OS=Plasmodium falciparum (isolate 3D7) GN=MAL7P1.94 PE=4 SV=1	MAL7P1.94	1.04342	1.66475	1.6894	10.4347	4	3.70807	4.49437	0.314557
tr|Q8IBS3|Q8IBS3_PLAF7 Seryl-tRNA synthetase, putative OS=Plasmodium falciparum (isolate 3D7) GN=PF07_0073 PE=3 SV=1	PF07_0073	0.0568767	3.60114	3.2581	4.3794	4	2.82388	1.90339	0.151163
tr|Q8IBT2|Q8IBT2_PLAF7 Eukaryotic translation initiation factor 3 subunit I OS=Plasmodium falciparum (isolate 3D7) GN=MAL7P1.81 PE=3 SV=1	MAL7P1.81	0.78923	1.11011	1.1706	1.1388	4	1.05219	0.177036	0.59695
tr|Q8IBT7|Q8IBT7_PLAF7 Uncharacterized protein OS=Plasmodium falciparum (isolate 3D7) GN=MAL7P1.77 PE=4 SV=1	MAL7P1.77	8.75807e-05	0.581463	0.64241	0.62958	4	0.463385	0.309977	0.0405728
tr|Q8IBU1|Q8IBU1_PLAF7 Zinc transporter, putative OS=Plasmodium falciparum (isolate 3D7) GN=PF07_0065 PE=4 SV=1	PF07_0065	0.00348366	0.718391	0.92741	0.95207	4	0.650339	0.443795	0.213162
tr|Q8IBV7|Q8IBV7_PLAF7 Histone H2B OS=Plasmodium falciparum (isolate 3D7) GN=PF07_0054 PE=3 SV=1	PF07_0054	0.00808845	0.794029	0.88478	0.82612	4	0.628254	0.415148	0.171233
tr|Q8IBX7|Q8IBX7_PLAF7 Uncharacterized protein OS=Plasmodium falciparum (isolate 3D7) GN=MAL7P1.36 PE=4 SV=1	MAL7P1.36	0.00730128	1.34826	1.2826	1.5926	4	1.05769	0.712849	0.881703
tr|Q8IBY4|Q8IBY4_PLAF7 60S ribosomal protein L34-A, putative OS=Plasmodium falciparum (isolate 3D7) GN=PF07_0043 PE=1 SV=1	PF07_0043	0.000359217	427.45	1.5844	1.8336	4	107.717	213.157	0.390465
tr|Q8IBY8|Q8IBY8_PLAF7 Uncharacterized protein OS=Plasmodium falciparum (isolate 3D7) GN=PF07_0042 PE=4 SV=1	PF07_0042	0.00304481	0.931706	0.98609	0.84979	4	0.692658	0.463143	0.276408
tr|Q8IBZ2|Q8IBZ2_PLAF7 Lysophospholipase, putative OS=Plasmodium falciparum (isolate 3D7) GN=PF07_0040 PE=4 SV=1	PF07_0040	2.7878	1.0534	1.0279	0.90224	4	1.44283	0.899075	0.397214
tr|Q8IC01|Q8IC01_PLAF7 Cg4 protein OS=Plasmodium falciparum (isolate 3D7) GN=PF07_0033 PE=3 SV=1	PF07_0033	0.0592599	2.78987	2.8719	2.8007	4	2.13043	1.38126	0.200191
tr|Q8IC05|Q8IC05_PLAF7 Heat shock protein 86 OS=Plasmodium falciparum (isolate 3D7) GN=PF07_0029 PE=1 SV=1	PF07_0029	1.0848	2.71385	2.8106	3.0574	4	2.41666	0.899613	0.0512854
tr|Q8IC08|Q8IC08_PLAF7 DNA-directed RNA polymerase 2 8.2 kDa polypeptide, putative OS=Plasmodium falciparum (isolate 3D7) GN=PF07_0027 PE=3 SV=1	PF07_0027	0.00242899	1.66301	1.1369	1.1159	4	0.979559	0.698864	0.957031
tr|Q8IC16|Q8IC16_PLAF7 DNA helicase OS=Plasmodium falciparum (isolate 3D7) GN=PF07_0023 PE=3 SV=1	PF07_0023	0.0185275	1.15209	1.1476	1.104	4	0.855554	0.558439	0.640656
tr|Q8IC35|Q8IC35_PLAF7 Erythrocyte membrane-associated antigen OS=Plasmodium falciparum (isolate 3D7) GN=MAL7P1.12 PE=4 SV=1	MAL7P1.12	0.0404161	1.22354	1.1773	1.1814	4	0.905664	0.577211	0.765246
tr|Q8IC37|Q8IC37_PLAF7 Uncharacterized protein OS=Plasmodium falciparum (isolate 3D7) GN=MAL7P1.11 PE=4 SV=1	MAL7P1.11	0.0568767	0.961261	0.8263	0.88191	4	0.681587	0.42014	0.226837
tr|Q8IC42|Q8IC42_PLAF7 Uncharacterized protein OS=Plasmodium falciparum (isolate 3D7) GN=PF07_0008 PE=4 SV=1	PF07_0008	0.000490014	1.33007	1.3433	0.98072	4	0.913645	0.631497	0.802222
tr|Q8IC43|Q8IC43_PLAF7 Uncharacterized protein OS=Plasmodium falciparum (isolate 3D7) GN=PF07_0007 PE=4 SV=1	PF07_0007	0.554264	1.30554	1.4166	1.0294	4	1.07645	0.384308	0.717349
tr|Q8ID24|Q8ID24_PLAF7 Mitochondrial import inner membrane translocase, putative OS=Plasmodium falciparum (isolate 3D7) GN=PF13_0358 PE=4 SV=1	PF13_0358	0.00029162	1.17302	0.96429	0.0221202	4	0.539931	0.616501	0.232388
tr|Q8ID26|Q8ID26_PLAF7 Uncharacterized protein OS=Plasmodium falciparum (isolate 3D7) GN=PF13_0356 PE=4 SV=1	PF13_0356	0.00921215	1.09984	1.166	1.3058	4	0.895214	0.596875	0.748713
tr|Q8ID28|Q8ID28_PLAF7 Proteasome regulatory subunit, putative OS=Plasmodium falciparum (isolate 3D7) GN=MAL13P1.343 PE=4 SV=1	MAL13P1.343	0.00311101	1.49912	1.6494	1.6595	4	1.20278	0.803136	0.648337
tr|Q8ID31|Q8ID31_PLAF7 Alanine--tRNA ligase OS=Plasmodium falciparum (isolate 3D7) GN=PF13_0354 PE=3 SV=1	PF13_0354	0.0194176	3.35222	3.3844	4.2053	4	2.74033	1.85641	0.15748
tr|Q8ID32|Q8ID32_PLAF7 Ribosome biogenesis protein MRT4, putative OS=Plasmodium falciparum (isolate 3D7) GN=MAL13P1.341 PE=3 SV=1	MAL13P1.341	0.00116477	1.04216	1.1363	1.2597	4	0.85983	0.579333	0.661581
tr|Q8ID37|Q8ID37_PLAF7 U1 small nuclear ribonucleoprotein, putative OS=Plasmodium falciparum (isolate 3D7) GN=MAL13P1.338 PE=4 SV=1	MAL13P1.338	0.00305448	0.928591	0.98361	1.0362	4	0.737864	0.491839	0.364624
tr|Q8ID43|Q8ID43_PLAF7 Nucleoside diphosphate kinase OS=Plasmodium falciparum (isolate 3D7) GN=PF13_0349 PE=1 SV=1	PF13_0349	0.0181657	3.3456	2.5595	3.1496	4	2.26822	1.53679	0.19741
tr|Q8ID50|Q8ID50_PLAF7 60S ribosomal protein L40/UBI, putative OS=Plasmodium falciparum (isolate 3D7) GN=PF13_0346 PE=1 SV=1;tr|Q7KQK2|Q7KQK2_PLAF7 PfpUB Plasmodium falciparum polyubiquitin OS=Plasmodium falciparum (isolate 3D7) GN=PFL0585w PE=4 SV=1	PF13_0346	3.15559e-05	1.77506	1.5161	1.8629	4	1.28852	0.871518	0.555215
tr|Q8ID59|Q8ID59_PLAF7 DNA-directed RNA polymerase 2, putative OS=Plasmodium falciparum (isolate 3D7) GN=PF13_0341 PE=3 SV=1	PF13_0341	0.0568767	0.331576	0.167888	0.462101	4	0.25461	0.178508	0.00359938
tr|Q8ID84|Q8ID84_PLAF7 Uncharacterized protein OS=Plasmodium falciparum (isolate 3D7) GN=PF13_0331 PE=4 SV=1	PF13_0331	0.0215437	0.907359	0.95067	0.97997	4	0.714886	0.463189	0.306001
tr|Q8ID85|Q8ID85_PLAF7 ATP-dependent DNA helicase, putative OS=Plasmodium falciparum (isolate 3D7) GN=PF13_0330 PE=4 SV=1	PF13_0330	0.000547473	1.19753	1.3271	1.2937	4	0.95472	0.638482	0.896199
tr|Q8IDB0|Q8IDB0_PLAF7 40S ribosomal protein S13, putative OS=Plasmodium falciparum (isolate 3D7) GN=PF13_0316 PE=1 SV=1	PF13_0316	1.098	1.42355	1.6844	1.543	4	1.43724	0.25003	0.0395528
tr|Q8IDB7|Q8IDB7_PLAF7 RNA binding protein, putative OS=Plasmodium falciparum (isolate 3D7) GN=PF13_0315 PE=4 SV=1	PF13_0315	0.00516347	1.14871	1.0215	1.1291	4	0.826119	0.550153	0.572196
tr|Q8IDB8|Q8IDB8_PLAF7 Uncharacterized protein OS=Plasmodium falciparum (isolate 3D7) GN=MAL13P1.288 PE=4 SV=1	MAL13P1.288	0.00120843	0.9298	0.84073	0.79607	4	0.641952	0.430764	0.195022
tr|Q8IDC4|Q8IDC4_PLAF7 Preribosomal processosome UTP, putative OS=Plasmodium falciparum (isolate 3D7) GN=PF13_0310 PE=4 SV=1	PF13_0310	0.222409	0.97704	0.9511	0.0990558	4	0.562401	0.466653	0.157398
tr|Q8IDC6|Q8IDC6_PLAF7 Pyrroline carboxylate reductase OS=Plasmodium falciparum (isolate 3D7) GN=MAL13P1.284 PE=1 SV=1	MAL13P1.284	0.00718222	2.9708	3.2218	2.5322	4	2.18299	1.47827	0.207795
tr|Q8IDE0|Q8IDE0_PLAF7 Mitochondrial inner membrane translocase, putative OS=Plasmodium falciparum (isolate 3D7) GN=PF13_0300 PE=4 SV=1	PF13_0300	0.00196752	2.68351	0.157046	0.044505	4	0.721757	1.30947	0.699498
tr|Q8IDF0|Q8IDF0_PLAF7 DNA helicase OS=Plasmodium falciparum (isolate 3D7) GN=PF13_0291 PE=3 SV=1	PF13_0291	0.00459583	1.26949	1.3886	1.2121	4	0.968696	0.646923	0.929005
tr|Q8IDF7|Q8IDF7_PLAF7 V-type ATPase, putative OS=Plasmodium falciparum (isolate 3D7) GN=MAL13P1.271 PE=3 SV=1	MAL13P1.271	3.4975	0.935016	0.90569	1.0461	4	1.59608	1.26906	0.416826
tr|Q8IDF8|Q8IDF8_PLAF7 Putative rRNA methyltransferase OS=Plasmodium falciparum (isolate 3D7) GN=PF13_0286 PE=3 SV=1	PF13_0286	0.00619829	1.02494	1.0974	1.4766	4	0.901284	0.628734	0.774078
tr|Q8IDG2|Q8IDG2_PLAF7 Proteasome subunit alpha type OS=Plasmodium falciparum (isolate 3D7) GN=MAL13P1.270 PE=3 SV=1	MAL13P1.270	0.0568767	1.75818	1.9318	2.2152	4	1.49051	0.974143	0.38809
tr|Q8IDG3|Q8IDG3_PLAF7 Proteasome subunit alpha type OS=Plasmodium falciparum (isolate 3D7) GN=PF13_0282 PE=3 SV=1	PF13_0282	0.00334271	2.09367	2.3624	1.9879	4	1.61183	1.08385	0.341024
tr|Q8IDG4|Q8IDG4_PLAF7 Uncharacterized protein OS=Plasmodium falciparum (isolate 3D7) GN=PF13_0281 PE=4 SV=1	PF13_0281	0.00488378	1.01936	1.1424	0.91468	4	0.77033	0.518715	0.44109
tr|Q8IDG8|Q8IDG8_PLAF7 Membrane-associated histidine rich protein 2 OS=Plasmodium falciparum (isolate 3D7) GN=PF13_0276 PE=4 SV=1	PF13_0276	0.000110529	318.85	0.0194493	0.843763	4	79.9282	159.281	0.394718
tr|Q8IDH5|Q8IDH5_PLAF7 Thioredoxin-related protein, putative OS=Plasmodium falciparum (isolate 3D7) GN=PF13_0272 PE=4 SV=1	PF13_0272	0.44551	0.835352	0.89015	0.87297	4	0.760996	0.211565	0.108987
tr|Q8IDI2|Q8IDI2_PLAF7 Uncharacterized protein OS=Plasmodium falciparum (isolate 3D7) GN=PF13_0270 PE=4 SV=1	PF13_0270	0.000875063	1.66041	0.96847	0.026221	4	0.663995	0.802504	0.463835
tr|Q8IDI5|Q8IDI5_PLAF7 60S ribosomal protein L17, putative OS=Plasmodium falciparum (isolate 3D7) GN=PF13_0268 PE=1 SV=1	PF13_0268	2.9562	1.41399	1.5631	1.5931	4	1.8816	0.720671	0.0919576
tr|Q8IDI7|Q8IDI7_PLAF7 Uncharacterized protein OS=Plasmodium falciparum (isolate 3D7) GN=MAL13P1.258 PE=4 SV=1	MAL13P1.258	0.00906414	0.644995	0.79665	0.74918	4	0.549972	0.366126	0.0910031
tr|Q8IDJ8|Q8IDJ8_PLAF7 Lysine--tRNA ligase OS=Plasmodium falciparum (isolate 3D7) GN=PF13_0262 PE=1 SV=1	PF13_0262	0.00325549	3.71499	3.6937	4.1505	4	2.89061	1.93638	0.145884
tr|Q8IDK7|Q8IDK7_PLAF7 Glutamate--tRNA ligase, putative OS=Plasmodium falciparum (isolate 3D7) GN=PF13_0257 PE=3 SV=1	PF13_0257	0.304602	2.76832	2.8346	4.1712	4	2.51968	1.61194	0.155842
tr|Q8IDM2|Q8IDM2_PLAF7 Ethanolamine-phosphate cytidylyltransferase, putative OS=Plasmodium falciparum (isolate 3D7) GN=PF13_0253 PE=4 SV=1	PF13_0253	0.0568767	16.7893	4.01058	4.0944	4	6.23778	7.28222	0.245873
tr|Q8IDM3|Q8IDM3_PLAF7 Uncharacterized protein OS=Plasmodium falciparum (isolate 3D7) GN=MAL13P1.237 PE=4 SV=1	MAL13P1.237	1.5051	1.36112	1.3702	1.5761	4	1.45313	0.105144	0.00328411
tr|Q8IDN2|Q8IDN2_PLAF7 Uncharacterized protein OS=Plasmodium falciparum (isolate 3D7) GN=PF13_0245 PE=4 SV=1	PF13_0245	0.436434	0.228387	0.732859	1.03694	4	0.608655	0.352665	0.113111
tr|Q8IDN4|Q8IDN4_PLAF7 Nucleic acid binding protein, putative OS=Plasmodium falciparum (isolate 3D7) GN=MAL13P1.233 PE=4 SV=1	MAL13P1.233	0.00729431	1.52718	1.5837	1.9911	4	1.27732	0.87154	0.569755
tr|Q8IDN6|Q8IDN6_PLAF7 Sec61 alpha subunit, PfSec61 OS=Plasmodium falciparum (isolate 3D7) GN=Sec61 PE=3 SV=1	Sec61	0.000105749	0.856678	0.74461	0.88706	4	0.622113	0.419172	0.169169
tr|Q8IDP4|Q8IDP4_PLAF7 Thioredoxin OS=Plasmodium falciparum (isolate 3D7) GN=trx2 PE=1 SV=1	trx2	0.00169236	80.9931	0.0346233	0.684802	4	20.4286	40.3776	0.406868
tr|Q8IDP8|Q8IDP8_PLAF7 Aspartate carbamoyltransferase OS=Plasmodium falciparum (isolate 3D7) GN=atcasE PE=3 SV=1	atcasE	0.000188455	0.883236	0.98862	0.97791	4	0.712489	0.477222	0.31461
tr|Q8IDP9|Q8IDP9_PLAF7 Uncharacterized protein OS=Plasmodium falciparum (isolate 3D7) GN=PF13_0239 PE=4 SV=1	PF13_0239	0.0103733	0.399473	0.13259	1.0212	4	0.390909	0.450509	0.073536
tr|Q8IDQ2|Q8IDQ2_PLAF7 Kelch protein, putative OS=Plasmodium falciparum (isolate 3D7) GN=PF13_0238 PE=4 SV=1	PF13_0238	0.000420685	1.23971	1.1989	1.0004	4	0.859858	0.582415	0.663263
tr|Q8IDQ9|Q8IDQ9_PLAF7 Phosphoethanolamine N-methyltransferase OS=Plasmodium falciparum (isolate 3D7) GN=PfPMT PE=4 SV=1	PfPMT	1.1126	3.33322	3.3846	4.2324	4	3.01571	1.33405	0.056672
tr|Q8IDR5|Q8IDR5_PLAF7 Casein kinase II subunit beta OS=Plasmodium falciparum (isolate 3D7) GN=PfCK2beta2 PE=3 SV=1	PfCK2beta2	0.0214678	1.88094	1.8936	1.5464	4	1.3356	0.890718	0.505866
tr|Q8IDR9|Q8IDR9_PLAF7 40S ribosomal protein S6, putative OS=Plasmodium falciparum (isolate 3D7) GN=PF13_0228 PE=1 SV=1	PF13_0228	1.9352	1.46499	1.4058	1.5428	4	1.5872	0.238689	0.0160857
tr|Q8IDS0|Q8IDS0_PLAF7 Vacuolar ATP synthase subunit D, putative OS=Plasmodium falciparum (isolate 3D7) GN=PF13_0227 PE=4 SV=1	PF13_0227	0.410213	1.36156	1.5156	1.2729	4	1.14007	0.496795	0.612233
tr|Q8IDS6|Q8IDS6_PLAF7 60S ribosomal protein L18a OS=Plasmodium falciparum (isolate 3D7) GN=PF13_0224 PE=1 SV=1	PF13_0224	2.2066	1.44377	1.6149	1.653	4	1.72957	0.330782	0.021616
tr|Q8IDT3|Q8IDT3_PLAF7 Uncharacterized protein OS=Plasmodium falciparum (isolate 3D7) GN=PF13_0219 PE=4 SV=1	PF13_0219	0.00690025	1.05082	0.91933	1.1729	4	0.787487	0.530592	0.481679
tr|Q8IDV0|Q8IDV0_PLAF7 Elongation factor 1-gamma, putative OS=Plasmodium falciparum (isolate 3D7) GN=PF13_0214 PE=4 SV=2	PF13_0214	0.231582	3.77829	3.7643	4.1196	4	2.97344	1.83528	0.120643
tr|Q8IDV1|Q8IDV1_PLAF7 60S ribosomal protein L6-2, putative OS=Plasmodium falciparum (isolate 3D7) GN=PF13_0213 PE=1 SV=1	PF13_0213	6.48528e-05	1.41937	1.4825	1.6483	4	1.13756	0.764449	0.742775
tr|Q8IDW0|Q8IDW0_PLAF7 1-deoxy-D-xylulose 5-phosphate synthase OS=Plasmodium falciparum (isolate 3D7) GN=MAL13P1.186 PE=4 SV=1	MAL13P1.186	0.00464311	0.807754	0.84001	0.83195	4	0.621089	0.411193	0.162555
tr|Q8IDW4|Q8IDW4_PLAF7 Nuclear movement protein, putative OS=Plasmodium falciparum (isolate 3D7) GN=PF13_0204 PE=4 SV=1	PF13_0204	0.0568767	8.81262	2.5376	4.144	4	3.88777	3.68865	0.215379
tr|Q8IDX8|Q8IDX8_PLAF7 Merozoite Surface Protein 7, MSP7 OS=Plasmodium falciparum (isolate 3D7) GN=MSP7 PE=4 SV=1	MSP7	0.00182938	0.314304	0.0159609	0.70129	4	0.258346	0.328574	0.0203153
tr|Q8IDY3|Q8IDY3_PLAF7 Uncharacterized protein OS=Plasmodium falciparum (isolate 3D7) GN=PF13_0192 PE=4 SV=1	PF13_0192	0.000217507	0.830841	0.69773	0.79731	4	0.581525	0.391639	0.122194
tr|Q8IDZ5|Q8IDZ5_PLAF7 Transmembrane protein Tmp21 homologue, putative OS=Plasmodium falciparum (isolate 3D7) GN=MAL13P1.171 PE=4 SV=1	MAL13P1.171	0.00446777	0.817728	0.98782	0.88836	4	0.674594	0.452166	0.245665
tr|Q8IDZ8|Q8IDZ8_PLAF7 Cochaperonin OS=Plasmodium falciparum (isolate 3D7) GN=PfCpn20 PE=3 SV=1	PfCpn20	0.000129611	0.951928	0.98478	1.0068	4	0.735909	0.491038	0.360891
tr|Q8IDZ9|Q8IDZ9_PLAF7 Isoleucine-tRNA ligase, putative OS=Plasmodium falciparum (isolate 3D7) GN=PF13_0179 PE=3 SV=1	PF13_0179	0.138062	3.44828	2.935	4.245	4	2.69158	1.78563	0.154442
tr|Q8IE00|Q8IE00_PLAF7 Eukaryotic translation initiation factor 6 OS=Plasmodium falciparum (isolate 3D7) GN=EIF6 PE=3 SV=1	EIF6	0.0167135	0.84868	0.70112	1.562	4	0.782128	0.633785	0.541137
tr|Q8IE09|Q8IE09_PLAF7 60S ribosomal protein L23, putative OS=Plasmodium falciparum (isolate 3D7) GN=PF13_0171 PE=1 SV=1	PF13_0171	0.00172657	1.41295	1.5745	1.6806	4	1.16744	0.784898	0.69839
tr|Q8IE14|Q8IE14_PLAF7 Signal peptidase I OS=Plasmodium falciparum (isolate 3D7) GN=SP21 PE=4 SV=1	SP21	0.00135672	0.567851	0.27784	0.0954347	4	0.23562	0.24946	0.00873608
tr|Q8IE18|Q8IE18_PLAF7 Uncharacterized protein OS=Plasmodium falciparum (isolate 3D7) GN=PF13_0165 PE=4 SV=1	PF13_0165	0.0860239	1.06308	0.92242	1.1127	4	0.796057	0.480167	0.458034
tr|Q8IE20|Q8IE20_PLAF7 Elongation factor Tu OS=Plasmodium falciparum (isolate 3D7) GN=MAL13P1.164 PE=3 SV=1	MAL13P1.164	0.342795	0.7414	0.6401	0.85812	4	0.645604	0.220653	0.0488723
tr|Q8IE22|Q8IE22_PLAF7 ER lumen protein retaining receptor 1, putative OS=Plasmodium falciparum (isolate 3D7) GN=MAL13P1.163 PE=4 SV=1	MAL13P1.163	0.000300242	0.944822	0.8307	0.90024	4	0.669016	0.448277	0.236253
tr|Q8IE31|Q8IE31_PLAF7 Uncharacterized protein OS=Plasmodium falciparum (isolate 3D7) GN=PF13_0162 PE=4 SV=1	PF13_0162	0.00537966	1.27905	0.99487	1.3302	4	0.902375	0.615921	0.77202
tr|Q8IE40|Q8IE40_PLAF7 Ribose-phosphate pyrophosphokinase, putative OS=Plasmodium falciparum (isolate 3D7) GN=PF13_0157 PE=4 SV=1	PF13_0157	0.000449468	1.01297	0.77452	1.0994	4	0.721834	0.500162	0.34712
tr|Q8IE43|Q8IE43_PLAF7 Uncharacterized protein OS=Plasmodium falciparum (isolate 3D7) GN=PF13_0154 PE=4 SV=1	PF13_0154	0.000893095	0.720513	0.84446	0.85364	4	0.604877	0.407206	0.147617
tr|Q8IE52|Q8IE52_PLAF7 Chromatin assembly factor 1 subunit, putative OS=Plasmodium falciparum (isolate 3D7) GN=PF13_0149 PE=4 SV=1	PF13_0149	0.00398599	0.89214	0.87255	0.9551	4	0.680944	0.452677	0.253429
tr|Q8IE67|Q8IE67_PLAF7 Phosphoribosylpyrophosphate synthetase OS=Plasmodium falciparum (isolate 3D7) GN=PF13_0143 PE=4 SV=1	PF13_0143	1.1922	0.887942	0.88265	0.95818	4	0.980243	0.145438	0.803484
tr|Q8IE68|Q8IE68_PLAF7 Lsm6 homologue, putative OS=Plasmodium falciparum (isolate 3D7) GN=PF13_0142 PE=4 SV=1	PF13_0142	0.0568767	10.6195	1.9233	1.9868	4	3.64663	4.73401	0.344978
tr|Q8IE73|Q8IE73_PLAF7 MSF1-like protein, putative OS=Plasmodium falciparum (isolate 3D7) GN=PF13_0138 PE=4 SV=1	PF13_0138	0.0297506	0.832432	0.77546	0.88156	4	0.629801	0.402376	0.163027
tr|Q8IE81|Q8IE81_PLAF7 Uncharacterized protein OS=Plasmodium falciparum (isolate 3D7) GN=PF13_0134 PE=4 SV=1	PF13_0134	0.000573676	0.90465	1.014	0.88569	4	0.701228	0.470514	0.293648
tr|Q8IE82|Q8IE82_PLAF7 60S ribosomal protein L23a, putative OS=Plasmodium falciparum (isolate 3D7) GN=PF13_0132 PE=1 SV=1	PF13_0132	8.77436e-05	1.05801	1.4766	1.6922	4	1.05672	0.752021	0.88966
tr|Q8IE84|Q8IE84_PLAF7 Vacuolar ATP synthase subunit G, putative OS=Plasmodium falciparum (isolate 3D7) GN=PF13_0130 PE=4 SV=1	PF13_0130	0.000380154	1.44144	1.3246	1.3889	4	1.03883	0.693947	0.917961
tr|Q8IE85|Q8IE85_PLAF7 60S ribosomal protein L6, putative OS=Plasmodium falciparum (isolate 3D7) GN=PF13_0129 PE=1 SV=1	PF13_0129	0.000402217	1.47663	1.5229	1.5242	4	1.13103	0.754078	0.751147
tr|Q8IE99|Q8IE99_PLAF7 Splicing factor, putative OS=Plasmodium falciparum (isolate 3D7) GN=MAL13P1.120 PE=4 SV=1	MAL13P1.120	0.00565993	0.933445	1.1086	0.96843	4	0.754034	0.504624	0.401533
tr|Q8IEB3|Q8IEB3_PLAF7 Uncharacterized protein OS=Plasmodium falciparum (isolate 3D7) GN=PF13_0116 PE=4 SV=1	PF13_0116	0.00087079	1.00662	1.0091	0.9379	4	0.738624	0.492941	0.366743
tr|Q8IEC8|Q8IEC8_PLAF7 DnaJ/SEC63 protein, putative OS=Plasmodium falciparum (isolate 3D7) GN=PF13_0102 PE=4 SV=1	PF13_0102	1.6132	0.854774	0.85296	0.95757	4	1.06963	0.365666	0.728706
tr|Q8IEE2|Q8IEE2_PLAF7 Uncharacterized protein OS=Plasmodium falciparum (isolate 3D7) GN=PF13_0099 PE=4 SV=1	PF13_0099	0.000465019	0.921319	0.97339	1.007	4	0.725544	0.484669	0.339738
tr|Q8IEE5|Q8IEE5_PLAF7 DNA replication licensing factor MCM4-related OS=Plasmodium falciparum (isolate 3D7) GN=PF13_0095 PE=3 SV=1	PF13_0095	0.132751	1.16709	1.3525	1.2048	4	0.964286	0.5601	0.906591
tr|Q8IEG8|Q8IEG8_PLAF7 Uncharacterized protein OS=Plasmodium falciparum (isolate 3D7) GN=MAL13P1.75 PE=4 SV=1	MAL13P1.75	0.00343279	0.786287	0.81335	0.93156	4	0.633657	0.424859	0.183077
tr|Q8IEI6|Q8IEI6_PLAF7 Uncharacterized protein OS=Plasmodium falciparum (isolate 3D7) GN=PF13_0076 PE=4 SV=1	PF13_0076	0.00204959	1.08539	1.55	1.0226	4	0.915009	0.652511	0.811333
tr|Q8IEJ5|Q8IEJ5_PLAF7 Uncharacterized protein OS=Plasmodium falciparum (isolate 3D7) GN=PF13_0071 PE=4 SV=1	PF13_0071	0.000653746	0.944822	1.1689	0.92088	4	0.758814	0.517636	0.420142
tr|Q8IEJ6|Q8IEJ6_PLAF7 Branched-chain alpha keto-acid dehydrogenase, putative OS=Plasmodium falciparum (isolate 3D7) GN=PF13_0070 PE=4 SV=1	PF13_0070	0.00326057	0.602591	0.79595	0.84556	4	0.56184	0.386857	0.108402
tr|Q8IEK1|Q8IEK1_PLAF7 M1-family aminopeptidase OS=Plasmodium falciparum (isolate 3D7) GN=MAL13P1.56 PE=4 SV=1	MAL13P1.56	1.7306	1.65714	1.6998	1.9536	4	1.76028	0.13235	0.00141548
tr|Q8IEK3|Q8IEK3_PLAF7 26S proteasome regulatory subunit 7, putative OS=Plasmodium falciparum (isolate 3D7) GN=PF13_0063 PE=3 SV=2	PF13_0063	0.154082	1.25919	1.3312	1.9364	4	1.17022	0.742383	0.677722
tr|Q8IEL0|Q8IEL0_PLAF7 Uncharacterized protein OS=Plasmodium falciparum (isolate 3D7) GN=MAL13P1.50 PE=4 SV=1	MAL13P1.50	0.000660837	0.933968	0.93236	0.86349	4	0.68262	0.455825	0.258018
tr|Q8IEN2|Q8IEN2_PLAF7 40S ribosomal protein S27, putative OS=Plasmodium falciparum (isolate 3D7) GN=PF13_0045 PE=1 SV=1	PF13_0045	0.775565	1.37534	1.7647	1.60617	4	1.38044	0.433785	0.177695
tr|Q8IEN3|Q8IEN3_PLAF7 Carbamoyl phosphate synthetase OS=Plasmodium falciparum (isolate 3D7) GN=cpsSII PE=4 SV=1	cpsSII	0.000990047	2.59014	3.1677	4.1419	4	2.47518	1.7694	0.194019
tr|Q8IEQ1|Q8IEQ1_PLAF7 26S proteasome regulatory subunit, putative OS=Plasmodium falciparum (isolate 3D7) GN=PF13_0033 PE=3 SV=1	PF13_0033	2.9623	1.68478	1.5578	1.8051	4	2.00249	0.647788	0.0534986
tr|Q8IEQ3|Q8IEQ3_PLAF7 Hydrolase, putative OS=Plasmodium falciparum (isolate 3D7) GN=PF13_0032 PE=4 SV=1	PF13_0032	0.00057648	0.73654	0.81971	0.75945	4	0.579069	0.387254	0.11802
tr|Q8IEQ6|Q8IEQ6_PLAF7 Uncharacterized protein OS=Plasmodium falciparum (isolate 3D7) GN=PF13_0031 PE=4 SV=1	PF13_0031	0.00399951	1.01838	0.95109	1.0484	4	0.755468	0.502628	0.402312
tr|Q8IES0|Q8IES0_PLAF7 Small heat shock protein, putative OS=Plasmodium falciparum (isolate 3D7) GN=PF13_0021 PE=3 SV=1	PF13_0021	0.0116664	1.4334	1.5207	1.6557	4	1.15537	0.767932	0.712865
tr|Q8IES4|Q8IES4_PLAF7 DNA ligase OS=Plasmodium falciparum (isolate 3D7) GN=PfLigI PE=3 SV=1	PfLigI	0.00559454	1.54171	1.6461	1.6076	4	1.20025	0.797603	0.650113
tr|Q8IET1|Q8IET1_PLAF7 Uncharacterized protein OS=Plasmodium falciparum (isolate 3D7) GN=PF13_0018 PE=4 SV=1	PF13_0018	0.016834	0.552059	0.96294	0.93321	4	0.616261	0.44124	0.180351
tr|Q8IET3|Q8IET3_PLAF7 SNARE protein, putative OS=Plasmodium falciparum (isolate 3D7) GN=PfVAMP8 PE=4 SV=1	PfVAMP8	0.00189717	0.699594	0.69553	0.80192	4	0.549735	0.368527	0.0922047
tr|Q8IET7|Q8IET7_PLAF7 40S ribosomal protein S7, putative OS=Plasmodium falciparum (isolate 3D7) GN=PF13_0014 PE=1 SV=1	PF13_0014	0.000647551	1.59086	1.53	1.5188	4	1.16008	0.773601	0.706791
tr|Q8IET8|Q8IET8_PLAF7 ATP dependent DEAD-box helicase, putative OS=Plasmodium falciparum (isolate 3D7) GN=MAL13P1.14 PE=4 SV=1	MAL13P1.14	0.0281082	0.903594	0.85343	1.54318	4	0.832077	0.621182	0.626306
tr|Q8IFM0|Q8IFM0_PLAF7 Uncharacterized protein OS=Plasmodium falciparum (isolate 3D7) GN=PFD1170c PE=4 SV=1	PFD1170c	0.72401	0.987849	1.0365	0.96249	4	0.927712	0.13923	0.375431
tr|Q8IFP1|Q8IFP1_PLAF7 U5 small nuclear ribonucleoprotein-specific protein, putative OS=Plasmodium falciparum (isolate 3D7) GN=PFD1060w PE=4 SV=1	PFD1060w	0.00415355	1.10934	0.93489	1.0594	4	0.776945	0.52039	0.454325
tr|Q8IFP2|Q8IFP2_PLAF7 40S ribosomal protein S19, putative OS=Plasmodium falciparum (isolate 3D7) GN=PFD1055w PE=1 SV=1	PFD1055w	0.00532366	1.33046	1.5803	1.5726	4	1.12217	0.753547	0.767038
tr|Q8IFP5|Q8IFP5_PLAF7 Uncharacterized protein OS=Plasmodium falciparum (isolate 3D7) GN=PFD1037w PE=4 SV=1	PFD1037w	0.0021383	1.05259	0.93964	0.8991	4	0.723366	0.485185	0.336946
tr|Q8IHM9|Q8IHM9_PLAF7 Plasmodium exported protein OS=Plasmodium falciparum (isolate 3D7) GN=PF11_0511 PE=4 SV=2	PF11_0511	0.0385942	1.08944	1.192	0.96137	4	0.820352	0.529643	0.546175
tr|Q8IHN1|Q8IHN1_PLAF7 Ring-infected erythrocyte surface antigen, putative OS=Plasmodium falciparum (isolate 3D7) GN=PF11_0509 PE=4 SV=1	PF11_0509	0.0223201	1.04712	0.91004	0.93194	4	0.727855	0.474184	0.334266
tr|Q8IHN4|Q8IHN4_PLAF7 Antigen 332, DBL-like protein OS=Plasmodium falciparum (isolate 3D7) GN=PF11_0506 PE=4 SV=2	PF11_0506	0.68161	0.960615	0.95402	0.92712	4	0.880841	0.133609	0.172476
tr|Q8IHQ8|Q8IHQ8_PLAF7 Uncharacterized protein OS=Plasmodium falciparum (isolate 3D7) GN=PF11_0471 PE=4 SV=1	PF11_0471	0.00558684	1.35186	1.3099	1.2679	4	0.983812	0.653051	0.963577
tr|Q8IHR4|Q8IHR4_PLAF7 Dynamin-like protein OS=Plasmodium falciparum (isolate 3D7) GN=dyn1 PE=3 SV=1	dyn1	0.00116244	1.14986	0.98268	1.2433	4	0.844251	0.572305	0.624092
tr|Q8IHR8|Q8IHR8_PLAF7 PfRab6, GTPase OS=Plasmodium falciparum (isolate 3D7) GN=Rab6 PE=3 SV=2	Rab6	2.4352	0.874814	0.82713	0.86996	4	1.25178	0.78924	0.568825
tr|Q8IHS5|Q8IHS5_PLAF7 40S ribosomal protein S21 OS=Plasmodium falciparum (isolate 3D7) GN=PF11_0454 PE=1 SV=1	PF11_0454	0.00124176	1.36056	1.7845	1.9909	4	1.2843	0.894714	0.570256
tr|Q8IHT2|Q8IHT2_PLAF7 Translation initiation factor eIF-1A, putative OS=Plasmodium falciparum (isolate 3D7) GN=PF11_0447 PE=3 SV=2	PF11_0447	0.000572957	1.32568	1.5659	1.5149	4	1.10176	0.741364	0.801497
tr|Q8IHT9|Q8IHT9_PLAF7 60S ribosomal protein L35Ae, putative OS=Plasmodium falciparum (isolate 3D7) GN=PF11_0438 PE=1 SV=1	PF11_0438	0.000277171	1.39365	1.4694	1.5706	4	1.10848	0.742351	0.78913
tr|Q8IHU0|Q8IHU0_PLAF7 Uncharacterized protein OS=Plasmodium falciparum (isolate 3D7) GN=PF11_0437 PE=1 SV=1	PF11_0437	0.0018865	1.11307	1.3213	1.32713	4	0.940845	0.633841	0.863841
tr|Q8IHV7|Q8IHV7_PLAF7 Conserved Plasmodium protein OS=Plasmodium falciparum (isolate 3D7) GN=PF11_0419 PE=4 SV=2	PF11_0419	0.00516021	1.12637	0.98594	1.0797	4	0.799292	0.532632	0.505816
tr|Q8IHW3|Q8IHW3_PLAF7 Conserved Plasmodium protein OS=Plasmodium falciparum (isolate 3D7) GN=PF11_0413 PE=4 SV=2	PF11_0413	0.348558	1.73674	1.9514	1.2769	4	1.3284	0.711247	0.423881
tr|Q8IHW4|Q8IHW4_PLAF7 V-type proton ATPase subunit F OS=Plasmodium falciparum (isolate 3D7) GN=PF11_0412 PE=3 SV=2	PF11_0412	0.0339145	1.71177	1.3859	1.5413	4	1.16822	0.767826	0.690891
tr|Q8IHW7|Q8IHW7_PLAF7 Conserved Plasmodium protein OS=Plasmodium falciparum (isolate 3D7) GN=PF11_0409 PE=4 SV=1	PF11_0409	0.0105907	1.06544	1.097	1.0983	4	0.817832	0.538376	0.547084
tr|Q8IHX2|Q8IHX2_PLAF7 Malaria antigen OS=Plasmodium falciparum (isolate 3D7) GN=PF11_0404 PE=4 SV=1	PF11_0404	0.00760205	2.74258	1.0203	1.02135	4	1.19796	1.13513	0.750295
tr|Q8IHY0|Q8IHY0_PLAF7 Protein phosphatase 2C OS=Plasmodium falciparum (isolate 3D7) GN=PF11_0396 PE=3 SV=2	PF11_0396	4.3448	1.38489	1.9835	1.7691	4	2.37057	1.33925	0.133176
tr|Q8IHY3|Q8IHY3_PLAF7 Ubiquitin-related modifier 1 homolog OS=Plasmodium falciparum (isolate 3D7) GN=PF11_0393 PE=3 SV=1	PF11_0393	0.0568767	2.80293	2.2459	3.3298	4	2.10888	1.4378	0.220636
tr|Q8IHZ2|Q8IHZ2_PLAF7 Uncharacterized protein OS=Plasmodium falciparum (isolate 3D7) GN=PF11_0384 PE=4 SV=1	PF11_0384	0.000537689	1.04828	0.99497	0.8936	4	0.734348	0.493396	0.360437
tr|Q8IHZ6|Q8IHZ6_PLAF7 DNAJ protein, putative OS=Plasmodium falciparum (isolate 3D7) GN=PF11_0380 PE=4 SV=2	PF11_0380	0.00139893	0.79139	0.82781	0.94048	4	0.64027	0.430616	0.19336
tr|Q8IHZ8|Q8IHZ8_PLAF7 Uncharacterized protein OS=Plasmodium falciparum (isolate 3D7) GN=PF11_0378 PE=4 SV=1	PF11_0378	0.0465404	1.94462	1.7019	1.1874	4	1.22011	0.843676	0.637887
tr|Q8II01|Q8II01_PLAF7 Tudor staphylococcal nuclease OS=Plasmodium falciparum (isolate 3D7) GN=TSN PE=4 SV=1	TSN	0.000579175	1.35084	1.0483	1.2827	4	0.920605	0.626889	0.816403
tr|Q8II11|Q8II11_PLAF7 Conserved Plasmodium protein OS=Plasmodium falciparum (isolate 3D7) GN=PF11_0364 PE=4 SV=1	PF11_0364	0.000905124	0.75092	0.86555	0.95224	4	0.642404	0.435541	0.199114
tr|Q8II16|Q8II16_PLAF7 Coatomer delta subunit, putative OS=Plasmodium falciparum (isolate 3D7) GN=PF11_0359 PE=4 SV=1	PF11_0359	0.0189953	1.45817	1.3219	1.5862	4	1.09632	0.726277	0.80801
tr|Q8II17|Q8II17_PLAF7 DNA-directed RNA polymerase OS=Plasmodium falciparum (isolate 3D7) GN=PF11_0358 PE=3 SV=1	PF11_0358	0.00232458	15.3558	0.93316	1.4784	4	4.44241	7.30105	0.415253
tr|Q8II23|Q8II23_PLAF7 Protein disulfide isomerase related protein OS=Plasmodium falciparum (isolate 3D7) GN=PF11_0352 PE=4 SV=1	PF11_0352	0.0196676	0.78796	0.71393	0.86188	4	0.595859	0.388848	0.129168
tr|Q8II24|Q8II24_PLAF7 Heat shock protein hsp70 homologue OS=Plasmodium falciparum (isolate 3D7) GN=PF11_0351 PE=3 SV=1	PF11_0351	0.5523	0.942774	0.94423	0.90422	4	0.835881	0.18996	0.182448
tr|Q8II27|Q8II27_PLAF7 RNA (Uracil-5-)methyltransferase, putative OS=Plasmodium falciparum (isolate 3D7) GN=PF11_0348 PE=4 SV=2	PF11_0348	0.00770418	2.14142	1.3415	1.2329	4	1.18088	0.880811	0.708856
tr|Q8II32|Q8II32_PLAF7 Uncharacterized protein OS=Plasmodium falciparum (isolate 3D7) GN=PF11_0342 PE=4 SV=1	PF11_0342	0.00231677	1.00635	0.83436	0.97532	4	0.704587	0.474124	0.301158
tr|Q8II35|Q8II35_PLAF7 Uncharacterized protein OS=Plasmodium falciparum (isolate 3D7) GN=PF11_0339 PE=4 SV=1	PF11_0339	0.00328194	0.745045	1.0033	0.93867	4	0.672574	0.459489	0.249333
tr|Q8II36|Q8II36_PLAF7 Aquaglyceroporin OS=Plasmodium falciparum (isolate 3D7) GN=PF11_0338 PE=3 SV=1	PF11_0338	0.0585275	1.02874	0.96908	0.90592	4	0.740568	0.457451	0.339125
tr|Q8II41|Q8II41_PLAF7 Conserved Plasmodium membrane protein OS=Plasmodium falciparum (isolate 3D7) GN=PF11_0333 PE=4 SV=2	PF11_0333	0.00484687	0.702247	0.7166	0.672738	4	0.524108	0.346655	0.0710026
tr|Q8II42|Q8II42_PLAF7 Conserved Plasmodium protein OS=Plasmodium falciparum (isolate 3D7) GN=PF11_0332 PE=4 SV=1	PF11_0332	0.0183678	2.7811	2.2238	2.1925	4	1.80394	1.22071	0.279351
tr|Q8II43|Q8II43_PLAF7 T-complex protein 1 subunit alpha OS=Plasmodium falciparum (isolate 3D7) GN=PF11_0331 PE=3 SV=1	PF11_0331	0.00177653	3.17571	3.2937	4.2534	4	2.68115	1.8503	0.166793
tr|Q8II53|Q8II53_PLAF7 Uncharacterized protein OS=Plasmodium falciparum (isolate 3D7) GN=PF11_0321 PE=4 SV=1	PF11_0321	0.0203913	0.610277	0.90843	0.65017	4	0.547317	0.37532	0.0948255
tr|Q8II57|Q8II57_PLAF7 Structural maintenance of chromosome protein, putative OS=Plasmodium falciparum (isolate 3D7) GN=PF11_0317 PE=4 SV=1	PF11_0317	0.00182436	1.00474	1.3577	0.83101	4	0.798819	0.574743	0.534288
tr|Q8II60|Q8II60_PLAF7 26S protease subunit regulatory subunit 6a, putative OS=Plasmodium falciparum (isolate 3D7) GN=PF11_0314 PE=3 SV=1	PF11_0314	0.00366308	1.6697	1.8811	2.0507	4	1.40129	0.944697	0.457988
tr|Q8II61|Q8II61_PLAF7 60S ribosomal protein P0 OS=Plasmodium falciparum (isolate 3D7) GN=PF11_0313 PE=3 SV=1	PF11_0313	5.33375e-05	1.29488	1.5776	1.6315	4	1.12601	0.765016	0.763491
tr|Q8II62|Q8II62_PLAF7 60S ribosomal protein L38e, putative OS=Plasmodium falciparum (isolate 3D7) GN=PF11_0312 PE=1 SV=1	PF11_0312	0.000289771	1.66038	1.7138	1.4296	4	1.20102	0.80993	0.653715
tr|Q8II64|Q8II64_PLAF7 Uncharacterized protein OS=Plasmodium falciparum (isolate 3D7) GN=PF11_0310 PE=4 SV=1	PF11_0310	0.0237941	0.9081	0.96821	0.93907	4	0.709794	0.457991	0.294483
tr|Q8II72|Q8II72_PLAF7 Uncharacterized protein OS=Plasmodium falciparum (isolate 3D7) GN=PF11_0302 PE=4 SV=1	PF11_0302	1.899	1.63607	1.6071	1.868	4	1.75254	0.152205	0.00219944
tr|Q8II73|Q8II73_PLAF7 Spermidine synthase OS=Plasmodium falciparum (isolate 3D7) GN=PF11_0301 PE=1 SV=1	PF11_0301	3.90697e-05	1.09791	1.0019	0.98498	4	0.771208	0.516512	0.440914
tr|Q8II81|Q8II81_PLAF7 Multiprotein bridging factor type 1, putative OS=Plasmodium falciparum (isolate 3D7) GN=PF11_0293 PE=4 SV=1	PF11_0293	0.00543768	2.57872	2.4361	3.7099	4	2.18254	1.55926	0.226591
tr|Q8II82|Q8II82_PLAF7 Uncharacterized protein OS=Plasmodium falciparum (isolate 3D7) GN=PF11_0292 PE=4 SV=1	PF11_0292	0.0568767	2.89469	2.68875	2.8727	4	2.12825	1.384	0.201507
tr|Q8II85|Q8II85_PLAF7 Uncharacterized protein OS=Plasmodium falciparum (isolate 3D7) GN=PF11_0289 PE=4 SV=1	PF11_0289	0.00595351	1.30763	0.964091	0.202418	4	0.620024	0.617162	0.305913
tr|Q8II93|Q8II93_PLAF7 Protein phosphatase, putative OS=Plasmodium falciparum (isolate 3D7) GN=PF11_0281 PE=4 SV=2	PF11_0281	0.27513	0.823045	0.88287	0.81717	4	0.699554	0.284502	0.125119
tr|Q8II99|Q8II99_PLAF7 Uncharacterized protein OS=Plasmodium falciparum (isolate 3D7) GN=PF11_0275 PE=4 SV=1	PF11_0275	0.00150597	1.09966	1.0007	1.0796	4	0.795367	0.530962	0.496966
tr|Q8IIA2|Q8IIA2_PLAF7 Ribosomal protein S18, putative OS=Plasmodium falciparum (isolate 3D7) GN=PF11_0272 PE=1 SV=1	PF11_0272	0.0070562	1.47852	1.5635	1.5526	4	1.15042	0.763177	0.719787
tr|Q8IIA9|Q8IIA9_PLAF7 Mitochondrial inner membrane translocase subunit TIM44, putative OS=Plasmodium falciparum (isolate 3D7) GN=PF11_0265 PE=4 SV=2	PF11_0265	0.0058352	0.917431	0.99139	0.99231	4	0.726742	0.481883	0.33917
tr|Q8IIB4|Q8IIB4_PLAF7 60S ribosomal protein L35, putative OS=Plasmodium falciparum (isolate 3D7) GN=PF11_0260 PE=1 SV=2	PF11_0260	0.159379	1049.33	83.4764	0.00206312	4	283.242	512.236	0.350938
tr|Q8IIB6|Q8IIB6_PLAF7 GrpE protein homolog OS=Plasmodium falciparum (isolate 3D7) GN=PF11_0258 PE=3 SV=2	PF11_0258	0.201	0.952835	0.91494	0.91007	4	0.744711	0.362978	0.254229
tr|Q8IIB9|Q8IIB9_PLAF7 Conserved Plasmodium protein OS=Plasmodium falciparum (isolate 3D7) GN=PF11_0255 PE=4 SV=2	PF11_0255	0.0568767	2.0014	2.3676	2.2065	4	1.65809	1.07795	0.309289
tr|Q8IIC0|Q8IIC0_PLAF7 Uncharacterized protein OS=Plasmodium falciparum (isolate 3D7) GN=PF11_0254 PE=4 SV=1	PF11_0254	0.124091	0.918949	0.8778	1.0124	4	0.73331	0.410032	0.284219
tr|Q8IIC3|Q8IIC3_PLAF7 Endoplasmic reticulum oxidoreductin, putative OS=Plasmodium falciparum (isolate 3D7) GN=PF11_0251 PE=4 SV=2	PF11_0251	0.00797163	0.688373	0.75583	0.8746	4	0.581694	0.390152	0.121356
tr|Q8IIC4|Q8IIC4_PLAF7 High mobility group-like protein NHP2, putative OS=Plasmodium falciparum (isolate 3D7) GN=PF11_0250 PE=4 SV=1	PF11_0250	0.000148063	0.954107	0.98566	1.0602	4	0.750029	0.501896	0.392615
tr|Q8IIC8|Q8IIC8_PLAF7 Uncharacterized protein OS=Plasmodium falciparum (isolate 3D7) GN=PF11_0246 PE=4 SV=1	PF11_0246	1.7011	0.948137	1.2072	0.92844	4	1.19622	0.359757	0.355118
tr|Q8IIC9|Q8IIC9_PLAF7 Translation elongation factor EF-1, subunit alpha, putative OS=Plasmodium falciparum (isolate 3D7) GN=PF11_0245 PE=4 SV=1	PF11_0245	1.0058	3.25871	3.0981	4.0253	4	2.84698	1.29241	0.0646727
tr|Q8IIF0|Q8IIF0_PLAF7 Circumsporozoite-related antigen OS=Plasmodium falciparum (isolate 3D7) GN=PF11_0224 PE=4 SV=1	PF11_0224	0.67484	1.06328	1.0745	0.96322	4	0.943959	0.186256	0.589767
tr|Q8IIG6|Q8IIG6_PLAF7 Phosphoglycerate mutase, putative OS=Plasmodium falciparum (isolate 3D7) GN=PF11_0208 PE=1 SV=1	PF11_0208	0.000258631	3.82526	3.5288	4.1607	4	2.87876	1.93628	0.147628
tr|Q8IIH4|Q8IIH4_PLAF7 U2 snRNP auxiliary factor, small subunit, putative OS=Plasmodium falciparum (isolate 3D7) GN=PF11_0200 PE=4 SV=1	PF11_0200	1.0346	0.763301	0.87656	1.0436	4	0.929515	0.134771	0.372418
tr|Q8IIH7|Q8IIH7_PLAF7 Uncharacterized protein OS=Plasmodium falciparum (isolate 3D7) GN=PF11_0197 PE=4 SV=1	PF11_0197	0.000340196	0.934929	0.85147	0.8819	4	0.66716	0.445882	0.232282
tr|Q8III3|Q8III3_PLAF7 Uncharacterized protein OS=Plasmodium falciparum (isolate 3D7) GN=PF11_0191 PE=4 SV=1	PF11_0191	0.0343719	1.25644	1.1017	1.0317	4	0.856053	0.555777	0.640234
tr|Q8III5|Q8III5_PLAF7 Uncharacterized protein OS=Plasmodium falciparum (isolate 3D7) GN=PF11_0189 PE=3 SV=1	PF11_0189	0.0568767	3.18512	3.2757	3.1894	4	2.42677	1.58048	0.16875
tr|Q8III6|Q8III6_PLAF7 Heat shock protein 90, putative OS=Plasmodium falciparum (isolate 3D7) GN=PF11_0188 PE=3 SV=1	PF11_0188	0.000370533	0.927816	0.91337	0.93734	4	0.694724	0.463007	0.278911
tr|Q8IIJ4|Q8IIJ4_PLAF7 Uncharacterized protein OS=Plasmodium falciparum (isolate 3D7) GN=PF11_0179 PE=4 SV=1	PF11_0179	0.43439	0.837872	0.84498	0.87444	4	0.74792	0.209619	0.0954342
tr|Q8IIJ6|Q8IIJ6_PLAF7 Ubiquitin C-terminal hydrolase, family 1, putative OS=Plasmodium falciparum (isolate 3D7) GN=PF11_0177 PE=4 SV=1	PF11_0177	0.00468926	1.59714	1.7983	1.8399	4	1.31001	0.876644	0.530396
tr|Q8IIJ8|Q8IIJ8_PLAF7 Heat shock protein 101, putative OS=Plasmodium falciparum (isolate 3D7) GN=PF11_0175 PE=1 SV=1	PF11_0175	0.0024235	1.01485	0.99201	1.013	4	0.75557	0.502205	0.402137
tr|Q8IIK1|Q8IIK1_PLAF7 Uncharacterized protein OS=Plasmodium falciparum (isolate 3D7) GN=PF11_0172 PE=4 SV=1	PF11_0172	0.0007626	0.869868	0.7031	0.81324	4	0.596743	0.403308	0.13936
tr|Q8IIK2|Q8IIK2_PLAF7 Uncharacterized protein OS=Plasmodium falciparum (isolate 3D7) GN=PF11_0171 PE=4 SV=1	PF11_0171	0.00355808	0.918105	1.0576	0.96681	4	0.736518	0.492047	0.362688
tr|Q8IIK8|Q8IIK8_PLAF7 Peptidyl-prolyl cis-trans isomerase OS=Plasmodium falciparum (isolate 3D7) GN=PF11_0164 PE=3 SV=1	PF11_0164	1.0697	0.754831	0.83287	0.96075	4	0.904538	0.139029	0.263303
tr|Q8IIL0|Q8IIL0_PLAF7 Falcipain-3 OS=Plasmodium falciparum (isolate 3D7) GN=PF11_0162 PE=3 SV=1	PF11_0162	0.00194734	1.37415	1.4674	1.7386	4	1.14553	0.7779	0.733172
tr|Q8IIM8|Q8IIM8_PLAF7 Uncharacterized protein OS=Plasmodium falciparum (isolate 3D7) GN=PF11_0142 PE=4 SV=1	PF11_0142	0.460064	3.35582	3.1911	3.5239	4	2.63272	1.4548	0.110489
tr|Q8IIQ7|Q8IIQ7_PLAF7 Asparagine-rich antigen OS=Plasmodium falciparum (isolate 3D7) GN=PF11_0111 PE=4 SV=1	PF11_0111	0.3696	1.19111	1.3851	1.3304	4	1.06905	0.4734	0.789499
tr|Q8IIR6|Q8IIR6_PLAF7 Heat shock protein DnaJ homologue Pfj2 OS=Plasmodium falciparum (isolate 3D7) GN=PF11_0099 PE=4 SV=1	PF11_0099	0.47963	0.807689	0.84133	0.90652	4	0.758792	0.190577	0.0853235
tr|Q8IIR7|Q8IIR7_PLAF7 Endoplasmic reticulum-resident calcium binding protein OS=Plasmodium falciparum (isolate 3D7) GN=PF11_0098 PE=4 SV=1	PF11_0098	0.20617	0.926441	0.97551	0.88174	4	0.747465	0.36289	0.258223
tr|Q8IIR9|Q8IIR9_PLAF7 Casein kinase II, alpha subunit, putative OS=Plasmodium falciparum (isolate 3D7) GN=PF11_0096 PE=4 SV=1	PF11_0096	1.3003	1.65371	1.5188	1.6551	4	1.53198	0.167159	0.00784846
tr|Q8IIS2|Q8IIS2_PLAF7 Uncharacterized protein OS=Plasmodium falciparum (isolate 3D7) GN=PF11_0093 PE=4 SV=1	PF11_0093	0.00617473	1.0676	1.0176	1.1621	4	0.813369	0.541455	0.540126
tr|Q8IIS4|Q8IIS4_PLAF7 Transcription factor with AP2 domain(S), putative OS=Plasmodium falciparum (isolate 3D7) GN=PF11_0091 PE=4 SV=1	PF11_0091	0.0568767	1.15729	1.0078	1.0089	4	0.807716	0.50546	0.502095
tr|Q8IIS9|Q8IIS9_PLAF7 Uncharacterized protein OS=Plasmodium falciparum (isolate 3D7) GN=PF11_0086 PE=4 SV=1	PF11_0086	0.000168713	1.0639	1.1348	1.2409	4	0.859942	0.577778	0.661002
tr|Q8IIT1|Q8IIT1_PLAF7 Conserved Plasmodium protein OS=Plasmodium falciparum (isolate 3D7) GN=PF11_0084 PE=4 SV=2	PF11_0084	0.00598225	0.265642	1.8761	1.7755	4	0.980806	0.982315	0.971283
tr|Q8IIT3|Q8IIT3_PLAF7 Lsm4 homologue, putative OS=Plasmodium falciparum (isolate 3D7) GN=PF11_0524 PE=4 SV=2	PF11_0524	0.00219525	1.56087	1.4202	1.6892	4	1.16812	0.785005	0.697311
tr|Q8IIU3|Q8IIU3_PLAF7 RuvB DNA helicase, putative OS=Plasmodium falciparum (isolate 3D7) GN=PF11_0071 PE=4 SV=1	PF11_0071	2.29389	1.12587	1.4383	1.4059	4	1.56599	0.505134	0.110863
tr|Q8IIU5|Q8IIU5_PLAF7 Conserved Plasmodium protein OS=Plasmodium falciparum (isolate 3D7) GN=PF11_0069 PE=4 SV=2	PF11_0069	0.0393367	0.898392	0.95687	0.95302	4	0.711905	0.449173	0.289696
tr|Q8IIU7|Q8IIU7_PLAF7 Conserved Plasmodium protein OS=Plasmodium falciparum (isolate 3D7) GN=PF11_0067 PE=4 SV=2	PF11_0067	1.3895	0.949577	1.0721	1.0334	4	1.11114	0.192488	0.331799
tr|Q8IIU8|Q8IIU8_PLAF7 40S ribosomal protein S4 OS=Plasmodium falciparum (isolate 3D7) GN=PF11_0065 PE=3 SV=2	PF11_0065	0.0948739	1.39402	1.5371	1.6577	4	1.17092	0.725417	0.669619
tr|Q8IIV1|Q8IIV1_PLAF7 Histone H2B OS=Plasmodium falciparum (isolate 3D7) GN=PF11_0062 PE=3 SV=1	PF11_0062	0.64001	0.600998	0.7397	0.80262	4	0.695832	0.0920828	0.00706097
tr|Q8IIV2|Q8IIV2_PLAF7 Histone H4 OS=Plasmodium falciparum (isolate 3D7) GN=PF11_0061 PE=3 SV=1	PF11_0061	0.00256885	0.741345	0.80015	0.80855	4	0.588153	0.391533	0.126113
tr|Q8IIV8|Q8IIV8_PLAF7 Uncharacterized protein OS=Plasmodium falciparum (isolate 3D7) GN=PF11_0055 PE=4 SV=1	PF11_0055	0.46931	0.986582	0.98941	0.93021	4	0.843878	0.251196	0.302154
tr|Q8IIW0|Q8IIW0_PLAF7 PfSNF2L OS=Plasmodium falciparum (isolate 3D7) GN=PF11_0053 PE=4 SV=1	PF11_0053	0.000169853	1.01952	0.93281	0.98882	4	0.735331	0.49142	0.360311
tr|Q8IIW1|Q8IIW1_PLAF7 Qa-SNARE protein, putative OS=Plasmodium falciparum (isolate 3D7) GN=Syn13 PE=4 SV=2	Syn13	0.0123568	0.892698	0.94849	0.86228	4	0.678956	0.445831	0.245438
tr|Q8IIW2|Q8IIW2_PLAF7 Phenylalanine--tRNA ligase, putative OS=Plasmodium falciparum (isolate 3D7) GN=PF11_0051 PE=4 SV=1	PF11_0051	0.0568767	3.85089	3.9235	5.3647	4	3.29899	2.27105	0.13605
tr|Q8IIW5|Q8IIW5_PLAF7 Casein kinase II subunit beta OS=Plasmodium falciparum (isolate 3D7) GN=PF11_0048 PE=3 SV=1	PF11_0048	0.0568767	1.52978	1.6562	2.0358	4	1.31966	0.868886	0.515161
tr|Q8IIW6|Q8IIW6_PLAF7 Actin-like protein, putative OS=Plasmodium falciparum (isolate 3D7) GN=PF11_0047 PE=3 SV=1	PF11_0047	0.00709166	1.19369	1.1137	1.1212	4	0.85892	0.56903	0.654043
tr|Q8IIX0|Q8IIX0_PLAF7 60S acidic ribosomal protein p1, putative OS=Plasmodium falciparum (isolate 3D7) GN=PF11_0043 PE=3 SV=1	PF11_0043	7.91014e-05	1.38941	1.505	1.5687	4	1.1158	0.747505	0.77697
tr|Q8IIX5|Q8IIX5_PLAF7 Uncharacterized protein OS=Plasmodium falciparum (isolate 3D7) GN=PF11_0037 PE=4 SV=1	PF11_0037	0.00118451	0.787898	0.80942	0.72264	4	0.580286	0.387827	0.119077
tr|Q8IIY1|Q8IIY1_PLAF7 Uncharacterized protein OS=Plasmodium falciparum (isolate 3D7) GN=PF11_0025 PE=4 SV=1;tr|Q8IJ11|Q8IJ11_PLAF7 Pfmc-2TM Maurers cleft two transmembrane protein OS=Plasmodium falciparum (isolate 3D7) GN=PF10_0390 PE=4 SV=2	PF11_0025;PF10_0390	0.000594818	0.954472	0.91176	1.051	4	0.729457	0.489386	0.349583
tr|Q8IJ28|Q8IJ28_PLAF7 Antigen UB05 OS=Plasmodium falciparum (isolate 3D7) GN=PF10_0372 PE=4 SV=2	PF10_0372	5.63203e-05	0.881756	0.99827	0.85775	4	0.684458	0.460377	0.263991
tr|Q8IJ34|Q8IJ34_PLAF7 ADP/ATP transporter on adenylate translocase OS=Plasmodium falciparum (isolate 3D7) GN=PF10_0366 PE=3 SV=1	PF10_0366	0.0234488	1.00113	0.93949	1.0103	4	0.743593	0.481124	0.364653
tr|Q8IJ37|Q8IJ37_PLAF7 Pyruvate kinase OS=Plasmodium falciparum (isolate 3D7) GN=PF10_0363 PE=3 SV=1	PF10_0363	0.0295556	0.843526	0.82783	0.94344	4	0.661088	0.424124	0.208295
tr|Q8IJ39|Q8IJ39_PLAF7 Conserved Plasmodium protein OS=Plasmodium falciparum (isolate 3D7) GN=PF10_0361 PE=4 SV=1	PF10_0361	9.98593e-05	0.99295	1.0995	1.1105	4	0.800762	0.536401	0.511444
tr|Q8IJ60|Q8IJ60_PLAF7 Methionine--tRNA ligase, putative OS=Plasmodium falciparum (isolate 3D7) GN=PF10_0340 PE=4 SV=1	PF10_0340	2.1072	2.91605	3.2038	3.9281	4	3.03879	0.753002	0.0123523
tr|Q8IJ69|Q8IJ69_PLAF7 Sec1 family protein, putative OS=Plasmodium falciparum (isolate 3D7) GN=PF10_0331 PE=4 SV=2	PF10_0331	0.0101015	0.871384	0.96886	0.95253	4	0.700719	0.462381	0.28612
tr|Q8IJ72|Q8IJ72_PLAF7 Bromodomain protein, putative OS=Plasmodium falciparum (isolate 3D7) GN=PF10_0328 PE=1 SV=1	PF10_0328	0.44676	1.073	0.83592	0.89137	4	0.811761	0.263559	0.248483
tr|Q8IJ74|Q8IJ74_PLAF7 Uncharacterized protein OS=Plasmodium falciparum (isolate 3D7) GN=PF10_0325 PE=1 SV=1	PF10_0325	0.0032458	3.944	4.5068	4.8638	4	3.32946	2.24957	0.130114
tr|Q8IJ76|Q8IJ76_PLAF7 Uncharacterized protein OS=Plasmodium falciparum (isolate 3D7) GN=PF10_0323 PE=4 SV=1	PF10_0323	0.78614	0.780336	0.89509	0.88322	4	0.836196	0.0613888	0.0128627
tr|Q8IJ77|Q8IJ77_PLAF7 S-adenosylmethionine decarboxylase-ornithine decarboxylase OS=Plasmodium falciparum (isolate 3D7) GN=PF10_0322 PE=3 SV=1	PF10_0322	0.0568767	2.204	5.55556	19.0653	4	6.72044	8.53532	0.27258
tr|Q8IJ85|Q8IJ85_PLAF7 Asparagine-rich antigen OS=Plasmodium falciparum (isolate 3D7) GN=PF10_0314 PE=4 SV=1	PF10_0314	0.00709717	14.6107	0.112393	1.0553	4	3.94637	7.12516	0.46886
tr|Q8IJA0|Q8IJA0_PLAF7 26S proteasome subunit, putative OS=Plasmodium falciparum (isolate 3D7) GN=PF10_0298 PE=4 SV=1	PF10_0298	0.510922	1.42939	5.1979	2.2423	4	2.34513	2.0291	0.276807
tr|Q8IJA5|Q8IJA5_PLAF7 Transcription factor, putative OS=Plasmodium falciparum (isolate 3D7) GN=PF10_0293 PE=3 SV=1	PF10_0293	0.0141811	1.01531	1.1909	0.71212	4	0.733128	0.518494	0.379018
tr|Q8IJA9|Q8IJA9_PLAF7 Adenosine deaminase, putative OS=Plasmodium falciparum (isolate 3D7) GN=PF10_0289 PE=4 SV=1	PF10_0289	0.000238043	3.67877	3.682	4.9301	4	3.07278	2.13139	0.146991
tr|Q8IJC0|Q8IJC0_PLAF7 Nucleolar preribosomal assembly protein, putative OS=Plasmodium falciparum (isolate 3D7) GN=PF10_0278 PE=4 SV=1	PF10_0278	0.0568767	0.944644	1.1257	1.3484	4	0.868905	0.565976	0.674722
tr|Q8IJC1|Q8IJC1_PLAF7 Uncharacterized protein OS=Plasmodium falciparum (isolate 3D7) GN=PF10_0277 PE=4 SV=1	PF10_0277	0.00209181	1.06119	1.0764	1.1131	4	0.813195	0.541174	0.539578
tr|Q8IJC6|Q8IJC6_PLAF7 Ribosomal protein L3, putative OS=Plasmodium falciparum (isolate 3D7) GN=PF10_0272 PE=1 SV=1	PF10_0272	0.0141679	1.53756	1.6076	1.6201	4	1.19486	0.787964	0.654845
tr|Q8IJC7|Q8IJC7_PLAF7 Centrin-3 OS=Plasmodium falciparum (isolate 3D7) GN=PF10_0271 PE=4 SV=2	PF10_0271	0.0014191	0.889363	1.1298	0.95716	4	0.744436	0.50558	0.386489
tr|Q8IJD0|Q8IJD0_PLAF7 Merozoite capping protein 1 OS=Plasmodium falciparum (isolate 3D7) GN=PF10_0268 PE=4 SV=1	PF10_0268	0.25001	0.871384	1.1284	0.95121	4	0.800251	0.382228	0.372738
tr|Q8IJD2|Q8IJD2_PLAF7 Uncharacterized protein OS=Plasmodium falciparum (isolate 3D7) GN=PF10_0266 PE=4 SV=1	PF10_0266	0.00220153	1.28108	0.88716	0.95898	4	0.782356	0.547585	0.48474
tr|Q8IJE1|Q8IJE1_PLAF7 Conserved Plasmodium protein OS=Plasmodium falciparum (isolate 3D7) GN=PF10_0257 PE=4 SV=2	PF10_0257	0.00301021	12.8789	2.2876	1.9734	4	4.28572	5.8173	0.340791
tr|Q8IJF2|Q8IJF2_PLAF7 Conserved Plasmodium protein OS=Plasmodium falciparum (isolate 3D7) GN=PF10_0246 PE=4 SV=2	PF10_0246	0.000886662	0.778695	0.77247	0.87893	4	0.607745	0.407503	0.149876
tr|Q8IJF4|Q8IJF4_PLAF7 Formin 2, putative OS=Plasmodium falciparum (isolate 3D7) GN=PF10_0244 PE=4 SV=2	PF10_0244	0.00232443	1.01328	0.84276	0.93419	4	0.69814	0.469081	0.288397
tr|Q8IJF6|Q8IJF6_PLAF7 Conserved Plasmodium protein OS=Plasmodium falciparum (isolate 3D7) GN=PF10_0242 PE=4 SV=2	PF10_0242	0.000466652	1.15469	1.1231	1.0717	4	0.83749	0.559063	0.601794
tr|Q8IJG6|Q8IJG6_PLAF7 Uncharacterized protein OS=Plasmodium falciparum (isolate 3D7) GN=PF10_0232 PE=4 SV=1	PF10_0232	0.000165884	0.80795	0.85941	0.89737	4	0.641224	0.42894	0.192951
tr|Q8IJH3|Q8IJH3_PLAF7 Orotidine 5-phosphate decarboxylase OS=Plasmodium falciparum (isolate 3D7) GN=PF10_0225 PE=1 SV=1	PF10_0225	0.0568767	1.78718	5.19314	3.67619	4	2.67835	2.23503	0.23014
tr|Q8IJI0|Q8IJI0_PLAF7 Pre-mRNA splicing factor, putative OS=Plasmodium falciparum (isolate 3D7) GN=PF10_0217 PE=4 SV=1	PF10_0217	0.000414555	0.887705	1.0459	1.1111	4	0.76128	0.515843	0.422945
tr|Q8IJI4|Q8IJI4_PLAF7 10b antigen, putative OS=Plasmodium falciparum (isolate 3D7) GN=PF10_0213 PE=4 SV=1	PF10_0213	0.0362767	0.977613	1.016	1.0289	4	0.764697	0.486102	0.404396
tr|Q8IJI8|Q8IJI8_PLAF7 RNA helicase, putative OS=Plasmodium falciparum (isolate 3D7) GN=PF10_0209 PE=4 SV=1	PF10_0209	0.0072831	0.975895	1.2019	1.2755	4	0.865145	0.585943	0.676613
tr|Q8IJI9|Q8IJI9_PLAF7 Uncharacterized protein OS=Plasmodium falciparum (isolate 3D7) GN=PF10_0208 PE=4 SV=1	PF10_0208	0.00269489	0.822143	0.87849	1.1645	4	0.716957	0.499207	0.339226
tr|Q8IJJ5|Q8IJJ5_PLAF7 Conserved protein OS=Plasmodium falciparum (isolate 3D7) GN=PF10_0200 PE=4 SV=1	PF10_0200	0.00834008	1.10452	1.1707	1.1836	4	0.86679	0.573347	0.673812
tr|Q8IJK8|Q8IJK8_PLAF7 Ribosomal protein L30e, putative OS=Plasmodium falciparum (isolate 3D7) GN=PF10_0187 PE=1 SV=1	PF10_0187	0.00193913	1.20341	1.7784	1.7045	4	1.17206	0.820834	0.703251
tr|Q8IJL2|Q8IJL2_PLAF7 Uncharacterized protein OS=Plasmodium falciparum (isolate 3D7) GN=PF10_0183 PE=4 SV=1	PF10_0183	0.131403	1.59373	1.3997	1.4139	4	1.13468	0.674658	0.716424
tr|Q8IJN3|Q8IJN3_PLAF7 Serine/Threonine protein kinase, FIKK family OS=Plasmodium falciparum (isolate 3D7) GN=FIKK-10.1 PE=4 SV=2	FIKK-10.1	0.00161231	0.979144	0.9771	0.81502	4	0.693219	0.467439	0.280703
tr|Q8IJN8|Q8IJN8_PLAF7 Ribonucleotide reductase small subunit, putative OS=Plasmodium falciparum (isolate 3D7) GN=PF10_0154 PE=4 SV=2	PF10_0154	0.00998498	3.03785	2.9125	4.6698	4	2.65753	1.93807	0.185701
tr|Q8IJN9|Q8IJN9_PLAF7 Hsp60 OS=Plasmodium falciparum (isolate 3D7) GN=PF10_0153 PE=3 SV=1	PF10_0153	0.78161	0.886603	0.95049	0.95519	4	0.893473	0.0808712	0.0780247
tr|Q8IJP3|Q8IJP3_PLAF7 Cysteinyl-tRNA synthetase, putative OS=Plasmodium falciparum (isolate 3D7) GN=PF10_0149 PE=3 SV=2	PF10_0149	0.0318459	3.01523	2.1512	3.8079	4	2.25154	1.62712	0.221577
tr|Q8IJP8|Q8IJP8_PLAF7 Prohibitin, putative OS=Plasmodium falciparum (isolate 3D7) GN=PF10_0144 PE=4 SV=1	PF10_0144	0.00129224	0.93985	0.97499	1.0663	4	0.745608	0.499064	0.383027
tr|Q8IJP9|Q8IJP9_PLAF7 ADA2-like protein OS=Plasmodium falciparum (isolate 3D7) GN=PF10_0143 PE=4 SV=1	PF10_0143	0.0822373	0.854409	0.85505	0.91867	4	0.677592	0.398046	0.203682
tr|Q8IJR2|Q8IJR2_PLAF7 Uncharacterized protein OS=Plasmodium falciparum (isolate 3D7) GN=PF10_0130 PE=4 SV=1	PF10_0130	0.00050898	0.961261	0.83889	0.87871	4	0.669843	0.449123	0.237852
tr|Q8IJR6|Q8IJR6_PLAF7 Conserved Plasmodium protein OS=Plasmodium falciparum (isolate 3D7) GN=PF10_0126 PE=4 SV=1	PF10_0126	0.000287583	0.938174	0.93786	0.96284	4	0.70979	0.473147	0.307423
tr|Q8IJR9|Q8IJR9_PLAF7 GMP synthetase OS=Plasmodium falciparum (isolate 3D7) GN=PF10_0123 PE=1 SV=1	PF10_0123	0.00563637	3.53569	3.153	3.4326	4	2.53173	1.69181	0.167862
tr|Q8IJS1|Q8IJS1_PLAF7 Hypoxanthine phosphoribosyltransferase OS=Plasmodium falciparum (isolate 3D7) GN=PF10_0121 PE=4 SV=1	PF10_0121	0.000215183	3.09905	3.3794	4.5991	4	2.76944	1.95763	0.168371
tr|Q8IJS2|Q8IJS2_PLAF7 Uncharacterized protein OS=Plasmodium falciparum (isolate 3D7) GN=PF10_0120 PE=4 SV=1	PF10_0120	0.0227362	0.689417	1.0203	0.64512	4	0.594393	0.41625	0.146437
tr|Q8IJS7|Q8IJS7_PLAF7 QF122 antigen OS=Plasmodium falciparum (isolate 3D7) GN=PF10_0115 PE=4 SV=1	PF10_0115	2.7905	1.32057	1.5177	1.6367	4	1.81637	0.662378	0.0904683
tr|Q8IJT8|Q8IJT8_PLAF7 Conserved Plasmodium protein OS=Plasmodium falciparum (isolate 3D7) GN=PF10_0104 PE=4 SV=1	PF10_0104	0.00104694	1.04176	0.99734	0.90119	4	0.735335	0.493029	0.361664
tr|Q8IJT9|Q8IJT9_PLAF7 Eukaryotic translation initiation factor 2, beta, putative OS=Plasmodium falciparum (isolate 3D7) GN=PF10_0103 PE=4 SV=1	PF10_0103	0.000971086	1.70552	1.983	1.7622	4	1.36292	0.915825	0.485925
tr|Q8IJU2|Q8IJU2_PLAF7 Conserved Plasmodium protein OS=Plasmodium falciparum (isolate 3D7) GN=PF10_0100 PE=4 SV=1	PF10_0100	0.00022933	0.971157	1.1024	0.95686	4	0.757661	0.509185	0.411387
tr|Q8IJV6|Q8IJV6_PLAF7 Adenylate kinase, putative OS=Plasmodium falciparum (isolate 3D7) GN=PF10_0086 PE=3 SV=1	PF10_0086	0.71033	0.885426	0.8035	0.84647	4	0.811431	0.0752491	0.0152929
tr|Q8IJV7|Q8IJV7_PLAF7 Nucleolar protein NOP5, putative OS=Plasmodium falciparum (isolate 3D7) GN=PF10_0085 PE=4 SV=1	PF10_0085	0.00105516	1.19133	1.0783	1.0267	4	0.824346	0.553149	0.570488
tr|Q8IJW0|Q8IJW0_PLAF7 26S proteasome regulatory subunit 4, putative OS=Plasmodium falciparum (isolate 3D7) GN=PF10_0081 PE=3 SV=2	PF10_0081	0.155458	1.13464	2.37	1.6128	4	1.31822	0.927135	0.541718
tr|Q8IJW2|Q8IJW2_PLAF7 Uncharacterized protein OS=Plasmodium falciparum (isolate 3D7) GN=PF10_0079 PE=4 SV=1	PF10_0079	1.71429	0.873362	0.8629	0.89428	4	1.08621	0.418926	0.708291
tr|Q8IJW4|Q8IJW4_PLAF7 Eukaryotic translation initiation factor 3 subunit D OS=Plasmodium falciparum (isolate 3D7) GN=PF10_0077 PE=3 SV=1	PF10_0077	0.33752	1.10531	1.1804	1.1305	4	0.938434	0.401822	0.779309
tr|Q8IJW6|Q8IJW6_PLAF7 Asparagine-rich antigen OS=Plasmodium falciparum (isolate 3D7) GN=PF10_0075 PE=4 SV=1	PF10_0075	0.000252095	0.978857	1.0166	0.98281	4	0.74463	0.496541	0.379345
tr|Q8IJX3|Q8IJX3_PLAF7 RNA binding protein, putative OS=Plasmodium falciparum (isolate 3D7) GN=PF10_0068 PE=4 SV=1	PF10_0068	0.00736617	1.07084	1.0822	1.0485	4	0.802225	0.530091	0.509704
tr|Q8IJX4|Q8IJX4_PLAF7 Conserved Plasmodium protein OS=Plasmodium falciparum (isolate 3D7) GN=PF10_0067 PE=4 SV=2	PF10_0067	0.209632	1.42318	0.96373	1.3432	4	0.984936	0.554364	0.960077
tr|Q8IJX8|Q8IJX8_PLAF7 Uncharacterized protein OS=Plasmodium falciparum (isolate 3D7) GN=PF10_0063 PE=4 SV=1	PF10_0063	0.51269	1.17177	1.0973	1.1765	4	0.989565	0.319979	0.952099
tr|Q8IJY4|Q8IJY4_PLAF7 Regulator of nonsense transcripts, putative OS=Plasmodium falciparum (isolate 3D7) GN=PF10_0057 PE=4 SV=1	PF10_0057	0.00992143	0.822842	0.90225	1.0318	4	0.691703	0.462608	0.274762
tr|Q8IJZ2|Q8IJZ2_PLAF7 Conserved Plasmodium protein OS=Plasmodium falciparum (isolate 3D7) GN=PF10_0048 PE=4 SV=1	PF10_0048	0.00146096	1.08054	1.013	1.0369	4	0.782976	0.52176	0.466498
tr|Q8IJZ3|Q8IJZ3_PLAF7 Uncharacterized protein OS=Plasmodium falciparum (isolate 3D7) GN=PF10_0047 PE=4 SV=1	PF10_0047	6.36613e-05	1.01125	0.95382	1.0066	4	0.742932	0.49593	0.3761
tr|Q8IJZ4|Q8IJZ4_PLAF7 Uncharacterized protein OS=Plasmodium falciparum (isolate 3D7) GN=PF10_0046 PE=4 SV=1	PF10_0046	0.128601	1.06047	0.95922	1.3412	4	0.872372	0.52151	0.658074
tr|Q8IJZ7|Q8IJZ7_PLAF7 60S ribosomal protein L13, putative OS=Plasmodium falciparum (isolate 3D7) GN=PF10_0043 PE=1 SV=1	PF10_0043	0.00217872	1.37582	1.4996	1.563	4	1.11015	0.742726	0.786115
tr|Q8IJZ9|Q8IJZ9_PLAF7 U5 small nuclear ribonuclear protein, putative OS=Plasmodium falciparum (isolate 3D7) GN=PF10_0041 PE=4 SV=1	PF10_0041	0.000669184	1.18328	1.0584	1.1703	4	0.853162	0.571087	0.642567
tr|Q8IK02|Q8IK02_PLAF7 Ribosomal protein S20e, putative OS=Plasmodium falciparum (isolate 3D7) GN=PF10_0038 PE=1 SV=1	PF10_0038	0.000284196	1.37037	1.6848	1.6925	4	1.18699	0.805244	0.67397
tr|Q8IK07|Q8IK07_PLAF7 Conserved Plasmodium protein OS=Plasmodium falciparum (isolate 3D7) GN=PF10_0033 PE=4 SV=2	PF10_0033	0.00079033	0.737681	0.76396	0.88404	4	0.596618	0.402295	0.138598
tr|Q8IK12|Q8IK12_PLAF7 Uncharacterized protein OS=Plasmodium falciparum (isolate 3D7) GN=PF10_0028 PE=4 SV=1	PF10_0028	0.47633	0.93423	0.89056	0.90395	4	0.801268	0.217394	0.164946
tr|Q8IK15|Q8IK15_PLAF7 PF70 protein OS=Plasmodium falciparum (isolate 3D7) GN=PF10_0025 PE=4 SV=1	PF10_0025	0.00356624	0.967024	0.90137	1.0154	4	0.72184	0.481124	0.331281
tr|Q8IK17|Q8IK17_PLAF7 Uncharacterized protein OS=Plasmodium falciparum (isolate 3D7) GN=PF10_0023 PE=4 SV=1	PF10_0023	0.00156319	0.974184	1.0516	0.93669	4	0.741009	0.495281	0.372481
tr|Q8IK20|Q8IK20_PLAF7 Uncharacterized protein OS=Plasmodium falciparum (isolate 3D7) GN=PF10_0020 PE=4 SV=1	PF10_0020	0.00574984	0.391267	0.52443	0.58446	4	0.376477	0.260003	0.0172444
tr|Q8IK24|Q8IK24_PLAF7 Acyl CoA binding protein, putative OS=Plasmodium falciparum (isolate 3D7) GN=PF10_0016 PE=4 SV=1	PF10_0016	0.202099	1.14386	1.3054	1.3856	4	1.00924	0.547405	0.975188
tr|Q8IK74|Q8IK74_PLAF7 Uncharacterized protein OS=Plasmodium falciparum (isolate 3D7) GN=PF14_0732 PE=4 SV=1	PF14_0732	0.0249966	5.14309	0.94969	0.75949	4	1.71932	2.31707	0.578655
tr|Q8IK82|Q8IK82_PLAF7 Bromodomain protein, putative OS=Plasmodium falciparum (isolate 3D7) GN=PF14_0724 PE=1 SV=1	PF14_0724	0.00209367	0.949037	0.8684	0.6487	4	0.617058	0.429172	0.172326
tr|Q8IK89|Q8IK89_PLAF7 Uncharacterized protein OS=Plasmodium falciparum (isolate 3D7) GN=PF14_0717 PE=4 SV=1	PF14_0717	0.00722837	0.832016	1.2778	1.2426	4	0.839911	0.590855	0.625553
tr|Q8IK90|Q8IK90_PLAF7 Proteosome subunit alpha type 1, putative OS=Plasmodium falciparum (isolate 3D7) GN=PF14_0716 PE=4 SV=1	PF14_0716	0.000682552	1.91432	1.7489	1.9196	4	1.39587	0.933498	0.458663
tr|Q8IK92|Q8IK92_PLAF7 Uncharacterized protein OS=Plasmodium falciparum (isolate 3D7) GN=PF14_0714 PE=4 SV=1	PF14_0714	0.000469589	0.902039	0.96004	0.82613	4	0.67217	0.451144	0.24209
tr|Q8IK93|Q8IK93_PLAF7 Uncharacterized protein OS=Plasmodium falciparum (isolate 3D7) GN=PF14_0713 PE=4 SV=1	PF14_0713	0.00117296	1.22533	1.1201	0.95184	4	0.824609	0.560394	0.575733
tr|Q8IKA6|Q8IKA6_PLAF7 DNAJ protein, putative OS=Plasmodium falciparum (isolate 3D7) GN=PF14_0700 PE=4 SV=1	PF14_0700	0.0198979	1.58514	1.264	1.3495	4	1.05463	0.703063	0.886361
tr|Q8IKB6|Q8IKB6_PLAF7 Histone deacetylase, putative OS=Plasmodium falciparum (isolate 3D7) GN=PF14_0690 PE=4 SV=2	PF14_0690	0.0148986	0.922509	0.77332	1.1028	4	0.703382	0.478349	0.303069
tr|Q8IKC7|Q8IKC7_PLAF7 Inorganic anion exchanger, inorganic anion antiporter OS=Plasmodium falciparum (isolate 3D7) GN=PF14_0679 PE=4 SV=1	PF14_0679	0.00117683	0.655308	0.7861	0.68594	4	0.532131	0.358349	0.0795995
tr|Q8IKC8|Q8IKC8_PLAF7 Exported protein 2 OS=Plasmodium falciparum (isolate 3D7) GN=EXP-2 PE=4 SV=1	EXP-2	0.62292	0.869112	0.83752	0.89643	4	0.806495	0.124728	0.0531786
tr|Q8IKE8|Q8IKE8_PLAF7 Uncharacterized protein OS=Plasmodium falciparum (isolate 3D7) GN=PF14_0657 PE=4 SV=1	PF14_0657	0.0812045	0.864006	1.0443	1.0328	4	0.755578	0.457073	0.363247
tr|Q8IKF0|Q8IKF0_PLAF7 Helicase 45 OS=Plasmodium falciparum (isolate 3D7) GN=H45 PE=3 SV=1	H45	0.000205333	3.29946	3.6065	4.0692	4	2.74384	1.85625	0.156868
tr|Q8IKF6|Q8IKF6_PLAF7 Uncharacterized protein OS=Plasmodium falciparum (isolate 3D7) GN=PF14_0649 PE=4 SV=1	PF14_0649	0.61388	1.03654	0.97814	0.98954	4	0.904524	0.195404	0.400534
tr|Q8IKG8|Q8IKG8_PLAF7 Rhoptry protein, putative OS=Plasmodium falciparum (isolate 3D7) GN=PF14_0637 PE=4 SV=2	PF14_0637	0.00166895	0.775555	0.73094	0.90767	4	0.603958	0.408478	0.147841
tr|Q8IKH2|Q8IKH2_PLAF7 Transcription factor with AP2 domain(S), putative OS=Plasmodium falciparum (isolate 3D7) GN=ApiAP2 PE=1 SV=1	ApiAP2	0.00061763	0.78235	0.86786	1.1651	4	0.703982	0.496773	0.319038
tr|Q8IKH3|Q8IKH3_PLAF7 26S proteasome subunit, putative OS=Plasmodium falciparum (isolate 3D7) GN=PF14_0632 PE=4 SV=1	PF14_0632	0.00600781	1.66459	1.3406	1.8071	4	1.20457	0.822539	0.653066
tr|Q8IKH8|Q8IKH8_PLAF7 40S ribosomal protein S3, putative OS=Plasmodium falciparum (isolate 3D7) GN=PF14_0627 PE=1 SV=1	PF14_0627	1.9112	1.31187	1.6038	1.6824	4	1.62732	0.247442	0.0148128
tr|Q8IKI9|Q8IKI9_PLAF7 ATP-dependent protease la, putative OS=Plasmodium falciparum (isolate 3D7) GN=PF14_0616 PE=4 SV=1	PF14_0616	0.00382441	0.796679	0.96831	1.68327	4	0.86302	0.689567	0.71773
tr|Q8IKJ0|Q8IKJ0_PLAF7 ATP synthase (C/AC39) subunit, putative OS=Plasmodium falciparum (isolate 3D7) GN=PF14_0615 PE=4 SV=1	PF14_0615	1.0505	0.903179	0.92618	0.8997	4	0.94489	0.0713804	0.220255
tr|Q8IKJ1|Q8IKJ1_PLAF7 Phosphatase, putative OS=Plasmodium falciparum (isolate 3D7) GN=PF14_0614 PE=4 SV=2	PF14_0614	2.3087	0.996214	0.93029	0.85325	4	1.27211	0.693523	0.489876
tr|Q8IKK7|Q8IKK7_PLAF7 Glyceraldehyde-3-phosphate dehydrogenase OS=Plasmodium falciparum (isolate 3D7) GN=GAPDH PE=3 SV=1	GAPDH	3.3652	3.31917	3.4772	4.0301	4	3.54792	0.328233	0.000580662
tr|Q8IKL1|Q8IKL1_PLAF7 Uncharacterized protein OS=Plasmodium falciparum (isolate 3D7) GN=PF14_0593 PE=4 SV=1	PF14_0593	0.000182701	0.729341	0.85162	0.80037	4	0.595379	0.399952	0.136215
tr|Q8IKL5|Q8IKL5_PLAF7 Valine-tRNA ligase, putative OS=Plasmodium falciparum (isolate 3D7) GN=PF14_0589 PE=3 SV=1	PF14_0589	0.0141677	3.66488	3.6688	4.332	4	2.91996	1.96241	0.145314
tr|Q8IKL7|Q8IKL7_PLAF7 Splicing factor 3B subunit 2-like protein OS=Plasmodium falciparum (isolate 3D7) GN=PF14_0587 PE=4 SV=1	PF14_0587	0.00461614	0.56848	0.760704	0.96687	4	0.575168	0.413694	0.132274
tr|Q8IKL9|Q8IKL9_PLAF7 40S ribosomal protein S28e, putative OS=Plasmodium falciparum (isolate 3D7) GN=PF14_0585 PE=3 SV=1	PF14_0585	0.33354	1.35906	1.5167	1.8063	4	1.2539	0.640919	0.486055
tr|Q8IKM5|Q8IKM5_PLAF7 60S ribosomal protein L27, putative OS=Plasmodium falciparum (isolate 3D7) GN=PF14_0579 PE=1 SV=2	PF14_0579	0.31687	1.57709	1.7157	1.5056	4	1.27881	0.6472	0.45227
tr|Q8IKM7|Q8IKM7_PLAF7 Uncharacterized protein OS=Plasmodium falciparum (isolate 3D7) GN=PF14_0577 PE=4 SV=1	PF14_0577	0.0133414	0.849473	0.76141	1.0122	4	0.659106	0.442867	0.221317
tr|Q8IKN7|Q8IKN7_PLAF7 Uncharacterized protein OS=Plasmodium falciparum (isolate 3D7) GN=PF14_0567 PE=4 SV=1	PF14_0567	0.0179936	0.7397	0.81841	0.85865	4	0.608688	0.396883	0.143178
tr|Q8IKP1|Q8IKP1_PLAF7 DEAD box helicase, putative OS=Plasmodium falciparum (isolate 3D7) GN=PF14_0563 PE=4 SV=1	PF14_0563	0.0568767	3.08062	1.9697	3.736	4	2.2108	1.61042	0.229696
tr|Q8IKQ9|Q8IKQ9_PLAF7 Signal peptide peptidase OS=Plasmodium falciparum (isolate 3D7) GN=SPP PE=4 SV=2	SPP	0.000745775	1.2791	1.2694	1.027	4	0.894061	0.606855	0.750053
tr|Q8IKR1|Q8IKR1_PLAF7 V-type H(+)-translocating pyrophosphatase, putative OS=Plasmodium falciparum (isolate 3D7) GN=PF14_0541 PE=3 SV=1	PF14_0541	9.03614e-05	1.15746	0.99594	0.96455	4	0.77951	0.526442	0.463705
tr|Q8IKR4|Q8IKR4_PLAF7 Uncharacterized protein OS=Plasmodium falciparum (isolate 3D7) GN=PF14_0538 PE=4 SV=1	PF14_0538	0.00184224	1.04963	0.73389	1.0129	4	0.699565	0.486044	0.304334
tr|Q8IKS1|Q8IKS1_PLAF7 Uncharacterized protein OS=Plasmodium falciparum (isolate 3D7) GN=PF14_0531 PE=4 SV=1	PF14_0531	1.96974	1.69259	0.730652	1.1958	4	1.39719	0.547693	0.242826
tr|Q8IKS4|Q8IKS4_PLAF7 Hemolysin, putative OS=Plasmodium falciparum (isolate 3D7) GN=PF14_0528 PE=4 SV=2	PF14_0528	0.000661375	0.947059	0.64626	0.80673	4	0.600178	0.418144	0.151772
tr|Q8IKT2|Q8IKT2_PLAF7 6-phosphogluconate dehydrogenase, decarboxylating OS=Plasmodium falciparum (isolate 3D7) GN=PF14_0520 PE=3 SV=1	PF14_0520	0.0568767	6.00979	40.0604	4.27018	4	12.5993	18.4772	0.298178
tr|Q8IKT5|Q8IKT5_PLAF7 Peptidase, putative OS=Plasmodium falciparum (isolate 3D7) GN=PF14_0517 PE=3 SV=1	PF14_0517	0.0881992	2.30431	2.292	2.9582	4	1.91068	1.2542	0.242377
tr|Q8IKT7|Q8IKT7_PLAF7 Uncharacterized protein OS=Plasmodium falciparum (isolate 3D7) GN=PF14_0515 PE=4 SV=1	PF14_0515	0.00429154	1.49826	1.251	1.0555	4	0.952263	0.657436	0.893745
tr|Q8IKU1|Q8IKU1_PLAF7 p23 co-chaperone, putative OS=Plasmodium falciparum (isolate 3D7) GN=SBA1 PE=4 SV=2	SBA1	0.00327093	3.70549	5.6962	3.3096	4	3.17864	2.36049	0.162081
tr|Q8IKV8|Q8IKV8_PLAF7 Sortilin, putative OS=Plasmodium falciparum (isolate 3D7) GN=PF14_0493 PE=4 SV=1	PF14_0493	0.0136106	0.802118	0.74229	0.83527	4	0.598322	0.391702	0.132645
tr|Q8IKW1|Q8IKW1_PLAF7 Uncharacterized protein OS=Plasmodium falciparum (isolate 3D7) GN=PF14_0490 PE=4 SV=1	PF14_0490	0.00526955	0.0989191	0.414621	0.511363	4	0.257543	0.243517	0.00885986
tr|Q8IKW4|Q8IKW4_PLAF7 Uncharacterized protein OS=Plasmodium falciparum (isolate 3D7) GN=PF14_0487 PE=4 SV=1	PF14_0487	0.000802034	1.27116	1.0834	1.3223	4	0.919417	0.620963	0.812008
tr|Q8IKW5|Q8IKW5_PLAF7 Elongation factor 2 OS=Plasmodium falciparum (isolate 3D7) GN=PF14_0486 PE=4 SV=1	PF14_0486	7.1287	3.61808	3.3559	4.6139	4	4.67914	1.7206	0.023479
tr|Q8IKX4|Q8IKX4_PLAF7 Signal recognition particle SRP54, putative OS=Plasmodium falciparum (isolate 3D7) GN=PF14_0477 PE=3 SV=1	PF14_0477	0.0297578	1.83989	1.815	1.9595	4	1.41104	0.923011	0.438733
tr|Q8IKY0|Q8IKY0_PLAF7 Transcription factor with AP2 domain(S), putative OS=Plasmodium falciparum (isolate 3D7) GN=ApiAP2 PE=4 SV=1	ApiAP2	0.00233826	1.33394	1.1871	0.96783	4	0.872802	0.599491	0.6999
tr|Q8IKY5|Q8IKY5_PLAF7 Appr-1-p processing domain protein OS=Plasmodium falciparum (isolate 3D7) GN=PF14_0466 PE=4 SV=1	PF14_0466	0.0167622	0.95511	0.645026	0.70056	4	0.579365	0.398625	0.125316
tr|Q8IKY7|Q8IKY7_PLAF7 SNARE protein, putative OS=Plasmodium falciparum (isolate 3D7) GN=PfVti1 PE=4 SV=1	PfVti1	0.94609	0.903587	1.0246	0.92374	4	0.949504	0.052988	0.152737
tr|Q8IKZ6|Q8IKZ6_PLAF7 Multidrug resistance protein 2 (Heavy metal transport family) OS=Plasmodium falciparum (isolate 3D7) GN=PfMDR2 PE=3 SV=1	PfMDR2	0.00981617	0.915835	0.84912	0.79091	4	0.64142	0.424151	0.189453
tr|Q8IKZ7|Q8IKZ7_PLAF7 Uncharacterized protein OS=Plasmodium falciparum (isolate 3D7) GN=PF14_0454 PE=4 SV=1	PF14_0454	0.0568767	1.11916	0.310175	1.2004	4	0.671652	0.574006	0.335613
tr|Q8IL02|Q8IL02_PLAF7 40S ribosomal protein S2, putative OS=Plasmodium falciparum (isolate 3D7) GN=PF14_0448 PE=1 SV=1	PF14_0448	3.59783e-05	1.42876	1.5621	1.6174	4	1.15207	0.772095	0.719968
tr|Q8IL07|Q8IL07_PLAF7 Centrin-2 OS=Plasmodium falciparum (isolate 3D7) GN=CEN2 PE=4 SV=1	CEN2	0.37974	1.04533	0.89789	0.92215	4	0.811276	0.294843	0.2905
tr|Q8IL08|Q8IL08_PLAF7 Uncharacterized protein OS=Plasmodium falciparum (isolate 3D7) GN=PF14_0442 PE=4 SV=1	PF14_0442	0.00106726	0.923958	0.86403	0.95042	4	0.684869	0.457298	0.261934
tr|Q8IL11|Q8IL11_PLAF7 M17 leucyl aminopeptidase OS=Plasmodium falciparum (isolate 3D7) GN=LAP PE=1 SV=1	LAP	0.000716884	2.02626	2.0149	2.1501	4	1.54799	1.03333	0.366683
tr|Q8IL13|Q8IL13_PLAF7 Helicase, putative OS=Plasmodium falciparum (isolate 3D7) GN=PF14_0437 PE=3 SV=2	PF14_0437	0.000141509	1.40728	1.1859	1.5113	4	1.02616	0.697339	0.944924
tr|Q8IL16|Q8IL16_PLAF7 Uncharacterized protein OS=Plasmodium falciparum (isolate 3D7) GN=PF14_0434 PE=4 SV=1	PF14_0434	0.93259	0.7818	0.98406	1.165	4	0.965862	0.158085	0.694982
tr|Q8IL21|Q8IL21_PLAF7 RNA helicase, putative OS=Plasmodium falciparum (isolate 3D7) GN=PF14_0429 PE=4 SV=1	PF14_0429	0.00519467	1.04753	1.1918	1.0612	4	0.82643	0.551339	0.573622
tr|Q8IL22|Q8IL22_PLAF7 Histidine--tRNA ligase, putative OS=Plasmodium falciparum (isolate 3D7) GN=PF14_0428 PE=3 SV=1	PF14_0428	1674.91	3.34001	0.95089	1.9524	4	420.289	836.416	0.389935
tr|Q8IL28|Q8IL28_PLAF7 Apicoplast 1-acyl-sn-glycerol-3-phosphate acyltransferase, putative OS=Plasmodium falciparum (isolate 3D7) GN=PF14_0421 PE=4 SV=2	PF14_0421	0.0158163	0.825491	1.0087	0.95221	4	0.700554	0.462875	0.286323
tr|Q8IL32|Q8IL32_PLAF7 HSP90 OS=Plasmodium falciparum (isolate 3D7) GN=PF14_0417 PE=1 SV=1	PF14_0417	0.000216618	0.865651	0.85752	0.89292	4	0.654077	0.43617	0.210885
tr|Q8IL48|Q8IL48_PLAF7 tRNA binding protein, putative OS=Plasmodium falciparum (isolate 3D7) GN=PF14_0401 PE=4 SV=1	PF14_0401	0.0101293	3.48323	5.0604	3.7796	4	3.08334	2.1601	0.149323
tr|Q8IL56|Q8IL56_PLAF7 Structure specific recognition protein OS=Plasmodium falciparum (isolate 3D7) GN=PF14_0393 PE=4 SV=1	PF14_0393	0.116505	0.863185	0.85084	0.96322	4	0.698437	0.391205	0.220807
tr|Q8IL58|Q8IL58_PLAF7 60S ribosomal protein L1, putative OS=Plasmodium falciparum (isolate 3D7) GN=PF14_0391 PE=4 SV=1	PF14_0391	7.66493e-05	1.44898	1.6756	1.5697	4	1.17359	0.787801	0.689258
tr|Q8IL69|Q8IL69_PLAF7 Uncharacterized protein OS=Plasmodium falciparum (isolate 3D7) GN=PF14_0380 PE=4 SV=1	PF14_0380	0.0124549	0.964785	0.98241	1.1977	4	0.789338	0.528635	0.483696
tr|Q8IL71|Q8IL71_PLAF7 Vesicle-associated membrane protein, putative OS=Plasmodium falciparum (isolate 3D7) GN=PF14_0377 PE=4 SV=1	PF14_0377	0.0713825	0.794723	0.79642	0.95151	4	0.653509	0.394986	0.177627
tr|Q8IL75|Q8IL75_PLAF7 Ubiquinol-cytochrome C reductase iron-sulfur subunit, putative OS=Plasmodium falciparum (isolate 3D7) GN=PF14_0373 PE=4 SV=1	PF14_0373	0.00315804	0.784868	0.62991	0.76647	4	0.546101	0.368503	0.0905876
tr|Q8IL80|Q8IL80_PLAF7 Thioredoxin peroxidase 1 OS=Plasmodium falciparum (isolate 3D7) GN=TPx1 PE=4 SV=1	TPx1	0.00146139	2.4154	2.5066	2.8425	4	1.94149	1.30633	0.245122
tr|Q8IL83|Q8IL83_PLAF7 Cleavage and polyadenylation specificity factor protein, putative OS=Plasmodium falciparum (isolate 3D7) GN=PF14_0364 PE=4 SV=1	PF14_0364	0.03481	1.38516	1.2571	1.3187	4	0.998942	0.644878	0.997587
tr|Q8IL86|Q8IL86_PLAF7 Sec62, putative OS=Plasmodium falciparum (isolate 3D7) GN=PF14_0361 PE=4 SV=2	PF14_0361	0.000142001	0.868357	0.89389	0.90164	4	0.666007	0.444138	0.229625
tr|Q8IL88|Q8IL88_PLAF7 HSP40, subfamily A, putative OS=Plasmodium falciparum (isolate 3D7) GN=PF14_0359 PE=4 SV=1	PF14_0359	0.00247403	2.61417	2.6409	2.7216	4	1.99479	1.32899	0.231292
tr|Q8IL94|Q8IL94_PLAF7 Ribonucleoside-diphosphate reductase OS=Plasmodium falciparum (isolate 3D7) GN=PF14_0352 PE=3 SV=1	PF14_0352	0.0568767	3.16036	2.9544	4.1081	4	2.56993	1.74908	0.170505
tr|Q8IL96|Q8IL96_PLAF7 N-acetyltransferase, putative OS=Plasmodium falciparum (isolate 3D7) GN=PF14_0350 PE=4 SV=2	PF14_0350	0.0232618	0.847386	0.78987	0.76198	4	0.605624	0.389867	0.136244
tr|Q8ILA1|Q8ILA1_PLAF7 Uncharacterized protein OS=Plasmodium falciparum (isolate 3D7) GN=PF14_0344 PE=4 SV=1	PF14_0344	0.00698249	0.897666	0.96604	0.9933	4	0.715997	0.474385	0.317152
tr|Q8ILA4|Q8ILA4_PLAF7 Glucose-6-phosphate isomerase OS=Plasmodium falciparum (isolate 3D7) GN=PF14_0341 PE=1 SV=1	PF14_0341	0.0640771	3.48809	3.6845	4.0148	4	2.81287	1.84537	0.144179
tr|Q8ILA9|Q8ILA9_PLAF7 Uncharacterized protein OS=Plasmodium falciparum (isolate 3D7) GN=PF14_0336 PE=4 SV=1	PF14_0336	0.603212	0.807363	0.76059	1.0325	4	0.800916	0.177375	0.110471
tr|Q8ILB0|Q8ILB0_PLAF7 Uncharacterized protein OS=Plasmodium falciparum (isolate 3D7) GN=PF14_0335 PE=4 SV=1	PF14_0335	0.00033884	1.03073	0.91392	0.90279	4	0.711944	0.477919	0.314435
tr|Q8ILB6|Q8ILB6_PLAF7 Uncharacterized protein OS=Plasmodium falciparum (isolate 3D7) GN=PF14_0329 PE=4 SV=1	PF14_0329	0.018055	0.891424	0.80715	0.86223	4	0.644715	0.419232	0.18866
tr|Q8ILB9|Q8ILB9_PLAF7 Dynein-related AAA-type ATPase OS=Plasmodium falciparum (isolate 3D7) GN=PF14_0326 PE=4 SV=2	PF14_0326	3.72418	1.25818	1.0944	1.0079	4	1.77116	1.30614	0.322763
tr|Q8ILC8|Q8ILC8_PLAF7 DNA topoisomerase 2 OS=Plasmodium falciparum (isolate 3D7) GN=PF14_0316 PE=3 SV=1	PF14_0316	0.00109132	0.969744	0.94912	0.96965	4	0.722401	0.480971	0.331974
tr|Q8ILC9|Q8ILC9_PLAF7 Uncharacterized protein OS=Plasmodium falciparum (isolate 3D7) GN=PF14_0315 PE=4 SV=2	PF14_0315	0.0727755	0.824674	0.91923	0.95388	4	0.69264	0.416835	0.236737
tr|Q8ILD4|Q8ILD4_PLAF7 Uncharacterized protein OS=Plasmodium falciparum (isolate 3D7) GN=PF14_0310 PE=4 SV=1	PF14_0310	0.000915631	0.951203	0.82061	0.90923	4	0.67049	0.44969	0.23903
tr|Q8ILD7|Q8ILD7_PLAF7 Uncharacterized protein OS=Plasmodium falciparum (isolate 3D7) GN=PF14_0307 PE=4 SV=1	PF14_0307	0.0205766	0.89574	1.13213	0.898824	4	0.736818	0.490162	0.361575
tr|Q8ILE3|Q8ILE3_PLAF7 Uncharacterized protein OS=Plasmodium falciparum (isolate 3D7) GN=PF14_0301 PE=4 SV=1	PF14_0301	0.6355	0.964041	0.99549	0.94567	4	0.885175	0.167717	0.264416
tr|Q8ILE8|Q8ILE8_PLAF7 60S ribosomal protein L14, putative OS=Plasmodium falciparum (isolate 3D7) GN=PF14_0296 PE=1 SV=1	PF14_0296	0.000390321	1.4247	1.4243	1.4643	4	1.07842	0.718934	0.841297
tr|Q8ILG6|Q8ILG6_PLAF7 Coatamer protein, beta subunit, putative OS=Plasmodium falciparum (isolate 3D7) GN=PF14_0277 PE=4 SV=2	PF14_0277	0.00294344	1.20421	1.2238	1.3767	4	0.951913	0.637329	0.88963
tr|Q8ILI2|Q8ILI2_PLAF7 Proliferation-associated protein 2g4, putative OS=Plasmodium falciparum (isolate 3D7) GN=PF14_0261 PE=4 SV=1	PF14_0261	0.0323319	3.59596	3.3153	4.6122	4	2.88895	1.98423	0.153033
tr|Q8ILK2|Q8ILK2_PLAF7 Nascent polypeptide-associated complex subunit beta OS=Plasmodium falciparum (isolate 3D7) GN=PF14_0241 PE=3 SV=1	PF14_0241	0.00137587	2.92201	3.398	4.1303	4	2.61292	1.81057	0.172827
tr|Q8ILK3|Q8ILK3_PLAF7 60S ribosomal protein L21e, putative OS=Plasmodium falciparum (isolate 3D7) GN=PF14_0240 PE=1 SV=1	PF14_0240	0.000611534	1.23985	1.5979	1.8032	4	1.16039	0.807469	0.717748
tr|Q8ILK4|Q8ILK4_PLAF7 Uncharacterized protein OS=Plasmodium falciparum (isolate 3D7) GN=PF14_0239 PE=4 SV=2	PF14_0239	0.00198714	1.37944	1.4165	1.4925	4	1.07261	0.715297	0.852113
tr|Q8ILL1|Q8ILL1_PLAF7 Uncharacterized protein OS=Plasmodium falciparum (isolate 3D7) GN=PF14_0232 PE=4 SV=1	PF14_0232	0.00297022	0.857118	0.70158	0.90985	4	0.61788	0.419365	0.165927
tr|Q8ILL2|Q8ILL2_PLAF7 60S ribosomal protein L7-3, putative OS=Plasmodium falciparum (isolate 3D7) GN=PF14_0231 PE=1 SV=2	PF14_0231	5.63637e-05	1.55403	1.6656	1.5442	4	1.19097	0.79585	0.664105
tr|Q8ILL3|Q8ILL3_PLAF7 60S ribosomal protein L5, putative OS=Plasmodium falciparum (isolate 3D7) GN=PF14_0230 PE=3 SV=1	PF14_0230	0.59627	1.33415	1.5067	1.544	4	1.24528	0.442224	0.348227
tr|Q8ILL5|Q8ILL5_PLAF7 Uncharacterized protein OS=Plasmodium falciparum (isolate 3D7) GN=PF14_0228 PE=4 SV=1	PF14_0228	0.000363214	1.07162	1.0324	1.0224	4	0.781695	0.521321	0.463778
tr|Q8ILM0|Q8ILM0_PLAF7 Cyclophilin, putative OS=Plasmodium falciparum (isolate 3D7) GN=PF14_0223 PE=4 SV=2	PF14_0223	0.0568767	1.19753	1.3729	1.4801	4	1.02685	0.657056	0.940005
tr|Q8ILN5|Q8ILN5_PLAF7 Mitochondrial protein import protein TIM13, putative OS=Plasmodium falciparum (isolate 3D7) GN=PF14_0208 PE=4 SV=1	PF14_0208	0.000870956	0.74151	0.72202	0.7965	4	0.565225	0.377556	0.10469
tr|Q8ILN8|Q8ILN8_PLAF7 40S ribosomal protein S25, putative OS=Plasmodium falciparum (isolate 3D7) GN=PF14_0205 PE=1 SV=2	PF14_0205	0.000946816	1.41395	1.5242	1.5769	4	1.129	0.755093	0.755128
tr|Q8ILP3|Q8ILP3_PLAF7 Surface protein, Pf113 OS=Plasmodium falciparum (isolate 3D7) GN=Pf113 PE=4 SV=1	Pf113	0.27085	0.923532	0.87088	0.92293	4	0.747048	0.318423	0.210322
tr|Q8ILP6|Q8ILP6_PLAF7 Glycine-tRNA ligase, putative OS=Plasmodium falciparum (isolate 3D7) GN=PF14_0198 PE=3 SV=2	PF14_0198	0.0568767	2.57142	2.9749	3.6426	4	2.31145	1.56661	0.192675
tr|Q8ILQ3|Q8ILQ3_PLAF7 Uncharacterized protein OS=Plasmodium falciparum (isolate 3D7) GN=PF14_0191 PE=4 SV=1	PF14_0191	8.06279e-05	0.954472	1.0412	1.0489	4	0.761163	0.509191	0.417396
tr|Q8ILQ6|Q8ILQ6_PLAF7 Uncharacterized protein OS=Plasmodium falciparum (isolate 3D7) GN=PF14_0188 PE=4 SV=2	PF14_0188	0.0568767	1.20321	1.5072	0.79245	4	0.889934	0.627866	0.74906
tr|Q8ILQ8|Q8ILQ8_PLAF7 Uncharacterized protein OS=Plasmodium falciparum (isolate 3D7) GN=PF14_0186 PE=4 SV=2	PF14_0186	0.0018519	0.923702	1.0677	0.86526	4	0.714629	0.482739	0.322259
tr|Q8ILR7|Q8ILR7_PLAF7 DNA helicase OS=Plasmodium falciparum (isolate 3D7) GN=PF14_0177 PE=3 SV=1	PF14_0177	0.000870686	1.26936	1.1271	1.1444	4	0.885432	0.593104	0.725021
tr|Q8ILS0|Q8ILS0_PLAF7 Pseudouridine synthase, putative OS=Plasmodium falciparum (isolate 3D7) GN=PF14_0174 PE=4 SV=1	PF14_0174	0.0164454	1.03647	0.99097	1.013	4	0.764222	0.498864	0.414263
tr|Q8ILS7|Q8ILS7_PLAF7 Prefoldin subunit 2, putative OS=Plasmodium falciparum (isolate 3D7) GN=PF14_0167 PE=4 SV=1	PF14_0167	5.35968	3.71319	4.4442	5.9953	4	4.87809	1.00421	0.0045123
tr|Q8ILT0|Q8ILT0_PLAF7 Glutamate dehydrogenase OS=Plasmodium falciparum (isolate 3D7) GN=PF14_0164 PE=3 SV=1	PF14_0164	0.00521059	2.10833	2.1282	2.2271	4	1.61721	1.07592	0.334454
tr|Q8ILU2|Q8ILU2_PLAF7 Uncharacterized protein OS=Plasmodium falciparum (isolate 3D7) GN=PF14_0152 PE=4 SV=1	PF14_0152	0.000545553	0.774653	0.72186	0.97925	4	0.619077	0.427034	0.172417
tr|Q8ILU3|Q8ILU3_PLAF7 RNA-binding protein Nova-1, putative OS=Plasmodium falciparum (isolate 3D7) GN=PF14_0151 PE=4 SV=1	PF14_0151	0.0568767	1.18064	1.0606	1.287	4	0.896279	0.567192	0.738829
tr|Q8ILU8|Q8ILU8_PLAF7 Ribonucleoprotein, putative OS=Plasmodium falciparum (isolate 3D7) GN=PF14_0146 PE=4 SV=1	PF14_0146	0.000374737	0.974184	0.91271	1.1747	4	0.765492	0.522201	0.435294
tr|Q8ILV2|Q8ILV2_PLAF7 60S ribosomal protein L10, putative OS=Plasmodium falciparum (isolate 3D7) GN=PF14_0141 PE=1 SV=1	PF14_0141	0.000208127	0.895415	1.453	1.541	4	0.972406	0.70837	0.942806
tr|Q8ILX3|Q8ILX3_PLAF7 Uncharacterized protein OS=Plasmodium falciparum (isolate 3D7) GN=PF14_0120 PE=4 SV=1	PF14_0120	0.0568767	1.57629	2.0705	1.7087	4	1.35309	0.88903	0.485036
tr|Q8ILY8|Q8ILY8_PLAF7 Uncharacterized protein OS=Plasmodium falciparum (isolate 3D7) GN=PF14_0105 PE=4 SV=1	PF14_0105	0.000949225	0.737083	0.92172	0.8027	4	0.615613	0.416841	0.162344
tr|Q8ILY9|Q8ILY9_PLAF7 Eukaryotic translation initiation factor 2 gamma subunit, putative OS=Plasmodium falciparum (isolate 3D7) GN=PF14_0104 PE=4 SV=1	PF14_0104	0.33025	1.64593	1.5486	1.6516	4	1.29409	0.6443	0.428602
tr|Q8ILZ1|Q8ILZ1_PLAF7 Rhoptry-associated protein 1, RAP1 OS=Plasmodium falciparum (isolate 3D7) GN=PF14_0102 PE=4 SV=1	PF14_0102	0.0276337	0.896941	0.85002	0.72063	4	0.623806	0.404381	0.159736
tr|Q8ILZ5|Q8ILZ5_PLAF7 Tetratricopeptide repeat family protein, putative OS=Plasmodium falciparum (isolate 3D7) GN=PF14_0098 PE=4 SV=1	PF14_0098	0.0228667	1.18967	0.94709	0.93578	4	0.773851	0.514171	0.443809
tr|Q8ILZ7|Q8ILZ7_PLAF7 RNA binding protein, putative OS=Plasmodium falciparum (isolate 3D7) GN=PF14_0096 PE=4 SV=1	PF14_0096	0.000630465	1.30714	1.0243	1.1264	4	0.864617	0.587743	0.676366
tr|Q8IM10|Q8IM10_PLAF7 40S ribosomal protein S8 OS=Plasmodium falciparum (isolate 3D7) GN=PF14_0083 PE=1 SV=1	PF14_0083	0.0001203	1.53511	1.5838	1.5571	4	1.16903	0.779529	0.693816
tr|Q8IM15|Q8IM15_PLAF7 HAP protein OS=Plasmodium falciparum (isolate 3D7) GN=PF14_0078 PE=1 SV=1	PF14_0078	0.9244	1.63787	1.4499	2.0402	4	1.51309	0.463308	0.113581
tr|Q8IM16|Q8IM16_PLAF7 Plasmepsin IV OS=Plasmodium falciparum (isolate 3D7) GN=PF14_0075 PE=1 SV=1	PF14_0075	0.60801	1.76685	1.7063	2.1439	4	1.55626	0.66115	0.19102
tr|Q8IM19|Q8IM19_PLAF7 Nucleolar preribosomal GTPase, putative OS=Plasmodium falciparum (isolate 3D7) GN=PF14_0072 PE=4 SV=2	PF14_0072	0.0116399	12.7976	2.00562	1.66307	4	4.11948	5.85054	0.36445
tr|Q8IM23|Q8IM23_PLAF7 Fibrillarin, putative OS=Plasmodium falciparum (isolate 3D7) GN=PF14_0068 PE=3 SV=1	PF14_0068	0.00322362	1.04479	1.1559	1.0494	4	0.813328	0.542503	0.540775
tr|Q8IM31|Q8IM31_PLAF7 Glycerophodiester phosphodiesterase, putative OS=Plasmodium falciparum (isolate 3D7) GN=PF14_0060 PE=4 SV=1	PF14_0060	0.00809582	2.73165	0.963373	1.3621	4	1.2663	1.13008	0.669581
tr|Q8IM32|Q8IM32_PLAF7 Uncharacterized protein OS=Plasmodium falciparum (isolate 3D7) GN=PF14_0059 PE=4 SV=1	PF14_0059	0.0963798	1.02222	1.1529	0.91763	4	0.797283	0.477078	0.457863
tr|Q8IM35|Q8IM35_PLAF7 RNA binding protein, putative OS=Plasmodium falciparum (isolate 3D7) GN=PF14_0056 PE=4 SV=1	PF14_0056	0.00499454	0.967961	1.202	0.93917	4	0.778531	0.528953	0.463838
tr|Q8IM36|Q8IM36_PLAF7 Ribosome biogenesis protein BOP1 homolog OS=Plasmodium falciparum (isolate 3D7) GN=PF14_0055 PE=3 SV=1	PF14_0055	0.0158206	1.11242	1.0007	1.1544	4	0.820835	0.540582	0.554802
tr|Q8IM38|Q8IM38_PLAF7 Ribonucleotide reductase small subunit OS=Plasmodium falciparum (isolate 3D7) GN=PF14_0053 PE=4 SV=1	PF14_0053	0.00458862	3.02288	2.832	4.5113	4	2.59269	1.88164	0.189054
tr|Q8IM45|Q8IM45_PLAF7 Uncharacterized protein OS=Plasmodium falciparum (isolate 3D7) GN=PF14_0046 PE=4 SV=1	PF14_0046	2.2043	0.893815	0.94068	0.94161	4	1.2451	0.639855	0.499371
tr|Q8IM53|Q8IM53_PLAF7 Cytochrome c, putative OS=Plasmodium falciparum (isolate 3D7) GN=PF14_0038 PE=3 SV=1	PF14_0038	0.00883939	1.05773	0.79774	1.009	4	0.718328	0.486266	0.330502
tr|Q8IM66|Q8IM66_PLAF7 Proteosome subunit, putative OS=Plasmodium falciparum (isolate 3D7) GN=PF14_0025 PE=4 SV=1	PF14_0025	0.00674679	1.79594	1.5622	1.6756	4	1.26012	0.841017	0.579979
tr|Q9NFA0|Q9NFA0_PLAF7 Signal peptidase, putative OS=Plasmodium falciparum (isolate 3D7) GN=PFC0912w PE=4 SV=1	PFC0912w	0.000246386	0.875503	0.66967	0.75811	4	0.575882	0.392909	0.119704
tr|Q9NFE6|Q9NFE6_PLAF7 Eukaryotic translation initiation factor 3 subunit K OS=Plasmodium falciparum (isolate 3D7) GN=PFC0441c PE=3 SV=1	PFC0441c	0.00028603	0.87512	1.2066	1.035	4	0.779252	0.53666	0.470989
tr|Q9NLB2|Q9NLB2_PLAF7 Glutaredoxin OS=Plasmodium falciparum (isolate 3D7) GN=GRX1 PE=1 SV=1	GRX1	0.00165179	3.29641	3.4437	4.2711	4	2.75322	1.88387	0.159625
tr|Q9TY94|Q9TY94_PLAF7 DEAD box helicase, UAP56 OS=Plasmodium falciparum (isolate 3D7) GN=UAP56 PE=4 SV=1	UAP56	1.6299	1.62792	1.5925	1.5904	4	1.61018	0.0216602	1.23169e-05
tr|Q9TY96|Q9TY96_PLAF7 Serine repeat antigen 6 (SERA-6) OS=Plasmodium falciparum (isolate 3D7) GN=SERA-6 PE=1 SV=3	SERA-6	0.00173509	0.589484	0.0647664	0.70924	4	0.341306	0.359977	0.0352539
tr|Q9U0H0|Q9U0H0_PLAF7 Uncharacterized protein OS=Plasmodium falciparum (isolate 3D7) GN=PFD0595w PE=4 SV=1	PFD0595w	0.0027234	1.10475	0.64365	0.93997	4	0.672774	0.485735	0.270596
tr|Q9U0J0|Q9U0J0_PLAF7 Replication factor a protein, putative OS=Plasmodium falciparum (isolate 3D7) GN=PFD0470c PE=4 SV=1	PFD0470c	0.0568767	1.79314	1.8415	1.7554	4	1.36173	0.870616	0.466943
tr|Q9U0N1|Q9U0N1_PLAF7 Glutamic acid-rich protein (Garp) OS=Plasmodium falciparum (isolate 3D7) GN=PFA_0620c PE=4 SV=1	PFA_0620c	0.000112851	0.991473	0.87658	0.88225	4	0.687604	0.461367	0.268642
tr|Q9U0N4|Q9U0N4_PLAF7 ABC transporter, (CT family), putative OS=Plasmodium falciparum (isolate 3D7) GN=PfMRP PE=3 SV=1	PfMRP	0.0260111	0.947059	0.82744	0.82293	4	0.65586	0.423816	0.202837
tr|X6R4N5|X6R4N5_HUMAN Erythroid membrane-associated protein OS=Homo sapiens GN=ERMAP PE=1 SV=1;sp|Q96PL5|ERMAP_HUMAN Erythroid membrane-associated protein OS=Homo sapiens GN=ERMAP PE=1 SV=1	ERMAP	0.0253675	0.889205	0.8495	0.96046	4	0.681133	0.439581	0.242737
sp|O75531|BAF_HUMAN Barrier-to-autointegration factor OS=Homo sapiens GN=BANF1 PE=1 SV=1	BANF1	0.0011389		0.00878991	1.4326	3	0.480844	0.824256	0.389209
sp|O77392|IPYR_PLAF7 Probable inorganic pyrophosphatase OS=Plasmodium falciparum (isolate 3D7) GN=MAL3P6.3 PE=3 SV=1;tr|C0H477|C0H477_PLAF7 Inorganic pyrophosphatase, putative OS=Plasmodium falciparum (isolate 3D7) GN=PFC0710w.1 PE=4 SV=1	MAL3P6.3		0.865127	0.8273	1.3182	3	1.00354	0.273157	0.98412
sp|O96184|RL37A_PLAF7 60S ribosomal protein L37a OS=Plasmodium falciparum (isolate 3D7) GN=RPL37A PE=1 SV=1	RPL37A		1.70462	1.4698	1.5457	3	1.57337	0.119833	0.0142492
sp|P02042|HBD_HUMAN Hemoglobin subunit delta OS=Homo sapiens GN=HBD PE=1 SV=2;tr|E9PFT6|E9PFT6_HUMAN Hemoglobin subunit delta OS=Homo sapiens GN=HBD PE=1 SV=1;tr|E9PEW8|E9PEW8_HUMAN Hemoglobin subunit delta (Fragment) OS=Homo sapiens GN=HBD PE=1 SV=1	HBD	0.52098	0.97704		1.0422	3	0.84674	0.283991	0.448605
sp|P30043|BLVRB_HUMAN Flavin reductase (NADPH) OS=Homo sapiens GN=BLVRB PE=1 SV=3;tr|M0QZL1|M0QZL1_HUMAN Flavin reductase (NADPH) OS=Homo sapiens GN=BLVRB PE=1 SV=1;tr|M0R192|M0R192_HUMAN Flavin reductase (NADPH) OS=Homo sapiens GN=BLVRB PE=1 SV=1	BLVRB	0.000643165		2.0686	2.3261	3	1.46511	1.27479	0.592024
sp|P50498|MSA2_PLAF7 Merozoite surface antigen 2 OS=Plasmodium falciparum (isolate 3D7) GN=MSA2 PE=1 SV=2	MSA2	0.126071		0.266591	0.68593	3	0.359531	0.291271	0.0625429
sp|P61076|TRXR2_PLAF7 Thioredoxin reductase 2 OS=Plasmodium falciparum (isolate 3D7) GN=trxr2 PE=1 SV=2	trxr2		6.58867	1.36787	3.2775	3	3.74468	2.64157	0.213723
sp|Q12931-2|TRAP1_HUMAN Isoform 2 of Heat shock protein 75 kDa, mitochondrial OS=Homo sapiens GN=TRAP1;sp|Q12931|TRAP1_HUMAN Heat shock protein 75 kDa, mitochondrial OS=Homo sapiens GN=TRAP1 PE=1 SV=3	TRAP1		1.00608	1.0309	1.0065	3	1.01449	0.0142111	0.219382
sp|Q76NM1|ERD2_PLAF7 ER lumen protein-retaining receptor OS=Plasmodium falciparum (isolate 3D7) GN=ERD2 PE=3 SV=1	ERD2		0.880359	0.78857	0.84891	3	0.83928	0.0466462	0.0269484
sp|Q8I1T8|ASNA_PLAF7 ATPase ASNA1 homolog OS=Plasmodium falciparum (isolate 3D7) GN=PFD0725c PE=3 SV=1	PFD0725c		1.83056	1.8197	3.2453	3	2.29852	0.819953	0.11118
sp|Q8I236|KAD6_PLAF7 Adenylate kinase isoenzyme 6 homolog OS=Plasmodium falciparum (isolate 3D7) GN=PFA_0530c PE=1 SV=1	PFA_0530c		11.2658	13.2745	5.40839	3	9.98291	4.08698	0.0625917
sp|Q8I3Y6|PFD6_PLAF7 Probable prefoldin subunit 6 OS=Plasmodium falciparum (isolate 3D7) GN=PFE0595w PE=3 SV=2	PFE0595w		3.82541	32.9995	2.3714	3	13.0654	17.2787	0.350052
sp|Q8I5D2|ABRA_PLAF7 101 kDa malaria antigen OS=Plasmodium falciparum (isolate 3D7) GN=ABRA PE=3 SV=1	ABRA	0.0105956	0.00425765		0.70098	3	0.238611	0.400436	0.081137
sp|Q8IBP3|ITPA_PLAF7 Inosine triphosphate pyrophosphatase OS=Plasmodium falciparum (isolate 3D7) GN=MAL7P1.110 PE=3 SV=1	MAL7P1.110		3.06616	26.6865	50.7559	3	26.8362	23.8452	0.201373
sp|Q8IED2|SMC2_PLAF7 Structural maintenance of chromosomes protein 2 OS=Plasmodium falciparum (isolate 3D7) GN=MAL13P1.96 PE=3 SV=1	MAL13P1.96		1.01065	16.3507	0.86604	3	6.0758	8.89862	0.427309
sp|Q8IHZ9|KC1_PLAF7 Casein kinase I OS=Plasmodium falciparum (isolate 3D7) GN=CK1 PE=3 SV=1;tr|C6S3F7|C6S3F7_PLAF7 Casein kinase 1, PfCK1 OS=Plasmodium falciparum (isolate 3D7) GN=PfCK1 PE=3 SV=1	CK1		1.38766	1.1674	1.6398	3	1.39829	0.236379	0.100093
sp|Q8IIK4|PDX2_PLAF7 Pyridoxal 5-phosphate synthase subunit Pdx2 OS=Plasmodium falciparum (isolate 3D7) GN=pdx2 PE=1 SV=2	pdx2		3.36123	3.70765	4.5454	3	3.87143	0.608836	0.0146572
sp|Q8IIS5|PESC_PLAF7 Pescadillo homolog OS=Plasmodium falciparum (isolate 3D7) GN=PF11_0090 PE=3 SV=1	PF11_0090		1.23524	0.93436	1.2578	3	1.14247	0.180578	0.30513
sp|Q8ILW6|NMT_PLAF7 Glycylpeptide N-tetradecanoyltransferase OS=Plasmodium falciparum (isolate 3D7) GN=PF14_0127 PE=3 SV=1	PF14_0127		1.35877	6.16097	4.05098	3	3.85691	2.40698	0.176115
sp|Q99808|S29A1_HUMAN Equilibrative nucleoside transporter 1 OS=Homo sapiens GN=SLC29A1 PE=1 SV=3;sp|Q99808-2|S29A1_HUMAN Isoform 2 of Equilibrative nucleoside transporter 1 OS=Homo sapiens GN=SLC29A1	SLC29A1		1.25199	1.0207	1.022	3	1.09823	0.13316	0.329616
tr|A0A087WVQ6|A0A087WVQ6_HUMAN Clathrin heavy chain OS=Homo sapiens GN=CLTC PE=1 SV=1;sp|Q00610-2|CLH1_HUMAN Isoform 2 of Clathrin heavy chain 1 OS=Homo sapiens GN=CLTC;sp|Q00610|CLH1_HUMAN Clathrin heavy chain 1 OS=Homo sapiens GN=CLTC PE=1 SV=5	CAPN5	0.0043095		0.95611	0.84831	3	0.60291	0.521198	0.317769
tr|B9ZSI9|B9ZSI9_PLAF7 Putative uncharacterized protein OS=Plasmodium falciparum (isolate 3D7) GN=PFA_0550w PE=4 SV=1	PFA_0550w		0.978665	0.491225	0.82423	3	0.764707	0.249112	0.243481
tr|C0H490|C0H490_PLAF7 Cytosolic glyoxalase II OS=Plasmodium falciparum (isolate 3D7) GN=cGloII PE=3 SV=1	cGloII		2.95029	4.89035	3.50182	3	3.78082	0.999673	0.0404797
tr|C0H4A3|C0H4A3_PLAF7 Uncharacterized protein OS=Plasmodium falciparum (isolate 3D7) GN=PFD0669c PE=4 SV=1	PFD0669c		0.69927	1.0296	0.0736148	3	0.600828	0.485536	0.290468
tr|C0H4C7|C0H4C7_PLAF7 Uncharacterized protein OS=Plasmodium falciparum (isolate 3D7) GN=PFE0290c PE=4 SV=1	PFE0290c		3.64591	4.04941	3.4285	3	3.70794	0.315066	0.00448205
tr|C0H4G4|C0H4G4_PLAF7 Uncharacterized protein OS=Plasmodium falciparum (isolate 3D7) GN=PFE1375c PE=4 SV=1	PFE1375c		1.52639	0.772657	1.3739	3	1.22432	0.39851	0.432413
tr|C0H4N9|C0H4N9_PLAF7 Uncharacterized protein OS=Plasmodium falciparum (isolate 3D7) GN=MAL7P1.106 PE=4 SV=1	MAL7P1.106		0.778695	0.75573	0.8203	3	0.784908	0.0327304	0.00763027
tr|C0H4S6|C0H4S6_PLAF7 Uncharacterized protein OS=Plasmodium falciparum (isolate 3D7) GN=MAL8P1.130 PE=4 SV=1	MAL8P1.130		1.04428	2.1416	1.1314	3	1.43909	0.609947	0.338663
tr|C0H4U0|C0H4U0_PLAF7 Uncharacterized protein OS=Plasmodium falciparum (isolate 3D7) GN=MAL8P1.103 PE=4 SV=1	MAL8P1.103		7.44325	3.75732	3.3043	3	4.83495	2.27017	0.0996537
tr|C0H4W0|C0H4W0_PLAF7 Uncharacterized protein OS=Plasmodium falciparum (isolate 3D7) GN=MAL8P1.63 PE=4 SV=1	MAL8P1.63	0.462973		0.221164	0.41465	3	0.366262	0.127961	0.0133189
tr|C0H516|C0H516_PLAF7 PfRab7, GTPase OS=Plasmodium falciparum (isolate 3D7) GN=Rab7 PE=3 SV=1	Rab7	0.00107877		0.98425	1.0147	3	0.666676	0.576625	0.422177
tr|C0H524|C0H524_PLAF7 P1 nuclease, putative OS=Plasmodium falciparum (isolate 3D7) GN=PFI0385c PE=4 SV=1	PFI0385c		0.952744	1.10771	0.8397	3	0.966717	0.134549	0.710057
tr|C0H549|C0H549_PLAF7 Nucleolar preribosomal assembly protein, putative OS=Plasmodium falciparum (isolate 3D7) GN=PFI1070c PE=4 SV=1	PFI1070c		1.25548	1.2198	1.3	3	1.25843	0.0401812	0.00796237
tr|C0H561|C0H561_PLAF7 Thioredoxin OS=Plasmodium falciparum (isolate 3D7) GN=Tlp2 PE=3 SV=1	Tlp2	0.00119121		0.84407	0.82868	3	0.55798	0.482255	0.253307
tr|C0H574|C0H574_PLAF7 Putative uncharacterized protein OS=Plasmodium falciparum (isolate 3D7) GN=PFI1463w PE=4 SV=1	PFI1463w		0.615574	0.865335	0.89009	3	0.790333	0.151851	0.139238
tr|C0H579|C0H579_PLAF7 Putative uncharacterized protein OS=Plasmodium falciparum (isolate 3D7) GN=PFI1525w PE=4 SV=1	PFI1525w		18.1884	11.1202	25.8465	3	18.385	7.36511	0.0549416
tr|C0H586|C0H586_PLAF7 Calcyclin binding protein, putative OS=Plasmodium falciparum (isolate 3D7) GN=PFI1610c PE=4 SV=1	PFI1610c		32.475	0.695144	11.4369	3	14.869	16.1656	0.275615
tr|C0H5B6|C0H5B6_PLAF7 Uncharacterized protein OS=Plasmodium falciparum (isolate 3D7) GN=MAL13P1.79 PE=4 SV=1	MAL13P1.79		0.932836	1.1241	1.084	3	1.04698	0.100863	0.504507
tr|C0H5D0|C0H5D0_PLAF7 Uncharacterized protein OS=Plasmodium falciparum (isolate 3D7) GN=MAL13P1.124 PE=4 SV=1	MAL13P1.124		0.770416	0.984259	1.0315	3	0.928725	0.139119	0.468495
tr|C0H5D3|C0H5D3_PLAF7 SNARE protein, putative OS=Plasmodium falciparum (isolate 3D7) GN=PfYkt6.2 PE=4 SV=1	PfYkt6.2		1.58597	20.8408	1.5696	3	7.9988	11.1215	0.389541
tr|C0H5E0|C0H5E0_PLAF7 Uncharacterized protein OS=Plasmodium falciparum (isolate 3D7) GN=MAL13P1.360 PE=4 SV=1	MAL13P1.360		1.48115	1.0617	0.424205	3	0.989018	0.532208	0.974737
tr|C0H5F1|C0H5F1_PLAF7 Protein tyrosine phosphatase, putative OS=Plasmodium falciparum (isolate 3D7) GN=MAL13P1.168 PE=4 SV=1	MAL13P1.168		1.05858	0.98592	0.86491	3	0.969804	0.0978366	0.646416
tr|C0H5I8|C0H5I8_PLAF7 Uncharacterized protein OS=Plasmodium falciparum (isolate 3D7) GN=MAL13P1.286 PE=4 SV=1	MAL13P1.286		0.994629	1.36693	0.98462	3	1.11539	0.217894	0.455837
tr|C0H5J0|C0H5J0_PLAF7 Uncharacterized protein OS=Plasmodium falciparum (isolate 3D7) GN=MAL13P1.293 PE=4 SV=1	MAL13P1.293		1.09005	2.64635	1.11	3	1.61547	0.892829	0.354896
tr|C0H5K9|C0H5K9_PLAF7 Phosphatidylserine synthase I, putative OS=Plasmodium falciparum (isolate 3D7) GN=MAL13P1.335 PE=4 SV=1	MAL13P1.335		1.40728	1.1066	1.5113	3	1.34173	0.210163	0.106342
tr|C6KSS2|C6KSS2_PLAF7 G-protein associated signal transduction protein, putative OS=Plasmodium falciparum (isolate 3D7) GN=PFF0365c PE=4 SV=1	PFF0365c	0.00261368	1.06091		0.84812	3	0.637213	0.559783	0.3783
tr|C6KSV0|C6KSV0_PLAF7 Histone H3 OS=Plasmodium falciparum (isolate 3D7) GN=PFF0510w PE=3 SV=1;tr|C6KT19|C6KT19_PLAF7 Histone H3 OS=Plasmodium falciparum (isolate 3D7) GN=PFF0865w PE=3 SV=1	PFF0510w	0.29711	0.823452		0.8488	3	0.656454	0.311459	0.196249
tr|C6KSV4|C6KSV4_PLAF7 Transcription elongation factor SPT5 OS=Plasmodium falciparum (isolate 3D7) GN=PFF0535c PE=3 SV=1	PFF0535c		1.1013	0.84327	1.129	3	1.02452	0.157579	0.812776
tr|C6KSV8|C6KSV8_PLAF7 Uncharacterized protein OS=Plasmodium falciparum (isolate 3D7) GN=PFF0555w PE=4 SV=1	PFF0555w		0.377834	2.1368	0.95525	3	1.15663	0.896609	0.790784
tr|C6KSY0|C6KSY0_PLAF7 Transcription factor with AP2 domain(S), putative OS=Plasmodium falciparum (isolate 3D7) GN=ApiAP2 PE=4 SV=1	ApiAP2		0.493503	0.430452	0.74138	3	0.555112	0.164365	0.0426112
tr|C6KSZ5|C6KSZ5_PLAF7 Ribonuclease, putative OS=Plasmodium falciparum (isolate 3D7) GN=PFF0745c PE=4 SV=1	PFF0745c		0.808865	0.95689	0.888329	3	0.884695	0.0740793	0.114445
tr|C6KT22|C6KT22_PLAF7 Uncharacterized protein OS=Plasmodium falciparum (isolate 3D7) GN=PFF0880c PE=4 SV=1	PFF0880c		2.21322	1.3442	3.4506	3	2.33601	1.05855	0.160381
tr|C6KT35|C6KT35_PLAF7 Acyl-CoA synthetase, PfACS12 OS=Plasmodium falciparum (isolate 3D7) GN=PfACS12 PE=4 SV=1	PfACS12		1.63106	1.7478	4.594	3	2.65762	1.67797	0.229203
tr|C6KT56|C6KT56_PLAF7 Uncharacterized protein OS=Plasmodium falciparum (isolate 3D7) GN=PFF1055c PE=4 SV=1	PFF1055c		2.04044	2.2486	2.3372	3	2.20875	0.15234	0.00525297
tr|C6KT59|C6KT59_PLAF7 Radical SAM protein, putative OS=Plasmodium falciparum (isolate 3D7) GN=PFF1070c PE=4 SV=1	PFF1070c		1.36136	1.07899	1.0547	3	1.16502	0.170471	0.23561
tr|C6KT64|C6KT64_PLAF7 Leucyl tRNA synthase OS=Plasmodium falciparum (isolate 3D7) GN=PFF1095w PE=3 SV=1	PFF1095w		3.09243	1.8564	3.6103	3	2.85304	0.901122	0.070583
tr|C6KT93|C6KT93_PLAF7 Uncharacterized protein OS=Plasmodium falciparum (isolate 3D7) GN=PFF1245c PE=4 SV=1	PFF1245c		0.74355	0.68359	0.66639	3	0.697843	0.0405064	0.00593719
tr|C6KTB4|C6KTB4_PLAF7 Acetyl-CoA synthetase OS=Plasmodium falciparum (isolate 3D7) GN=PFF1350c PE=4 SV=1	PFF1350c		1.72286	1.7145	1.3797	3	1.60569	0.195755	0.0330994
tr|C6KTD8|C6KTD8_PLAF7 DNA polymerase epsilon, catalytic subunit a, putative OS=Plasmodium falciparum (isolate 3D7) GN=PFF1470c PE=4 SV=1	PFF1470c		0.655534	0.695144	1.27606	3	0.875581	0.347394	0.598303
tr|C6KTE1|C6KTE1_PLAF7 Uncharacterized protein OS=Plasmodium falciparum (isolate 3D7) GN=PFF1485w PE=4 SV=1	PFF1485w		1.04392	1.2465	1.3088	3	1.19974	0.138494	0.12978
tr|J3QLD9|J3QLD9_HUMAN Flotillin-2 OS=Homo sapiens GN=FLOT2 PE=1 SV=1;tr|E7EMK3|E7EMK3_HUMAN Flotillin-2 OS=Homo sapiens GN=FLOT2 PE=1 SV=1;sp|Q14254|FLOT2_HUMAN Flotillin-2 OS=Homo sapiens GN=FLOT2 PE=1 SV=2	FLOT2	0.95575	1.01201		0.99502	3	0.987594	0.028857	0.534108
tr|O77344|O77344_PLAF7 Glycogen synthase kinase 3 OS=Plasmodium falciparum (isolate 3D7) GN=PfGSK-3 PE=4 SV=2	PfGSK-3		2.86961	3.64531	2.4797	3	2.99821	0.593352	0.0281562
tr|O77349|O77349_PLAF7 Putative uncharacterized protein OS=Plasmodium falciparum (isolate 3D7) GN=PFC0500w PE=4 SV=2	PFC0500w		0.864977	0.94462	0.8522	3	0.887266	0.0500794	0.0599268
tr|O77369|O77369_PLAF7 Putative uncharacterized protein OS=Plasmodium falciparum (isolate 3D7) GN=PFC0835c PE=4 SV=2	PFC0835c		1.82721	0.93455	1.1302	3	1.29732	0.469212	0.386898
tr|O96142|O96142_PLAF7 Aspartate aminotransferase OS=Plasmodium falciparum (isolate 3D7) GN=PFB0200c PE=1 SV=1	PFB0200c		14.7454	7.33802	12.2572	3	11.4469	3.76957	0.0407647
tr|O96168|O96168_PLAF7 Conserved Plasmodium protein OS=Plasmodium falciparum (isolate 3D7) GN=PFB0365w PE=4 SV=3	PFB0365w		0.873719	0.91458	0.95603	3	0.914776	0.041156	0.0697061
tr|O96174|O96174_PLAF7 Conserved Plasmodium protein OS=Plasmodium falciparum (isolate 3D7) GN=PFB0395w PE=4 SV=1	PFB0395w		9.34774	0.0818643	0.78541	3	3.405	5.15857	0.504145
tr|O96189|O96189_PLAF7 Qa-SNARE protein OS=Plasmodium falciparum (isolate 3D7) GN=Syn17 PE=4 SV=1	Syn17		0.765141	0.70567	0.95227	3	0.807694	0.128689	0.12245
tr|O96201|O96201_PLAF7 Conserved Plasmodium protein OS=Plasmodium falciparum (isolate 3D7) GN=PFB0540w PE=4 SV=1	PFB0540w		1.47817	1.6734	0.85535	3	1.33564	0.427245	0.306661
tr|O96204|O96204_PLAF7 Conserved Plasmodium membrane protein OS=Plasmodium falciparum (isolate 3D7) GN=PFB0555c PE=4 SV=2	PFB0555c		1.1131	0.82117	1.0772	3	1.00382	0.159198	0.970593
tr|O96237|O96237_PLAF7 Origin recognition complex subunit 5 OS=Plasmodium falciparum (isolate 3D7) GN=ORC5 PE=4 SV=1	ORC5		0.761145	1.108	0.848303	3	0.905816	0.180438	0.461373
tr|O96243|O96243_PLAF7 Vacuolar protein-sorting protein VPS45, putative OS=Plasmodium falciparum (isolate 3D7) GN=PFB0750w PE=4 SV=1	PFB0750w		1.29097	0.807595	1.18412	3	1.09423	0.253917	0.586226
tr|O96254|O96254_PLAF7 Clathrin coat assembly protein, putative OS=Plasmodium falciparum (isolate 3D7) GN=PFB0805c PE=4 SV=1	PFB0805c	0.0568767	0.875932		0.890908	3	0.607906	0.477264	0.290717
tr|O96265|O96265_PLAF7 Small nuclear ribonucleoprotein, putative OS=Plasmodium falciparum (isolate 3D7) GN=PFB0865w PE=4 SV=1	PFB0865w		1.25265	0.99481	1.0744	3	1.10729	0.132026	0.294584
tr|O97225|O97225_PLAF7 Spindle pole body protein, putative OS=Plasmodium falciparum (isolate 3D7) GN=PFC0165w PE=4 SV=3	PFC0165w		1.05138	0.83783	1.115	3	1.0014	0.145186	0.98816
tr|O97232|O97232_PLAF7 1-cys-glutaredoxin-like protein-1 OS=Plasmodium falciparum (isolate 3D7) GN=PfGLP-1 PE=4 SV=1	PfGLP-1		0.251527	0.61049	1.9725	3	0.944839	0.907898	0.925793
tr|O97240|O97240_PLAF7 AP endonuclease (DNA-[apurinic or apyrimidinic site] lyase), putative OS=Plasmodium falciparum (isolate 3D7) GN=PFC0250c PE=4 SV=2	PFC0250c		1.47776	1.48187	1.4714	3	1.47701	0.00527373	4.07413e-05
tr|O97256|O97256_PLAF7 Activator of Hsp90 ATPase homolog 1-like protein, putative OS=Plasmodium falciparum (isolate 3D7) GN=PFC0360w PE=4 SV=2	PFC0360w	0.0568767		0.695144	8.42172	3	3.05791	4.65614	0.523959
tr|O97273|O97273_PLAF7 Putative uncharacterized protein OS=Plasmodium falciparum (isolate 3D7) GN=PFC0690c PE=4 SV=1	PFC0690c		0.840972	0.97064	8.46406	3	3.42522	4.36424	0.437354
tr|O97278|O97278_PLAF7 ABC transporter, putative OS=Plasmodium falciparum (isolate 3D7) GN=PFC0875w PE=4 SV=3	PFC0875w		0.861178	1.0204	0.82295	3	0.901509	0.104721	0.244866
tr|O97284|O97284_PLAF7 Putative uncharacterized protein OS=Plasmodium falciparum (isolate 3D7) GN=PFC0910w PE=4 SV=1	PFC0910w		11.3155	37.406	8.17824	3	18.9666	16.0458	0.192008
tr|O97314|O97314_PLAF7 Putative uncharacterized protein OS=Plasmodium falciparum (isolate 3D7) GN=PFC1025w PE=4 SV=1	PFC1025w		24.2753	7.22777	37.7931	3	23.0987	15.3166	0.129697
tr|Q6ZLZ9|Q6ZLZ9_PLAF7 Alpha tubulin OS=Plasmodium falciparum (isolate 3D7) GN=PFI0180w PE=3 SV=1	PFI0180w	0.00106676	2.38777		4.152	3	2.18028	2.08323	0.429909
tr|Q7K6A9|Q7K6A9_PLAF7 Proteasome subunit beta type OS=Plasmodium falciparum (isolate 3D7) GN=MAL8P1.142 PE=3 SV=1	MAL8P1.142		1.84427	1.9216	1.959	3	1.90829	0.0585117	0.00138043
tr|Q7K6B1|Q7K6B1_PLAF7 Protein kinase c inhibitor-like protein, putative OS=Plasmodium falciparum (isolate 3D7) GN=PF08_0059 PE=4 SV=2	PF08_0059		0.903669	0.66828	1.2549	3	0.942283	0.29521	0.767131
tr|Q7KWJ4|Q7KWJ4_PLAF7 Adenylosuccinate lyase OS=Plasmodium falciparum (isolate 3D7) GN=ASL PE=3 SV=1	ASL		47.2445	0.695144	1.36129	3	16.4336	26.6851	0.421975
tr|Q8I0U7|Q8I0U7_PLAF7 Proteasome, putative OS=Plasmodium falciparum (isolate 3D7) GN=PFI1545c PE=4 SV=1	PFI1545c		1.78945	2.1288	2.0358	3	1.98468	0.175353	0.0104062
tr|Q8I1P0|Q8I1P0_PLAF7 60S ribosomal protein L7Ae/L30e, putative OS=Plasmodium falciparum (isolate 3D7) GN=PFD0960c PE=4 SV=1	PFD0960c		1.00889	0.96771	0.79206	3	0.922886	0.115154	0.365847
tr|Q8I1T4|Q8I1T4_PLAF7 Cyclin-dependent kinase, putative OS=Plasmodium falciparum (isolate 3D7) GN=Pfcrk-3 PE=4 SV=1	Pfcrk-3		0.947867	1.58104	0.473214	3	1.00071	0.5558	0.998442
tr|Q8I1U8|Q8I1U8_PLAF7 Ubiquitinyl hydrolase 1 OS=Plasmodium falciparum (isolate 3D7) GN=PFD0680c PE=4 SV=1	PFD0680c		1.24245	5.24654	2.4386	3	2.97586	2.0554	0.237821
tr|Q8I1V0|Q8I1V0_PLAF7 Lysine decarboxylase-like protein, putative OS=Plasmodium falciparum (isolate 3D7) GN=PFD0670c PE=4 SV=1	PFD0670c		2.56772	37.9911	2.3935	3	14.3174	20.5022	0.377432
tr|Q8I1Y6|Q8I1Y6_PLAF7 Uncharacterized protein OS=Plasmodium falciparum (isolate 3D7) GN=PFD0207c PE=4 SV=1	PFD0207c		0.481186	0.695144	1.3899	3	0.85541	0.475084	0.650728
tr|Q8I1Z2|Q8I1Z2_PLAF7 CGI-201 protein, short form OS=Plasmodium falciparum (isolate 3D7) GN=PFD0180c PE=4 SV=1	PFD0180c		0.789702	0.312358	0.9161	3	0.67272	0.318417	0.216992
tr|Q8I226|Q8I226_PLAF7 TatD-like deoxyribonuclease, putative OS=Plasmodium falciparum (isolate 3D7) GN=PFA_0580c PE=4 SV=1	PFA_0580c		2.91375	1.5433	1.29577	3	1.91761	0.87152	0.209772
tr|Q8I231|Q8I231_PLAF7 UMP-CMP kinase, putative OS=Plasmodium falciparum (isolate 3D7) GN=PFA_0555c PE=3 SV=1	PFA_0555c		2.91163	2.939	3.8362	3	3.22894	0.526077	0.0180669
tr|Q8I246|Q8I246_PLAF7 Phenylalanyl-tRNA synthetase beta chain, putative OS=Plasmodium falciparum (isolate 3D7) GN=PFA_0480w PE=3 SV=1	PFA_0480w		5.31661	0.695144	5.49449	3	3.83541	2.72101	0.212855
tr|Q8I250|Q8I250_PLAF7 Tubulin-specific chaperone a, putative OS=Plasmodium falciparum (isolate 3D7) GN=PFA_0460c PE=4 SV=1	PFA_0460c		3.78903	5.22747	4.0378	3	4.35143	0.768801	0.0170922
tr|Q8I272|Q8I272_PLAF7 Centrin-1 OS=Plasmodium falciparum (isolate 3D7) GN=PfCEN1 PE=4 SV=1	PfCEN1	0.00153005	55.1804		0.300644	3	18.4942	31.7716	0.440883
tr|Q8I274|Q8I274_PLAF7 Rab5c, GTPase OS=Plasmodium falciparum (isolate 3D7) GN=Rab5c PE=3 SV=1	Rab5c		1.0563	0.84949	0.87962	3	0.92847	0.111725	0.382955
tr|Q8I275|Q8I275_PLAF7 PfAARP2 protein OS=Plasmodium falciparum (isolate 3D7) GN=AARP2 PE=4 SV=1	AARP2		1.84874	1.3948	1.0679	3	1.43715	0.392137	0.193247
tr|Q8I283|Q8I283_PLAF7 Cyclin-dependent kinases regulatory subunit OS=Plasmodium falciparum (isolate 3D7) GN=PFA_0285c PE=3 SV=1	PFA_0285c		1.08704	0.11562	1.4828	3	0.895153	0.703499	0.820435
tr|Q8I285|Q8I285_PLAF7 Putative uncharacterized protein OS=Plasmodium falciparum (isolate 3D7) GN=PFA_0275c PE=4 SV=1	PFA_0275c		1.07963	0.616197	0.99057	3	0.895466	0.245919	0.538223
tr|Q8I294|Q8I294_PLAF7 Putative uncharacterized protein OS=Plasmodium falciparum (isolate 3D7) GN=PFA_0230c PE=4 SV=1	PFA_0230c		2.19993	1.7554	3.0051	3	2.32014	0.633463	0.0689112
tr|Q8I296|Q8I296_PLAF7 Ubiquitin carboxyl-terminal hydrolase, putative OS=Plasmodium falciparum (isolate 3D7) GN=PFA_0220w PE=4 SV=2	PFA_0220w		0.821741	7.3457	1.3726	3	3.18001	3.61809	0.406225
tr|Q8I2B1|Q8I2B1_PLAF7 Aspartyl-tRNA synthetase, putative OS=Plasmodium falciparum (isolate 3D7) GN=PFA_0145c PE=3 SV=1	PFA_0145c		3.66032	3.6685	4.4731	3	3.93397	0.466915	0.0083365
tr|Q8I2D9|Q8I2D9_PLAF7 Putative uncharacterized protein OS=Plasmodium falciparum (isolate 3D7) GN=PFA_0670c PE=4 SV=1	PFA_0670c		1.19473	0.81096	0.92729	3	0.97766	0.19678	0.86228
tr|Q8I2I3|Q8I2I3_PLAF7 Putative uncharacterized protein OS=Plasmodium falciparum (isolate 3D7) GN=PFI1620c PE=4 SV=1	PFI1620c		0.844951	1.09403	0.383108	3	0.774031	0.36073	0.391299
tr|Q8I2I8|Q8I2I8_PLAF7 Putative uncharacterized protein OS=Plasmodium falciparum (isolate 3D7) GN=PFI1590c PE=4 SV=1	PFI1590c		0.83653	4.08156	3.8396	3	2.91923	1.80772	0.20731
tr|Q8I2K4|Q8I2K4_PLAF7 Nucleolar protein Nop52, putative OS=Plasmodium falciparum (isolate 3D7) GN=PFI1510w PE=4 SV=1	PFI1510w	0.0568767		5.8207	0.743547	3	2.20704	3.1483	0.574964
tr|Q8I2M0|Q8I2M0_PLAF7 Putative uncharacterized protein OS=Plasmodium falciparum (isolate 3D7) GN=PFI1425w PE=4 SV=1	PFI1425w		1.5072	1.3625	1.3262	3	1.39863	0.0957598	0.0186974
tr|Q8I2M1|Q8I2M1_PLAF7 Guanylate kinase OS=Plasmodium falciparum (isolate 3D7) GN=PfGK PE=1 SV=1	PfGK		3.96999	0.695144	3.264	3	2.64305	1.72347	0.240488
tr|Q8I2T4|Q8I2T4_PLAF7 Putative uncharacterized protein OS=Plasmodium falciparum (isolate 3D7) GN=PFI1075w PE=4 SV=1	PFI1075w		2.24009	12.3251	3.4425	3	6.00258	5.5084	0.256357
tr|Q8I2T7|Q8I2T7_PLAF7 Tetratricopeptide repeat family protein, putative OS=Plasmodium falciparum (isolate 3D7) GN=PFI1060w PE=4 SV=1	PFI1060w		0.650149	1.0091	0.93713	3	0.86546	0.189905	0.344631
tr|Q8I2T9|Q8I2T9_PLAF7 Fe-S-cluster redox enzyme, putative OS=Plasmodium falciparum (isolate 3D7) GN=PFI1050c PE=4 SV=1	PFI1050c		0.543624	0.97294	0.83406	3	0.783541	0.219071	0.229138
tr|Q8I2U4|Q8I2U4_PLAF7 RNA binding protein, putative OS=Plasmodium falciparum (isolate 3D7) GN=PFI1025w PE=4 SV=1	PFI1025w		1.13645	1.0137	1.0733	3	1.07448	0.0613856	0.170346
tr|Q8I2V7|Q8I2V7_PLAF7 Dolichyl-diphosphooligosaccharide--protein glycosyltransferase 48 kDa subunit OS=Plasmodium falciparum (isolate 3D7) GN=PFI0960w PE=3 SV=1	PFI0960w		2.45818	0.695144	0.324359	3	1.15923	1.1401	0.831399
tr|Q8I2X7|Q8I2X7_PLAF7 ATP-dependent RNA Helicase, putative OS=Plasmodium falciparum (isolate 3D7) GN=PFI0860c PE=4 SV=1	PFI0860c		1.0875	0.7022	1.1796	3	0.989767	0.253262	0.950574
tr|Q8I2X8|Q8I2X8_PLAF7 Putative uncharacterized protein OS=Plasmodium falciparum (isolate 3D7) GN=PFI0855w PE=4 SV=1	PFI0855w		1.57448	0.385736	1.4883	3	1.14951	0.662846	0.73373
tr|Q8I323|Q8I323_PLAF7 26S proteasome regulatory subunit, putative OS=Plasmodium falciparum (isolate 3D7) GN=PFI0630w PE=4 SV=1	PFI0630w		2.21175	1.6815	1.8715	3	1.92158	0.268651	0.0271766
tr|Q8I332|Q8I332_PLAF7 Putative uncharacterized protein OS=Plasmodium falciparum (isolate 3D7) GN=PFI0585c PE=4 SV=1	PFI0585c		4.08924	0.8502	1.22519	3	2.05488	1.77176	0.410814
tr|Q8I344|Q8I344_PLAF7 Nucleotide binding protein, putative OS=Plasmodium falciparum (isolate 3D7) GN=PFI0525w PE=4 SV=1	PFI0525w		0.887705	1.1786	0.77165	3	0.945985	0.209641	0.699067
tr|Q8I348|Q8I348_PLAF7 Selenide water dikinase, putative OS=Plasmodium falciparum (isolate 3D7) GN=PFI0505c PE=4 SV=1	PFI0505c		1.11852	0.72754	0.6621	3	0.836053	0.246801	0.3689
tr|Q8I375|Q8I375_PLAF7 Translation initiation factor SUI1, putative OS=Plasmodium falciparum (isolate 3D7) GN=PFI0365w PE=4 SV=1	PFI0365w		1.85401	4.0647	4.40139	3	3.44003	1.38381	0.0925659
tr|Q8I378|Q8I378_PLAF7 Putative uncharacterized protein OS=Plasmodium falciparum (isolate 3D7) GN=PFI0350c PE=4 SV=1	PFI0350c		2.91698	3.8648	9.5168	3	5.43286	3.56841	0.164344
tr|Q8I388|Q8I388_PLAF7 Developmental protein, putative OS=Plasmodium falciparum (isolate 3D7) GN=PFI0300w PE=4 SV=1	PFI0300w		3.97253	6.7247	2.9873	3	4.56151	1.93706	0.086066
tr|Q8I390|Q8I390_PLAF7 Beta subunit of coatomer complex, putative OS=Plasmodium falciparum (isolate 3D7) GN=PFI0290c PE=4 SV=1	PFI0290c		1.47955	1.3919	2.0337	3	1.63505	0.348011	0.0872075
tr|Q8I3A1|Q8I3A1_PLAF7 Replication factor A-related protein, putative OS=Plasmodium falciparum (isolate 3D7) GN=PFI0235w PE=4 SV=1	PFI0235w		2.99491	16.6965	5.29147	3	8.32762	7.33805	0.225844
tr|Q8I3A4|Q8I3A4_PLAF7 Prefoldin subunit 4 OS=Plasmodium falciparum (isolate 3D7) GN=PFI0220w PE=3 SV=1	PFI0220w		3.27397	3.5879	3.5229	3	3.46159	0.165705	0.00150708
tr|Q8I3A9|Q8I3A9_PLAF7 GTPase activating protein, GAP OS=Plasmodium falciparum (isolate 3D7) GN=PFI0195c PE=4 SV=1	PFI0195c		3.84574	1.23272	3.9036	3	2.99402	1.5256	0.151884
tr|Q8I3B3|Q8I3B3_PLAF7 Putative uncharacterized protein OS=Plasmodium falciparum (isolate 3D7) GN=PFI0170w PE=4 SV=1	PFI0170w		0.851281	0.77453	1.1022	3	0.909337	0.171376	0.456236
tr|Q8I3J3|Q8I3J3_PLAF7 Ubiquitin carboxyl-terminal hydrolase OS=Plasmodium falciparum (isolate 3D7) GN=PFE1355c PE=3 SV=1	PFE1355c		26.0591	1.9372	5.52753	3	11.1746	13.0148	0.308418
tr|Q8I3L9|Q8I3L9_PLAF7 Organelle ribosomal protein L7/L12, putative OS=Plasmodium falciparum (isolate 3D7) GN=PFE1225w PE=3 SV=1	PFE1225w		0.0334509	0.691502	0.098519	3	0.274491	0.362605	0.0741253
tr|Q8I3M0|Q8I3M0_PLAF7 Uncharacterized protein OS=Plasmodium falciparum (isolate 3D7) GN=PFE1220w PE=4 SV=1	PFE1220w		1.03032	1.27643	1.0529	3	1.11989	0.136044	0.266467
tr|Q8I3M7|Q8I3M7_PLAF7 Transporter, putative OS=Plasmodium falciparum (isolate 3D7) GN=PFE1185w PE=4 SV=1	PFE1185w		0.948047	0.861847	1.01391	3	0.941268	0.0762577	0.313827
tr|Q8I3Q3|Q8I3Q3_PLAF7 Uncharacterized protein OS=Plasmodium falciparum (isolate 3D7) GN=PFE1045c PE=4 SV=1	PFE1045c		1.11184	0.94921	0.87243	3	0.977827	0.122243	0.783135
tr|Q8I3Q8|Q8I3Q8_PLAF7 Uncharacterized protein OS=Plasmodium falciparum (isolate 3D7) GN=PFE1015c PE=4 SV=1	PFE1015c		1.40023	1.4647	1.293	3	1.38598	0.0867329	0.0164182
tr|Q8I3V0|Q8I3V0_PLAF7 BolA-like protein, putative OS=Plasmodium falciparum (isolate 3D7) GN=PFE0790c PE=1 SV=1	PFE0790c		102.706	0.695144	0.0517244	3	34.4844	59.0828	0.429791
tr|Q8I3V1|Q8I3V1_PLAF7 Metabolite/drug transporter, putative OS=Plasmodium falciparum (isolate 3D7) GN=PFE0785c PE=4 SV=1	PFE0785c		3.0004	0.0174086	0.76179	3	1.25986	1.55261	0.799187
tr|Q8I403|Q8I403_PLAF7 Uncharacterized protein OS=Plasmodium falciparum (isolate 3D7) GN=PFE0500c PE=4 SV=1	PFE0500c		2.04821	2.0428	1.9073	3	1.99944	0.0798401	0.00212044
tr|Q8I410|Q8I410_PLAF7 DNA-directed RNA polymerase OS=Plasmodium falciparum (isolate 3D7) GN=PFE0465c PE=3 SV=1	PFE0465c		1.34214	1.2394	1.1953	3	1.25895	0.075345	0.0270797
tr|Q8I411|Q8I411_PLAF7 Uncharacterized protein OS=Plasmodium falciparum (isolate 3D7) GN=PFE0460c PE=4 SV=1	PFE0460c		0.956725	0.98331	0.957359	3	0.965798	0.015169	0.0597517
tr|Q8I461|Q8I461_PLAF7 Cation transporting P-ATPase OS=Plasmodium falciparum (isolate 3D7) GN=PfATPase3 PE=3 SV=1	PfATPase3		0.800769	0.941067	0.78565	3	0.842495	0.0856996	0.0861266
tr|Q8I482|Q8I482_PLAF7 Chromosome assembly factor 1, CAF-1 OS=Plasmodium falciparum (isolate 3D7) GN=PFE0090w PE=4 SV=1	PFE0090w		0.742611	0.99126	1.0331	3	0.922324	0.157035	0.481855
tr|Q8I4S1|Q8I4S1_PLAF7 Thymidylate kinase, putative OS=Plasmodium falciparum (isolate 3D7) GN=PFL2465c PE=1 SV=1	tmk		3.10395	3.5948	4.1695	3	3.62275	0.533324	0.0135045
tr|Q8I4T9|Q8I4T9_PLAF7 CutA, putative OS=Plasmodium falciparum (isolate 3D7) GN=PFL2375c PE=4 SV=1	PFL2375c		3.0633	3.03955	1.7928	3	2.63188	0.726763	0.0602043
tr|Q8I4Y0|Q8I4Y0_PLAF7 Kinesin-like protein OS=Plasmodium falciparum (isolate 3D7) GN=PFL2165w PE=1 SV=2	PFL2165w		0.910599	1.01101	1.3308	3	1.08414	0.219438	0.574949
tr|Q8I501|Q8I501_PLAF7 RabGDI protein OS=Plasmodium falciparum (isolate 3D7) GN=PFL2060c PE=1 SV=1	PFL2060c		3.51346	3.5173	4.0186	3	3.68312	0.290542	0.00388578
tr|Q8I512|Q8I512_PLAF7 Replication factor C subunit 4 OS=Plasmodium falciparum (isolate 3D7) GN=PFL2005w PE=4 SV=1	PFL2005w		1.68076	0.9025	1.1049	3	1.22939	0.403786	0.428875
tr|Q8I538|Q8I538_PLAF7 Uncharacterized protein OS=Plasmodium falciparum (isolate 3D7) GN=PFL1865w PE=4 SV=1	PFL1865w		1.08067	0.91149	1.2216	3	1.07125	0.155269	0.510042
tr|Q8I544|Q8I544_PLAF7 Uncharacterized protein OS=Plasmodium falciparum (isolate 3D7) GN=PFL1835w PE=4 SV=1	PFL1835w		0.205068	0.79825	0.6551	3	0.552806	0.309539	0.129417
tr|Q8I548|Q8I548_PLAF7 Uncharacterized protein OS=Plasmodium falciparum (isolate 3D7) GN=PFL1815c PE=4 SV=1	PFL1815c		1.01155	1.0064	1.1952	3	1.07105	0.107547	0.370991
tr|Q8I563|Q8I563_PLAF7 Uncharacterized protein OS=Plasmodium falciparum (isolate 3D7) GN=PFL1740w PE=4 SV=1	PFL1740w	0.00647666	0.0739137		0.78612	3	0.288837	0.431978	0.10413
tr|Q8I564|Q8I564_PLAF7 Uncharacterized protein OS=Plasmodium falciparum (isolate 3D7) GN=PFL1735c PE=4 SV=1	PFL1735c		0.517491	0.95328	1.0095	3	0.826757	0.269303	0.381128
tr|Q8I586|Q8I586_PLAF7 Asparagine/aspartate rich protein, putative OS=Plasmodium falciparum (isolate 3D7) GN=PFL1620w PE=4 SV=1	PFL1620w		1.57925	1.4226	1.4196	3	1.47382	0.0913231	0.0121574
tr|Q8I5J2|Q8I5J2_PLAF7 Uncharacterized protein OS=Plasmodium falciparum (isolate 3D7) GN=PFL1065c PE=4 SV=1	PFL1065c		0.75706	30.7738	1.2693	3	10.9334	17.1842	0.422181
tr|Q8I5L1|Q8I5L1_PLAF7 Pre-mRNA splicing factor, putative OS=Plasmodium falciparum (isolate 3D7) GN=PFL0970w PE=4 SV=1	PFL0970w		4.71449	0.695144	0.53954	3	1.98306	2.36677	0.546588
tr|Q8I5M2|Q8I5M2_PLAF7 Arginyl-tRNA synthetase, putative OS=Plasmodium falciparum (isolate 3D7) GN=PFL0900c PE=3 SV=1	PFL0900c		35.2962	4.74858	4.729	3	14.9246	17.6424	0.304982
tr|Q8I5P4|Q8I5P4_PLAF7 Signal recognition particle SRP19, putative OS=Plasmodium falciparum (isolate 3D7) GN=PFL0785c PE=4 SV=1	PFL0785c		0.665842	1.42589	3.4562	3	1.84931	1.44256	0.415124
tr|Q8I5R4|Q8I5R4_PLAF7 Phosphatidylinositol-glycan biosynthesis class O protein, putative OS=Plasmodium falciparum (isolate 3D7) GN=PFL0685w PE=4 SV=2	PFL0685w	0.170361	0.259006		0.402047	3	0.277138	0.116902	0.00860556
tr|Q8I5R6|Q8I5R6_PLAF7 Uncharacterized protein OS=Plasmodium falciparum (isolate 3D7) GN=PFL0675c PE=4 SV=1	PFL0675c		3.44412	17.7672	1.6509	3	7.62075	8.83273	0.323729
tr|Q8I5S3|Q8I5S3_PLAF7 Conserved Plasmodium protein OS=Plasmodium falciparum (isolate 3D7) GN=PFL0640w PE=4 SV=1	PFL0640w		1.74676	1.6111	1.8535	3	1.73712	0.121487	0.00893334
tr|Q8I5S8|Q8I5S8_PLAF7 Uncharacterized protein OS=Plasmodium falciparum (isolate 3D7) GN=PFL0615w PE=4 SV=1	PFL0615w		0.0382079	0.863499	24.0161	3	8.30592	13.6116	0.450689
tr|Q8I5Y7|Q8I5Y7_PLAF7 Uncharacterized protein OS=Plasmodium falciparum (isolate 3D7) GN=PFL0290w PE=4 SV=1	PFL0290w		0.702593	0.89528	0.82164	3	0.806504	0.0972313	0.0748417
tr|Q8I5Z0|Q8I5Z0_PLAF7 Uncharacterized protein OS=Plasmodium falciparum (isolate 3D7) GN=PFL0275w PE=4 SV=1	PFL0275w		1.11282	0.972952	1.29472	3	1.12683	0.161343	0.306431
tr|Q8I607|Q8I607_PLAF7 Ubiquitin conjugating enzyme E2, putative OS=Plasmodium falciparum (isolate 3D7) GN=PFL0190w PE=3 SV=1	PFL0190w		5.28933	4.8218	4.308	3	4.80638	0.490845	0.00549732
tr|Q8I610|Q8I610_PLAF7 Uncharacterized protein OS=Plasmodium falciparum (isolate 3D7) GN=PFL0175c PE=4 SV=1	PFL0175c		2.08191	0.695144	10.2302	3	4.33576	5.15163	0.378635
tr|Q8I624|Q8I624_PLAF7 Uncharacterized protein OS=Plasmodium falciparum (isolate 3D7) GN=PFL0105w PE=4 SV=1	PFL0105w		2.18479	24.482	2.7042	3	9.79033	12.726	0.354136
tr|Q8I6T0|Q8I6T0_PLAF7 Aminomethyltransferase, mitochondrial OS=Plasmodium falciparum (isolate 3D7) GN=PF13_0345 PE=3 SV=1	PF13_0345		0.871916	1.1999	0.84713	3	0.972982	0.196907	0.834274
tr|Q8I6T3|Q8I6T3_PLAF7 Proteasome subunit beta type OS=Plasmodium falciparum (isolate 3D7) GN=PF13_0156 PE=3 SV=1	PF13_0156		1.61309	1.46421	2.2686	3	1.78196	0.427963	0.0870096
tr|Q8I6V0|Q8I6V0_PLAF7 Cysteine proteinase falcipain-1 OS=Plasmodium falciparum (isolate 3D7) GN=PF14_0553 PE=3 SV=1	PF14_0553		0.699154	0.89486	0.679998	3	0.758004	0.118907	0.0719059
tr|Q8I6Z5|Q8I6Z5_PLAF7 Plasmepsin V OS=Plasmodium falciparum (isolate 3D7) GN=PF13_0133 PE=3 SV=1	PF13_0133		1.31027	1.1906	0.97161	3	1.15749	0.171741	0.253136
tr|Q8I6Z8|Q8I6Z8_PLAF7 Ubiquitin Carboxyl-terminal Hydrolase-like zinc finger protein OS=Plasmodium falciparum (isolate 3D7) GN=PF13_0096 PE=4 SV=1	PF13_0096		1.02782	0.695144	1.2336	3	0.985522	0.271709	0.934879
tr|Q8I700|Q8I700_PLAF7 Snornp protein gar1 homologue, putative OS=Plasmodium falciparum (isolate 3D7) GN=PF13_0051 PE=4 SV=1	PF13_0051		1.18912	1.3809	1.0693	3	1.21311	0.157179	0.143346
tr|Q8IAL6|Q8IAL6_PLAF7 Mannose-6-phosphate isomerase, putative OS=Plasmodium falciparum (isolate 3D7) GN=MAL8P1.156 PE=4 SV=1	MAL8P1.156		2.61828	2.4194	2.7237	3	2.58713	0.154524	0.0031448
tr|Q8IAR7|Q8IAR7_PLAF7 Tyrosyl-tRNA synthetase, putative OS=Plasmodium falciparum (isolate 3D7) GN=MAL8P1.125 PE=1 SV=1	MAL8P1.125		131.245	16.9701	3.3664	3	50.5272	70.2339	0.34637
tr|Q8IAY9|Q8IAY9_PLAF7 Importin beta, putative OS=Plasmodium falciparum (isolate 3D7) GN=PF08_0069 PE=4 SV=1	PF08_0069		3.09962	2.3371	3.1274	3	2.85471	0.448476	0.0189379
tr|Q8IAZ7|Q8IAZ7_PLAF7 Nucleolar preribosomal assembly protein, putative OS=Plasmodium falciparum (isolate 3D7) GN=PF08_0065 PE=4 SV=1	PF08_0065		1.3679	1.1709	1.3622	3	1.30033	0.112127	0.043456
tr|Q8IB23|Q8IB23_PLAF7 U3 small nucleolar ribonucleoprotein protein, putative OS=Plasmodium falciparum (isolate 3D7) GN=PF08_0055 PE=4 SV=1	PF08_0055		0.336731	9.65959	1.1223	3	3.70621	5.17072	0.460351
tr|Q8IB26|Q8IB26_PLAF7 BRIX domain, putative OS=Plasmodium falciparum (isolate 3D7) GN=PF08_0053 PE=4 SV=1	PF08_0053		0.798151	1.1575	1.0329	3	0.996184	0.182466	0.974394
tr|Q8IB40|Q8IB40_PLAF7 C-13 antigen OS=Plasmodium falciparum (isolate 3D7) GN=MAL8P1.57 PE=4 SV=1	MAL8P1.57		0.743882	0.695144	1.36129	3	0.93344	0.371334	0.785576
tr|Q8IB51|Q8IB51_PLAF7 60S ribosomal protein L22, putative OS=Plasmodium falciparum (isolate 3D7) GN=PF08_0039 PE=1 SV=1	PF08_0039		1.99013	2.5	1.7205	3	2.07021	0.395872	0.0427085
tr|Q8IB94|Q8IB94_PLAF7 Ubiquitin-protein ligase 1, putative OS=Plasmodium falciparum (isolate 3D7) GN=MAL8P1.23 PE=4 SV=1	MAL8P1.23		1.28063	0.95577	1.5294	3	1.25527	0.287655	0.264103
tr|Q8IBG6|Q8IBG6_PLAF7 60S ribosomal subunit export protein, putative OS=Plasmodium falciparum (isolate 3D7) GN=PF07_0121 PE=4 SV=1	PF07_0121		11.4906	5.31485	9.37638	3	8.72729	3.13864	0.050836
tr|Q8IBK0|Q8IBK0_PLAF7 Uncharacterized protein OS=Plasmodium falciparum (isolate 3D7) GN=MAL7P1.138 PE=4 SV=1	MAL7P1.138		2.01166	3.1232	1.1135	3	2.08279	1.00674	0.203512
tr|Q8IBK1|Q8IBK1_PLAF7 Exonuclease I, putative OS=Plasmodium falciparum (isolate 3D7) GN=PF07_0105 PE=4 SV=1	PF07_0105		0.842815	0.96484	0.97957	3	0.929075	0.0750655	0.243374
tr|Q8IBL5|Q8IBL5_PLAF7 Uncharacterized protein OS=Plasmodium falciparum (isolate 3D7) GN=PF07_0101 PE=4 SV=1	PF07_0101		3.74219	1.9359	0.75624	3	2.14478	1.5039	0.318091
tr|Q8IBM7|Q8IBM7_PLAF7 BING4 (NUC141) WD-40 repeat protein, putative OS=Plasmodium falciparum (isolate 3D7) GN=PF07_0092 PE=4 SV=1	PF07_0092		0.943841	0.395965	1.1132	3	0.817669	0.374895	0.48825
tr|Q8IBN8|Q8IBN8_PLAF7 DEAD box helicase, putative OS=Plasmodium falciparum (isolate 3D7) GN=MAL7P1.113 PE=3 SV=1	MAL7P1.113		6.20238	0.695144	1.93502	3	2.94418	2.88898	0.36398
tr|Q8IBT8|Q8IBT8_PLAF7 Uncharacterized protein OS=Plasmodium falciparum (isolate 3D7) GN=MAL7P1.76 PE=4 SV=1	MAL7P1.76		0.83653	0.614134	2.7047	3	1.38512	1.14819	0.620013
tr|Q8IBU0|Q8IBU0_PLAF7 Uncharacterized protein OS=Plasmodium falciparum (isolate 3D7) GN=PF07_0066 PE=4 SV=1	PF07_0066		0.0814106	0.882597	2.34642	3	1.10348	1.14855	0.890324
tr|Q8IC10|Q8IC10_PLAF7 Cdk105, putative OS=Plasmodium falciparum (isolate 3D7) GN=MAL7P1.24 PE=4 SV=1	MAL7P1.24		1.05933	1.13	0.88088	3	1.0234	0.128388	0.7821
tr|Q8ID38|Q8ID38_PLAF7 Skp1 family protein, putative OS=Plasmodium falciparum (isolate 3D7) GN=MAL13P1.337 PE=4 SV=2	MAL13P1.337		3.04962	1.5608	2.3942	3	2.33487	0.74618	0.0902746
tr|Q8ID42|Q8ID42_PLAF7 Signal recognition particle receptor alpha subunit, putative OS=Plasmodium falciparum (isolate 3D7) GN=PF13_0350 PE=4 SV=1	PF13_0350		0.209231	0.906319	1.19556	3	0.770371	0.507026	0.514943
tr|Q8ID44|Q8ID44_PLAF7 Rhoptry protein OS=Plasmodium falciparum (isolate 3D7) GN=PfRhop148 PE=4 SV=1	PfRhop148		1.40877	1.2048	0.437777	3	1.01712	0.511981	0.959092
tr|Q8ID46|Q8ID46_PLAF7 Uncharacterized protein OS=Plasmodium falciparum (isolate 3D7) GN=MAL13P1.333 PE=4 SV=1	MAL13P1.333		1.08369	1.2422	1.2378	3	1.1879	0.0902703	0.0690604
tr|Q8ID72|Q8ID72_PLAF7 Uncharacterized protein OS=Plasmodium falciparum (isolate 3D7) GN=PF13_0335 PE=4 SV=1	PF13_0335		9.32711	4.368	3.8323	3	5.84247	3.02965	0.109465
tr|Q8ID90|Q8ID90_PLAF7 Uncharacterized protein OS=Plasmodium falciparum (isolate 3D7) GN=MAL13P1.307 PE=4 SV=1	MAL13P1.307	0.00106122		0.014613	0.667103	3	0.227593	0.380688	0.0722987
tr|Q8IDA3|Q8IDA3_PLAF7 Uncharacterized protein OS=Plasmodium falciparum (isolate 3D7) GN=MAL13P1.299 PE=4 SV=1	MAL13P1.299		0.787898	0.85793	1.1384	3	0.928076	0.185481	0.571003
tr|Q8IDC8|Q8IDC8_PLAF7 Uncharacterized protein OS=Plasmodium falciparum (isolate 3D7) GN=PF13_0309 PE=4 SV=1	PF13_0309		3.90346	0.636639	2.11528	3	2.21846	1.63585	0.326051
tr|Q8IDD9|Q8IDD9_PLAF7 Ubiquitin conjugating enzyme, putative OS=Plasmodium falciparum (isolate 3D7) GN=PF13_0301 PE=3 SV=1	PF13_0301		0.83653	25.2639	2.4798	3	9.52674	13.6535	0.392471
tr|Q8IDE7|Q8IDE7_PLAF7 Serine/threonine protein phosphatase OS=Plasmodium falciparum (isolate 3D7) GN=PfPP5 PE=4 SV=1	PfPP5		3.29946	2.4835	3.5116	3	3.09819	0.542799	0.0215886
tr|Q8IDG6|Q8IDG6_PLAF7 Ran-binding protein, putative OS=Plasmodium falciparum (isolate 3D7) GN=PF13_0278 PE=4 SV=1	PF13_0278		4.05285	3.6202	4.21379	3	3.96228	0.306986	0.00356073
tr|Q8IDG9|Q8IDG9_PLAF7 Uncharacterized protein OS=Plasmodium falciparum (isolate 3D7) GN=PF13_0275 PE=4 SV=1	PF13_0275		14.3031	0.623458	0.884995	3	5.27051	7.82352	0.444226
tr|Q8IDH3|Q8IDH3_PLAF7 Uncharacterized protein OS=Plasmodium falciparum (isolate 3D7) GN=PF13_0273 PE=4 SV=1	PF13_0273		1.14637	0.82938	1.2058	3	1.06052	0.202363	0.656085
tr|Q8IDI0|Q8IDI0_PLAF7 Uncharacterized protein OS=Plasmodium falciparum (isolate 3D7) GN=MAL13P1.262 PE=4 SV=1	MAL13P1.262		0.774773	0.98529	0.79938	3	0.853148	0.115098	0.157707
tr|Q8IDI8|Q8IDI8_PLAF7 Uncharacterized protein OS=Plasmodium falciparum (isolate 3D7) GN=MAL13P1.257 PE=1 SV=1	MAL13P1.257		2.58866	2.62574	3.3185	3	2.8443	0.411087	0.0161605
tr|Q8IDJ7|Q8IDJ7_PLAF7 Small nuclear ribonucleoprotein, putative OS=Plasmodium falciparum (isolate 3D7) GN=MAL13P1.253 PE=4 SV=1	MAL13P1.253		0.67659	1.0287	0.9616	3	0.888963	0.186956	0.411761
tr|Q8IDM6|Q8IDM6_PLAF7 Nucleoside transporter 1 OS=Plasmodium falciparum (isolate 3D7) GN=nt1 PE=4 SV=1	nt1		1.29004	1.613	1.0771	3	1.32671	0.269826	0.170893
tr|Q8IDN9|Q8IDN9_PLAF7 Uncharacterized protein OS=Plasmodium falciparum (isolate 3D7) GN=PF13_0243 PE=4 SV=1	PF13_0243		1.42531	1.6055	1.8399	3	1.62357	0.207883	0.0351071
tr|Q8IDS7|Q8IDS7_PLAF7 Na+-dependent Pi transporter, sodium-dependent phosphate transporter OS=Plasmodium falciparum (isolate 3D7) GN=MAL13P1.206 PE=4 SV=1	MAL13P1.206		0.0315948	18.016	0.69573	3	6.24776	10.197	0.466779
tr|Q8IDT0|Q8IDT0_PLAF7 Phosphatase, putative OS=Plasmodium falciparum (isolate 3D7) GN=PF13_0222 PE=4 SV=1	PF13_0222		2.22811	1.5698	1.5262	3	1.7747	0.393269	0.0762088
tr|Q8IDV2|Q8IDV2_PLAF7 Proteasome regulatory component, putative OS=Plasmodium falciparum (isolate 3D7) GN=MAL13P1.190 PE=4 SV=1	MAL13P1.190		1.51012	1.9595	2.093	3	1.85421	0.305374	0.0400584
tr|Q8IDY0|Q8IDY0_PLAF7 MSP7-like protein OS=Plasmodium falciparum (isolate 3D7) GN=MAL13P1.174 PE=4 SV=1	MAL13P1.174	0.00179798	0.532453		0.58308	3	0.372444	0.321985	0.0776647
tr|Q8IDY6|Q8IDY6_PLAF7 Uncharacterized protein OS=Plasmodium falciparum (isolate 3D7) GN=PF13_0190 PE=4 SV=1	PF13_0190		22.4547	34.0482	32.7803	3	29.761	6.35917	0.0159078
tr|Q8IDZ0|Q8IDZ0_PLAF7 Uncharacterized protein OS=Plasmodium falciparum (isolate 3D7) GN=PF13_0186 PE=4 SV=1	PF13_0186		43.9087	0.695144	1.4377	3	15.3472	24.7378	0.420907
tr|Q8IE02|Q8IE02_PLAF7 Apurinic/apyrimidinic endonuclease Apn1 OS=Plasmodium falciparum (isolate 3D7) GN=apn1 PE=3 SV=1	apn1	0.0173666	1.44444		1.1322	3	0.864669	0.750209	0.784269
tr|Q8IE08|Q8IE08_PLAF7 Qa-SNARE protein, putative OS=Plasmodium falciparum (isolate 3D7) GN=PfSyn5 PE=4 SV=1	PfSyn5	0.0124863		0.631423	0.697896	3	0.447268	0.377996	0.12689
tr|Q8IE10|Q8IE10_PLAF7 Glutaminyl-tRNA synthetase, putative OS=Plasmodium falciparum (isolate 3D7) GN=PF13_0170 PE=3 SV=1	PF13_0170		3.52709	3.601	3.1244	3	3.4175	0.256505	0.00373166
tr|Q8IE45|Q8IE45_PLAF7 Uncharacterized protein OS=Plasmodium falciparum (isolate 3D7) GN=PF13_0153 PE=4 SV=1	PF13_0153		1.41747	1.4885	1.6914	3	1.53246	0.142155	0.0229446
tr|Q8IE50|Q8IE50_PLAF7 Myosin OS=Plasmodium falciparum (isolate 3D7) GN=MAL13P1.148 PE=4 SV=1	MAL13P1.148		1.04254	1.6213	1.5671	3	1.41031	0.319655	0.156235
tr|Q8IE57|Q8IE57_PLAF7 Uncharacterized protein OS=Plasmodium falciparum (isolate 3D7) GN=PF13_0147 PE=4 SV=1	PF13_0147		1.03294	1.0495	1.45536	3	1.17927	0.239247	0.323863
tr|Q8IE96|Q8IE96_PLAF7 Adenosine-diphosphatase OS=Plasmodium falciparum (isolate 3D7) GN=MAL13P1.121 PE=4 SV=1	MAL13P1.121		0.775134	0.81751	0.78703	3	0.793225	0.0218567	0.00370368
tr|Q8IEA6|Q8IEA6_PLAF7 Dihydrolipamide succinyltransferase component of 2-oxoglutarate dehydrogenase complex OS=Plasmodium falciparum (isolate 3D7) GN=PF13_0121 PE=3 SV=1	PF13_0121		0.199633	0.5637	0.86946	3	0.544264	0.335336	0.142805
tr|Q8IEC2|Q8IEC2_PLAF7 Uncharacterized protein OS=Plasmodium falciparum (isolate 3D7) GN=MAL13P1.103 PE=4 SV=1	MAL13P1.103		0.465744	0.0787183	0.596586	3	0.38035	0.269288	0.0575707
tr|Q8IEC3|Q8IEC3_PLAF7 N2,N2-dimethylguanosine tRNA methyltransferase, putative OS=Plasmodium falciparum (isolate 3D7) GN=PF13_0109 PE=4 SV=1	PF13_0109		1.34833	1.7635	1.0374	3	1.38308	0.364295	0.210146
tr|Q8IEE9|Q8IEE9_PLAF7 Cholinephosphate cytidylyltransferase OS=Plasmodium falciparum (isolate 3D7) GN=ctP PE=1 SV=1	ctP		0.205309	0.761921	1.1551	3	0.707443	0.477233	0.39959
tr|Q8IEF5|Q8IEF5_PLAF7 Exportin 1-like protein, putative OS=Plasmodium falciparum (isolate 3D7) GN=MAL13P1.83 PE=4 SV=1	MAL13P1.83		3.05157	4.9457	4.893	3	4.29676	1.07868	0.0338824
tr|Q8IEI4|Q8IEI4_PLAF7 Ubiquitin-like protein nedd8 homologue, putative OS=Plasmodium falciparum (isolate 3D7) GN=MAL13P1.64 PE=4 SV=1	MAL13P1.64		1.09848	1.2473	1.6678	3	1.33786	0.295267	0.185989
tr|Q8IEK4|Q8IEK4_PLAF7 Clathrin-adaptor medium chain, putative OS=Plasmodium falciparum (isolate 3D7) GN=PF13_0062 PE=4 SV=1	PF13_0062		1.14016	1.2335	1.3951	3	1.25625	0.128984	0.0750667
tr|Q8IEK8|Q8IEK8_PLAF7 Uncharacterized protein OS=Plasmodium falciparum (isolate 3D7) GN=MAL13P1.52 PE=4 SV=1	MAL13P1.52		2.39017	35.1796	3.93022	3	13.8333	18.5024	0.352579
tr|Q8IEM3|Q8IEM3_PLAF7 60S ribosomal protein L24, putative OS=Plasmodium falciparum (isolate 3D7) GN=PF13_0049 PE=1 SV=1	PF13_0049		1.45328	1.5916	1.6864	3	1.57709	0.117237	0.0134792
tr|Q8IEM5|Q8IEM5_PLAF7 NUDIX hydrolase, putative OS=Plasmodium falciparum (isolate 3D7) GN=PF13_0048 PE=4 SV=1	PF13_0048		1.30368	1.1605	1.2939	3	1.25269	0.0799911	0.0318167
tr|Q8IES2|Q8IES2_PLAF7 Uncharacterized protein OS=Plasmodium falciparum (isolate 3D7) GN=MAL13P1.24 PE=4 SV=1	MAL13P1.24		1.38038	1.6674	0.93579	3	1.32786	0.368622	0.263343
tr|Q8IFN9|Q8IFN9_PLAF7 Eukaryotic initiation factor, putative OS=Plasmodium falciparum (isolate 3D7) GN=PFD1070w PE=3 SV=1	PFD1070w	0.822921	1.24275		1.2362	3	1.10062	0.240519	0.543996
tr|Q8IHP7|Q8IHP7_PLAF7 Uncharacterized protein OS=Plasmodium falciparum (isolate 3D7) GN=PF11_0482 PE=4 SV=1	PF11_0482		1.30395	0.4649	0.99081	3	0.919887	0.423998	0.774546
tr|Q8IHR6|Q8IHR6_PLAF7 Coatomer subunit gamma OS=Plasmodium falciparum (isolate 3D7) GN=PF11_0463 PE=3 SV=1	PF11_0463		1.6915	1.1484	1.3359	3	1.39193	0.275854	0.132971
tr|Q8IHS1|Q8IHS1_PLAF7 Uncharacterized protein OS=Plasmodium falciparum (isolate 3D7) GN=PF11_0458 PE=4 SV=1	PF11_0458	0.00701612	1.07208		1.1867	3	0.755264	0.650531	0.581524
tr|Q8IHT3|Q8IHT3_PLAF7 DNA-directed RNA polymerase I, putative OS=Plasmodium falciparum (isolate 3D7) GN=PF11_0445 PE=4 SV=1	PF11_0445		1.53085	1.4423	1.5988	3	1.52398	0.0784758	0.00739393
tr|Q8IHU1|Q8IHU1_PLAF7 Coproporphyrinogen oxidase, putative OS=Plasmodium falciparum (isolate 3D7) GN=PF11_0436 PE=4 SV=1	PF11_0436		1.74362	1.5116	1.5624	3	1.60587	0.121965	0.0132402
tr|Q8IHU4|Q8IHU4_PLAF7 Uncharacterized protein OS=Plasmodium falciparum (isolate 3D7) GN=PF11_0433 PE=4 SV=1	PF11_0433		0.966464	0.239887	1.4508	3	0.885717	0.609481	0.776176
tr|Q8IHV2|Q8IHV2_PLAF7 Uncharacterized protein OS=Plasmodium falciparum (isolate 3D7) GN=PF11_0424 PE=4 SV=1	PF11_0424		0.613949	0.0290794	0.82061	3	0.487879	0.410549	0.163303
tr|Q8IHZ1|Q8IHZ1_PLAF7 UVB-resistance protein UVR8 homologue OS=Plasmodium falciparum (isolate 3D7) GN=PF11_0385 PE=4 SV=1	PF11_0385		18.4818	0.00591969	0.595916	3	6.36121	10.5009	0.469823
tr|Q8II05|Q8II05_PLAF7 3-oxo-5-alpha-steroid 4-dehydrogenase, putative OS=Plasmodium falciparum (isolate 3D7) GN=PF11_0370 PE=4 SV=2	PF11_0370		0.601938	1.6613	0.73674	3	0.999993	0.576661	0.999985
tr|Q8II71|Q8II71_PLAF7 26S proteasome regulatory complex subunit, putative OS=Plasmodium falciparum (isolate 3D7) GN=PF11_0303 PE=4 SV=2	PF11_0303		1.90302	1.6352	2.5513	3	2.02984	0.471033	0.0631951
tr|Q8II79|Q8II79_PLAF7 Farnesyl pyrophosphate synthase, putative OS=Plasmodium falciparum (isolate 3D7) GN=PF11_0295 PE=3 SV=2	PF11_0295		3.30338	3.4084	3.9313	3	3.54769	0.336336	0.00575927
tr|Q8II87|Q8II87_PLAF7 Conserved protein OS=Plasmodium falciparum (isolate 3D7) GN=PF11_0287 PE=4 SV=2	PF11_0287		3.30135	6.31836	7.13718	3	5.58563	2.02016	0.059023
tr|Q8II92|Q8II92_PLAF7 Deoxyuridine 5-triphosphate nucleotidohydrolase, putative OS=Plasmodium falciparum (isolate 3D7) GN=PF11_0282 PE=1 SV=1	PF11_0282		198.305	18.2082	4.3328	3	73.6155	108.207	0.365044
tr|Q8II94|Q8II94_PLAF7 Small nuclear ribonucleoprotein F OS=Plasmodium falciparum (isolate 3D7) GN=PF11_0280 PE=3 SV=2	PF11_0280		1.45298	1.2656	1.1227	3	1.28043	0.165639	0.099279
tr|Q8IIA4|Q8IIA4_PLAF7 Threonine--tRNA ligase, putative OS=Plasmodium falciparum (isolate 3D7) GN=PF11_0270 PE=3 SV=1	PF11_0270		3.70412	3.8217	3.9571	3	3.82764	0.126597	0.000667486
tr|Q8IIA5|Q8IIA5_PLAF7 Conserved Plasmodium protein OS=Plasmodium falciparum (isolate 3D7) GN=PF11_0269 PE=4 SV=1	PF11_0269		1.85784	1.8509	1.788	3	1.83225	0.0384749	0.000711651
tr|Q8IIA8|Q8IIA8_PLAF7 Small nuclear ribonucleoprotein D1, putative OS=Plasmodium falciparum (isolate 3D7) GN=PF11_0266 PE=4 SV=1	PF11_0266		1.31766	0.60897	1.0331	3	0.986577	0.356629	0.953952
tr|Q8IIB7|Q8IIB7_PLAF7 Ethanolamine kinase, putative OS=Plasmodium falciparum (isolate 3D7) GN=PF11_0257 PE=4 SV=1	PF11_0257		3.42642	3.7508	4.2736	3	3.81694	0.427446	0.0075879
tr|Q8IIE5|Q8IIE5_PLAF7 Conserved Plasmodium protein OS=Plasmodium falciparum (isolate 3D7) GN=PF11_0229 PE=4 SV=2	PF11_0229		0.808734	0.88517	0.90208	3	0.865328	0.0497356	0.0425804
tr|Q8IIE9|Q8IIE9_PLAF7 PfGCN20 OS=Plasmodium falciparum (isolate 3D7) GN=PF11_0225 PE=3 SV=1	PF11_0225		1.98346	2.0578	2.218	3	2.08642	0.119862	0.00403283
tr|Q8IIF6|Q8IIF6_PLAF7 Conserved Plasmodium protein OS=Plasmodium falciparum (isolate 3D7) GN=PF11_0218 PE=4 SV=2	PF11_0218		22.8324	1.8697	4.71902	3	9.80703	11.3699	0.311755
tr|Q8IIG2|Q8IIG2_PLAF7 Uncharacterized protein OS=Plasmodium falciparum (isolate 3D7) GN=PF11_0212 PE=3 SV=1	PF11_0212		0.890218	5.09955	1.4536	3	2.48112	2.28505	0.378245
tr|Q8IIG3|Q8IIG3_PLAF7 Uncharacterized protein OS=Plasmodium falciparum (isolate 3D7) GN=PF11_0211 PE=4 SV=1	PF11_0211		1.99613	1.0526	0.81381	3	1.28751	0.625185	0.509249
tr|Q8IIG8|Q8IIG8_PLAF7 Uncharacterized protein OS=Plasmodium falciparum (isolate 3D7) GN=PF11_0206 PE=4 SV=1	PF11_0206		2.17731	1.21904	1.8472	3	1.74785	0.486801	0.11697
tr|Q8IIG9|Q8IIG9_PLAF7 Uncharacterized protein OS=Plasmodium falciparum (isolate 3D7) GN=PF11_0205 PE=4 SV=1	PF11_0205		1.19579	3.51259	1.2197	3	1.97603	1.33076	0.331746
tr|Q8IIH2|Q8IIH2_PLAF7 Clathrin coat assembly protein, putative OS=Plasmodium falciparum (isolate 3D7) GN=PF11_0202 PE=4 SV=1	PF11_0202	0.0282756		1.19432	1.1964	3	0.806331	0.673817	0.667955
tr|Q8IIM4|Q8IIM4_PLAF7 Uncharacterized protein OS=Plasmodium falciparum (isolate 3D7) GN=PF11_0146 PE=4 SV=1	PF11_0146		1.27858	0.90191	1.1005	3	1.09366	0.188426	0.479994
tr|Q8IIM5|Q8IIM5_PLAF7 Glyoxalase I, putative OS=Plasmodium falciparum (isolate 3D7) GN=PF11_0145 PE=4 SV=1	PF11_0145		3.1823	2.8986	12.6351	3	6.23868	5.5413	0.243187
tr|Q8IIP3|Q8IIP3_PLAF7 Conserved Plasmodium protein OS=Plasmodium falciparum (isolate 3D7) GN=PF11_0126 PE=4 SV=2	PF11_0126		4.09659	1.7016	1.0357	3	2.27796	1.60979	0.302896
tr|Q8IIQ1|Q8IIQ1_PLAF7 Replication factor C subunit 5, putative OS=Plasmodium falciparum (isolate 3D7) GN=PF11_0117 PE=4 SV=1	PF11_0117		1.19158	1.1304	1.1301	3	1.15069	0.0354107	0.0179128
tr|Q8IIQ6|Q8IIQ6_PLAF7 Vacuolar protein sorting-associated protein 35 OS=Plasmodium falciparum (isolate 3D7) GN=PF11_0112 PE=3 SV=1	PF11_0112		2.61404	1.74924	2.1719	3	2.17839	0.432439	0.0420768
tr|Q8IIR8|Q8IIR8_PLAF7 Succinyl-CoA synthetase alpha subunit, putative OS=Plasmodium falciparum (isolate 3D7) GN=PF11_0097 PE=3 SV=2	PF11_0097	0.00818959		0.55928	0.976733	3	0.514734	0.485806	0.225748
tr|Q8IIW4|Q8IIW4_PLAF7 Uncharacterized protein OS=Plasmodium falciparum (isolate 3D7) GN=PF11_0049 PE=4 SV=1	PF11_0049		1.7003	4.08865	1.5884	3	2.45912	1.41232	0.215437
tr|Q8IJ92|Q8IJ92_PLAF7 Uncharacterized protein OS=Plasmodium falciparum (isolate 3D7) GN=PF10_0307 PE=4 SV=1	PF10_0307		0.680874	0.8418	0.86775	3	0.796808	0.101237	0.0737125
tr|Q8IJA4|Q8IJA4_PLAF7 RNA helicase, putative OS=Plasmodium falciparum (isolate 3D7) GN=PF10_0294 PE=4 SV=1	PF10_0294		1.48956	1.6055	0.84414	3	1.31307	0.410219	0.317153
tr|Q8IJB1|Q8IJB1_PLAF7 Uncharacterized protein OS=Plasmodium falciparum (isolate 3D7) GN=PF10_0287 PE=4 SV=1	PF10_0287		1.11723	1.0828	0.8448	3	1.01494	0.148351	0.877557
tr|Q8IJB8|Q8IJB8_PLAF7 Uncharacterized protein OS=Plasmodium falciparum (isolate 3D7) GN=PF10_0280 PE=4 SV=1	PF10_0280		2.14353	1.5177	3.3345	3	2.33191	0.922931	0.129647
tr|Q8IJC9|Q8IJC9_PLAF7 DNA-directed RNA polymerase II, putative OS=Plasmodium falciparum (isolate 3D7) GN=PF10_0269 PE=4 SV=1	PF10_0269		1.5541	1.2395	1.2408	3	1.3448	0.181259	0.0810735
tr|Q8IJI3|Q8IJI3_PLAF7 RNA binding protein, putative OS=Plasmodium falciparum (isolate 3D7) GN=PF10_0214 PE=4 SV=2	PF10_0214		3.58677	1.7426	2.0647	3	2.46469	0.985004	0.123449
tr|Q8IJI7|Q8IJI7_PLAF7 Deoxyribose-phosphate aldolase, putative OS=Plasmodium falciparum (isolate 3D7) GN=PF10_0210 PE=4 SV=1	PF10_0210		2.77824	2.8485	4.62054	3	3.41576	1.04396	0.0569816
tr|Q8IJM0|Q8IJM0_PLAF7 26s proteasome subunit p55, putative OS=Plasmodium falciparum (isolate 3D7) GN=PF10_0174 PE=4 SV=1	PF10_0174		1.81196	1.2922	1.7734	3	1.62585	0.289594	0.0645375
tr|Q8IJQ9|Q8IJQ9_PLAF7 Uncharacterized protein OS=Plasmodium falciparum (isolate 3D7) GN=PF10_0133 PE=4 SV=1	PF10_0133		1.1364	0.60819	1.0793	3	0.941297	0.289889	0.759282
tr|Q8IJR8|Q8IJR8_PLAF7 Uncharacterized protein OS=Plasmodium falciparum (isolate 3D7) GN=PF10_0124 PE=4 SV=1	PF10_0124		1.36439	0.81605	1.1834	3	1.12128	0.279397	0.530583
tr|Q8IJS8|Q8IJS8_PLAF7 DNA repair protein RAD23, putative OS=Plasmodium falciparum (isolate 3D7) GN=PF10_0114 PE=4 SV=1	PF10_0114		3.90869	7.9158	3.5324	3	5.11897	2.42943	0.0990338
tr|Q8IJT1|Q8IJT1_PLAF7 Proteasome subunit beta type OS=Plasmodium falciparum (isolate 3D7) GN=PF10_0111 PE=3 SV=1	PF10_0111		1.62697	1.851	1.9848	3	1.82092	0.180802	0.015787
tr|Q8IJU4|Q8IJU4_PLAF7 Uncharacterized protein OS=Plasmodium falciparum (isolate 3D7) GN=PF10_0098 PE=4 SV=1	PF10_0098		1.79492	7.34136	4.99524	3	4.7105	2.78416	0.147305
tr|Q8IKA0|Q8IKA0_PLAF7 Uncharacterized protein OS=Plasmodium falciparum (isolate 3D7) GN=PF14_0706 PE=4 SV=1	PF14_0706		0.962927	0.99053	1.0144	3	0.989286	0.0257589	0.546081
tr|Q8IKA9|Q8IKA9_PLAF7 Dihydroorotase, putative OS=Plasmodium falciparum (isolate 3D7) GN=PF14_0697 PE=4 SV=1	PF14_0697		2.97557	3.6096	5.5186	3	4.03459	1.32371	0.0579658
tr|Q8IKC5|Q8IKC5_PLAF7 Diacylglycerol kinase, putative OS=Plasmodium falciparum (isolate 3D7) GN=PF14_0681 PE=4 SV=2	PF14_0681		1.33672	0.90949	1.06	3	1.10207	0.2167	0.500306
tr|Q8IKC9|Q8IKC9_PLAF7 Proteasome subunit beta type OS=Plasmodium falciparum (isolate 3D7) GN=PF14_0676 PE=3 SV=2	PF14_0676		2.03025	2.3127	1.9759	3	2.10628	0.180816	0.00878747
tr|Q8IKE6|Q8IKE6_PLAF7 Uncharacterized protein OS=Plasmodium falciparum (isolate 3D7) GN=PF14_0659 PE=4 SV=1	PF14_0659		0.3134	0.847226	4.50048	3	1.88704	2.279	0.569693
tr|Q8IKG9|Q8IKG9_PLAF7 Uncharacterized protein OS=Plasmodium falciparum (isolate 3D7) GN=PF14_0636 PE=4 SV=1	PF14_0636		2.12139	1.6394	1.3633	3	1.70803	0.383674	0.0855135
tr|Q8IKH0|Q8IKH0_PLAF7 60S ribosome subunit biogenesis protein NIP7 homolog OS=Plasmodium falciparum (isolate 3D7) GN=PF14_0635 PE=3 SV=2	PF14_0635		1.37026	1.1035	1.1827	3	1.21882	0.136997	0.109593
tr|Q8IKK3|Q8IKK3_PLAF7 DNA polymerase alpha subunit, putative OS=Plasmodium falciparum (isolate 3D7) GN=PF14_0602 PE=4 SV=1	PF14_0602		1.17073	1.1745	1.1883	3	1.17784	0.00925095	0.000900727
tr|Q8IKK4|Q8IKK4_PLAF7 Replication factor C3 OS=Plasmodium falciparum (isolate 3D7) GN=PF14_0601 PE=4 SV=1	PF14_0601		1.16598	1.3058	1.1698	3	1.21386	0.0796462	0.0432556
tr|Q8IKN5|Q8IKN5_PLAF7 Uncharacterized protein OS=Plasmodium falciparum (isolate 3D7) GN=PF14_0569 PE=4 SV=1	PF14_0569		1.19278	1.3531	1.5466	3	1.36416	0.177171	0.0706422
tr|Q8IKP8|Q8IKP8_PLAF7 Uncharacterized protein OS=Plasmodium falciparum (isolate 3D7) GN=PF14_0556 PE=4 SV=2	PF14_0556		0.827198	0.066318	0.567757	3	0.487091	0.386801	0.148479
tr|Q8IKQ3|Q8IKQ3_PLAF7 Uncharacterized protein OS=Plasmodium falciparum (isolate 3D7) GN=PF14_0550 PE=4 SV=1	PF14_0550		0.0158416	2.2015	1.1535	3	1.12361	1.09314	0.862813
tr|Q8IKQ7|Q8IKQ7_PLAF7 Uncharacterized protein OS=Plasmodium falciparum (isolate 3D7) GN=PF14_0546 PE=4 SV=1	PF14_0546		5.92557	5.3141	5.7874	3	5.67569	0.320678	0.00156425
tr|Q8IKR2|Q8IKR2_PLAF7 Uncharacterized protein OS=Plasmodium falciparum (isolate 3D7) GN=PF14_0540 PE=4 SV=1	PF14_0540		20.0637	14.7104	25.1469	3	19.9737	5.21882	0.024303
tr|Q8IKS6|Q8IKS6_PLAF7 Uncharacterized protein OS=Plasmodium falciparum (isolate 3D7) GN=PF14_0526 PE=4 SV=2	PF14_0526		2.39441	14.8975	1.5525	3	6.28148	7.47358	0.345569
tr|Q8IKZ0|Q8IKZ0_PLAF7 Uncharacterized protein OS=Plasmodium falciparum (isolate 3D7) GN=PF14_0461 PE=4 SV=1	PF14_0461		0.675721	0.92179	0.99229	3	0.863267	0.166201	0.290223
tr|Q8IKZ8|Q8IKZ8_PLAF7 Uncharacterized protein OS=Plasmodium falciparum (isolate 3D7) GN=PF14_0453 PE=4 SV=1	PF14_0453		0.599952	0.88672	0.77335	3	0.753341	0.144427	0.0978044
tr|Q8IL42|Q8IL42_PLAF7 Guanine nucleotide exchange factor, putative OS=Plasmodium falciparum (isolate 3D7) GN=PF14_0407 PE=4 SV=1	PF14_0407		1.145	2.6488	5.28693	3	3.02691	2.09669	0.236031
tr|Q8IL82|Q8IL82_PLAF7 Uncharacterized protein OS=Plasmodium falciparum (isolate 3D7) GN=PF14_0365 PE=4 SV=1	PF14_0365		1.3953	1.0807	0.91244	3	1.12948	0.2451	0.456779
tr|Q8IL89|Q8IL89_PLAF7 Succinyl CoA ligase, putative OS=Plasmodium falciparum (isolate 3D7) GN=PF14_0357 PE=4 SV=1	PF14_0357		0.493837	1.0994	0.95619	3	0.849809	0.316488	0.497499
tr|Q8IL92|Q8IL92_PLAF7 Pantothenate kinase, putative OS=Plasmodium falciparum (isolate 3D7) GN=PF14_0354 PE=4 SV=1	PF14_0354		1.43711	1.8413	1.5276	3	1.602	0.212118	0.0389804
tr|Q8ILE9|Q8ILE9_PLAF7 ATP-specific succinyl-CoA synthetase beta subunit, putative OS=Plasmodium falciparum (isolate 3D7) GN=PF14_0295 PE=4 SV=1	PF14_0295		0.265111	0.0901944	0.7106	3	0.355302	0.319885	0.0731712
tr|Q8ILF7|Q8ILF7_PLAF7 Glutamate dehydrogenase OS=Plasmodium falciparum (isolate 3D7) GN=PF14_0286 PE=1 SV=1	PF14_0286		0.846024	0.6971	0.788763	3	0.777296	0.0751212	0.035897
tr|Q8ILG8|Q8ILG8_PLAF7 Uncharacterized protein OS=Plasmodium falciparum (isolate 3D7) GN=PF14_0275 PE=4 SV=1	PF14_0275		0.632591	0.14434	0.76179	3	0.512907	0.32566	0.122266
tr|Q8ILI9|Q8ILI9_PLAF7 DNA mismatch repair protein Msh2p, putative OS=Plasmodium falciparum (isolate 3D7) GN=PF14_0254 PE=3 SV=1	PF14_0254		1.17802	1.6858	1.4441	3	1.43597	0.253986	0.0969562
tr|Q8ILJ1|Q8ILJ1_PLAF7 Uncharacterized protein OS=Plasmodium falciparum (isolate 3D7) GN=PF14_0252 PE=4 SV=1	PF14_0252		0.862292	0.78356	1.0845	3	0.910117	0.156066	0.4236
tr|Q8ILK1|Q8ILK1_PLAF7 Arginine-N-methyltransferase, putative OS=Plasmodium falciparum (isolate 3D7) GN=PF14_0242 PE=4 SV=1	PF14_0242		4.52981	2.8253	4.2763	3	3.87714	0.919693	0.032413
tr|Q8ILM2|Q8ILM2_PLAF7 GTPase, putative OS=Plasmodium falciparum (isolate 3D7) GN=PF14_0221 PE=4 SV=1	PF14_0221		0.885818	1.2779	1.09653	3	1.08675	0.196224	0.523857
tr|Q8ILM6|Q8ILM6_PLAF7 Uncharacterized protein OS=Plasmodium falciparum (isolate 3D7) GN=PF14_0217 PE=4 SV=1	PF14_0217		0.990099	0.85904	0.86024	3	0.903126	0.0753229	0.155763
tr|Q8ILN2|Q8ILN2_PLAF7 Ctr copper transporter domain containing protein, putative OS=Plasmodium falciparum (isolate 3D7) GN=PF14_0211 PE=4 SV=1	PF14_0211		0.573198	0.865117	0.93166	3	0.789992	0.190674	0.196667
tr|Q8ILP4|Q8ILP4_PLAF7 Pantothenate kinase, putative OS=Plasmodium falciparum (isolate 3D7) GN=PF14_0200 PE=4 SV=2	PF14_0200		2.9256	3.2669	1.6233	3	2.60527	0.867361	0.0850804
tr|Q8ILQ4|Q8ILQ4_PLAF7 Uncharacterized protein OS=Plasmodium falciparum (isolate 3D7) GN=PF14_0190 PE=4 SV=1	PF14_0190	0.0218378		0.695144	0.212713	3	0.309898	0.347014	0.0749337
tr|Q8ILR0|Q8ILR0_PLAF7 Uncharacterized protein OS=Plasmodium falciparum (isolate 3D7) GN=PF14_0184 PE=4 SV=1	PF14_0184		0.441407	0.471994	1.0109	3	0.641433	0.320331	0.192093
tr|Q8ILS4|Q8ILS4_PLAF7 NOT family protein, putative OS=Plasmodium falciparum (isolate 3D7) GN=PF14_0170 PE=4 SV=1	PF14_0170	0.0212352	1.36218		1.8308	3	1.0714	0.939171	0.907286
tr|Q8ILT8|Q8ILT8_PLAF7 Dimethyladenosine transferase, putative OS=Plasmodium falciparum (isolate 3D7) GN=PF14_0156 PE=1 SV=1	PF14_0156	0.00336734		1.4187	0.576897	3	0.666321	0.711891	0.502139
tr|Q8ILV5|Q8ILV5_PLAF7 Uncharacterized protein OS=Plasmodium falciparum (isolate 3D7) GN=PF14_0138 PE=4 SV=2	PF14_0138		0.928678	1.5768	1.6516	3	1.38569	0.39755	0.234898
tr|Q8ILX1|Q8ILX1_PLAF7 Nuclear transport factor 2, putative OS=Plasmodium falciparum (isolate 3D7) GN=PF14_0122 PE=4 SV=2	PF14_0122		4.05236	2.9103	4.567	3	3.84322	0.84792	0.0283897
tr|Q8ILZ3|Q8ILZ3_PLAF7 CTP synthase OS=Plasmodium falciparum (isolate 3D7) GN=PF14_0100 PE=3 SV=1	PF14_0100		5.08725	2.9494	5.7143	3	4.58365	1.44961	0.0504502
tr|Q8ILZ9|Q8ILZ9_PLAF7 Uncharacterized protein OS=Plasmodium falciparum (isolate 3D7) GN=PF14_0094 PE=4 SV=1	PF14_0094		0.700503	0.83002	0.9819	3	0.837474	0.140846	0.183687
tr|Q8IM28|Q8IM28_PLAF7 ATP-dependent CLP protease, putative OS=Plasmodium falciparum (isolate 3D7) GN=PF14_0063 PE=4 SV=1	PF14_0063		1.0155	0.66527	0.81935	3	0.833372	0.175534	0.241866
tr|Q8IM55|Q8IM55_PLAF7 Phosphatase, putative OS=Plasmodium falciparum (isolate 3D7) GN=PF14_0036 PE=4 SV=2	PF14_0036		2.56858	3.5621	2.6098	3	2.91349	0.562087	0.0275786
tr|Q8IM64|Q8IM64_PLAF7 40S ribosomal protein S31/UBI, putative OS=Plasmodium falciparum (isolate 3D7) GN=PF14_0027 PE=4 SV=1	PF14_0027		1.30625	1.6703	1.396	3	1.45752	0.189661	0.0527876
tr|Q8IM71|Q8IM71_PLAF7 Choline kinase OS=Plasmodium falciparum (isolate 3D7) GN=PF14_0020 PE=1 SV=1	PF14_0020		12.3038	0.695144	7.28685	3	6.76195	5.82212	0.228636
tr|Q9NLB8|Q9NLB8_PLAF7 EH (Eps15 homology) protein OS=Plasmodium falciparum (isolate 3D7) GN=PfPast-1 PE=4 SV=1	PfPast-1		6.14072	0.294032	27.0283	3	11.1544	14.0546	0.33732
tr|Q9U0I0|Q9U0I0_PLAF7 Uncharacterized protein OS=Plasmodium falciparum (isolate 3D7) GN=PFD0535w PE=4 SV=1	PFD0535w	0.00576344	1.09952		1.43169	3	0.845658	0.746092	0.754401
tr|Q9U0J2|Q9U0J2_PLAF7 DNAJ protein OS=Plasmodium falciparum (isolate 3D7) GN=Pfj1 PE=3 SV=1	Pfj1	0.00266124		0.0388861	0.159361	3	0.0669694	0.0820379	0.00256709
tr|Q9U0L4|Q9U0L4_PLAF7 Peptidyl-tRNA hydrolase PTH2, putative OS=Plasmodium falciparum (isolate 3D7) GN=PFD0355c PE=4 SV=2	PFD0355c		0.540426	1.0596	0.9538	3	0.851275	0.274352	0.44688
sp|C0H537|TRM5_PLAF7 tRNA (guanine(37)-N1)-methyltransferase OS=Plasmodium falciparum (isolate 3D7) GN=PFI0700c PE=3 SV=1	PFI0700c		3.90666		2.7048	2	3.30573	0.849844	0.162308
sp|O15439-2|MRP4_HUMAN Isoform 2 of Multidrug resistance-associated protein 4 OS=Homo sapiens GN=ABCC4;sp|O15439|MRP4_HUMAN Multidrug resistance-associated protein 4 OS=Homo sapiens GN=ABCC4 PE=1 SV=3	ABCC4			0.9332	1.3571	2	1.14515	0.299743	0.617727
sp|O75955|FLOT1_HUMAN Flotillin-1 OS=Homo sapiens GN=FLOT1 PE=1 SV=3;sp|O75955-2|FLOT1_HUMAN Isoform 2 of Flotillin-1 OS=Homo sapiens GN=FLOT1;tr|A2AB10|A2AB10_HUMAN Flotillin-1 (Fragment) OS=Homo sapiens GN=FLOT1 PE=1 SV=1	FLOT1		0.972857		1.009	2	0.990929	0.0255568	0.703828
sp|Q8I1Y0|PF41_PLAF7 Merozoite surface protein P41 OS=Plasmodium falciparum (isolate 3D7) GN=PF41 PE=1 SV=1	PF41		0.0498903		0.7406	2	0.395245	0.488406	0.330325
sp|Q8I467|CADF1_PLAF7 Cofilin/actin-depolymerizing factor homolog 1 OS=Plasmodium falciparum (isolate 3D7) GN=PFE0165w PE=1 SV=1	PFE0165w			26.7244	0.79031	2	13.7574	18.3382	0.505189
sp|Q8IAW3|RU1C_PLAF7 U1 small nuclear ribonucleoprotein C OS=Plasmodium falciparum (isolate 3D7) GN=PF08_0084 PE=3 SV=1	PF08_0084		0.918274		1.0758	2	0.997037	0.111388	0.976061
tr|A0A087WXM8|A0A087WXM8_HUMAN Basal cell adhesion molecule OS=Homo sapiens GN=BCAM PE=1 SV=1;sp|P50895|BCAM_HUMAN Basal cell adhesion molecule OS=Homo sapiens GN=BCAM PE=1 SV=2	CAPN5	0.0344931			0.8817	2	0.458097	0.599066	0.422384
tr|B9ZSJ1|B9ZSJ1_PLAF7 Putative uncharacterized protein OS=Plasmodium falciparum (isolate 3D7) GN=PFA_0630c PE=4 SV=1	PFA_0630c			0.87704	0.91784	2	0.89744	0.02885	0.124997
tr|B9ZSJ3|B9ZSJ3_PLAF7 Pfmc-2TM Maurers cleft two transmembrane protein OS=Plasmodium falciparum (isolate 3D7) GN=PfMC-2TM PE=4 SV=1;tr|O96287|O96287_PLAF7 Pfmc-2TM Maurers cleft two transmembrane protein OS=Plasmodium falciparum (isolate 3D7) GN=MC-2TM	PfMC-2TM			1.1687	0.98768	2	1.07819	0.128	0.546409
tr|C0H468|C0H468_PLAF7 Putative uncharacterized protein OS=Plasmodium falciparum (isolate 3D7) GN=PFC0080c PE=4 SV=1	PFC0080c			3.95338	0.978154	2	2.46577	2.1038	0.504709
tr|C0H4A1|C0H4A1_PLAF7 Uncharacterized protein OS=Plasmodium falciparum (isolate 3D7) GN=PFD0465c PE=4 SV=1	PFD0465c			0.871074	0.743228	2	0.807151	0.090401	0.203763
tr|C0H4A8|C0H4A8_PLAF7 PfMNL-2 CISD1-like iron-sulfur protein, putative OS=Plasmodium falciparum (isolate 3D7) GN=PFD0807c PE=4 SV=1	PFD0807c		0.334446		0.64701	2	0.490728	0.221016	0.189554
tr|C0H4B9|C0H4B9_PLAF7 Steroid dehydrogenase, putative OS=Plasmodium falciparum (isolate 3D7) GN=PFD1035w PE=4 SV=1	PFD1035w		8.74026		0.128394	2	4.43433	6.08951	0.571387
tr|C0H4R8|C0H4R8_PLAF7 Serine/Threonine protein kinase, FIKK family OS=Plasmodium falciparum (isolate 3D7) GN=PfTSTK0 PE=4 SV=1	PfTSTK0		1.13467		1.8244	2	1.47954	0.48771	0.396912
tr|C0H4U7|C0H4U7_PLAF7 Uncharacterized protein OS=Plasmodium falciparum (isolate 3D7) GN=PF08_0067 PE=4 SV=1	PF08_0067			0.695144	0.165129	2	0.430137	0.374777	0.277113
tr|C0H4V8|C0H4V8_PLAF7 DNA helicase, putative OS=Plasmodium falciparum (isolate 3D7) GN=MAL8P1.65 PE=4 SV=1	MAL8P1.65		2.81069		1.2182	2	2.01445	1.12606	0.423651
tr|C0H529|C0H529_PLAF7 Small nuclear ribonucleoprotein (SnRNP), putative OS=Plasmodium falciparum (isolate 3D7) GN=PFI0475w PE=4 SV=1	PFI0475w		0.268565		1.74232	2	1.00544	1.0421	0.995297
tr|C0H5A0|C0H5A0_PLAF7 Uncharacterized protein OS=Plasmodium falciparum (isolate 3D7) GN=MAL13P1.26 PE=4 SV=1	MAL13P1.26		4.28848		1.36129	2	2.82489	2.06983	0.430336
tr|C0H5B7|C0H5B7_PLAF7 Phosphatidylinositol synthase OS=Plasmodium falciparum (isolate 3D7) GN=MAL13P1.82 PE=3 SV=1	MAL13P1.82		0.566663		0.988778	2	0.777721	0.29848	0.483517
tr|C0H5C0|C0H5C0_PLAF7 Enhancer of polycomb-like protein OS=Plasmodium falciparum (isolate 3D7) GN=MAL13P1.88 PE=3 SV=1	MAL13P1.88			0.541186	1.1881	2	0.864643	0.457438	0.74769
tr|C0H5G2|C0H5G2_PLAF7 Rab11b, GTPase (Fragment) OS=Plasmodium falciparum (isolate 3D7) GN=Rab11b PE=3 SV=1	Rab11b		0.138717		1.36129	2	0.750006	0.864493	0.752859
tr|C6KSQ7|C6KSQ7_PLAF7 Elongation of fatty acids protein OS=Plasmodium falciparum (isolate 3D7) GN=PFF0290w PE=3 SV=1	PFF0290w			0.0400516	6.64003	2	3.34004	4.66689	0.607326
tr|C6KSR7|C6KSR7_PLAF7 Glutaredoxin-like protein, putative OS=Plasmodium falciparum (isolate 3D7) GN=PFF0340c PE=4 SV=1	PFF0340c			0.695144	6.9559	2	3.82552	4.42702	0.532557
tr|C6KSU9|C6KSU9_PLAF7 Uncharacterized protein OS=Plasmodium falciparum (isolate 3D7) GN=PFF0505c PE=4 SV=1	PFF0505c			1.2303	1.168	2	1.19915	0.0440528	0.0987764
tr|C6KT03|C6KT03_PLAF7 Ndc80 homologue, putative OS=Plasmodium falciparum (isolate 3D7) GN=PFF0785w PE=4 SV=1	PFF0785w		0.282466		1.1228	2	0.702633	0.594206	0.607907
tr|C6KT25|C6KT25_PLAF7 Malate dehydrogenase OS=Plasmodium falciparum (isolate 3D7) GN=MDH PE=3 SV=1	MDH		6.09848		2.9219	2	4.51019	2.24618	0.270509
tr|C6KT26|C6KT26_PLAF7 Rhomboid protease ROM10 OS=Plasmodium falciparum (isolate 3D7) GN=ROM10 PE=4 SV=1	ROM10			0.566229	2.0917	2	1.32897	1.07867	0.740774
tr|C6KT51|C6KT51_PLAF7 Uncharacterized protein OS=Plasmodium falciparum (isolate 3D7) GN=PFF1030w PE=4 SV=1	PFF1030w	0.0113316			0.95359	2	0.482461	0.666277	0.470138
tr|C6KT72|C6KT72_PLAF7 Transcription or splicing factor-like protein, putative OS=Plasmodium falciparum (isolate 3D7) GN=PFF1135w PE=4 SV=1	PFF1135w		0.83653		0.706669	2	0.7716	0.0918256	0.176329
tr|C6KTB3|C6KTB3_PLAF7 Transportin OS=Plasmodium falciparum (isolate 3D7) GN=PFF1345w PE=4 SV=1	PFF1345w			12.1437	3.7983	2	7.97102	5.90112	0.343377
tr|C6S3B4|C6S3B4_PLAF7 Conserved protein OS=Plasmodium falciparum (isolate 3D7) GN=PFB0423c PE=4 SV=1	PFB0423c		18.6307		3.2603	2	10.9455	10.8685	0.418826
tr|C6S3L1|C6S3L1_PLAF7 Erythrocyte membrane protein 1, PfEMP1 OS=Plasmodium falciparum (isolate 3D7) GN=PFL1970w PE=4 SV=1	PFL1970w			1.0129	0.25119	2	0.632045	0.53861	0.510966
tr|E9PHR9|E9PHR9_HUMAN Phospholipid scramblase 4 OS=Homo sapiens GN=PLSCR4 PE=1 SV=1;sp|Q9NRQ2-2|PLS4_HUMAN Isoform 2 of Phospholipid scramblase 4 OS=Homo sapiens GN=PLSCR4;sp|Q9NRQ2|PLS4_HUMAN Phospholipid scramblase 4 OS=Homo sapiens GN=PLSCR4 PE=1 SV=2	PLSCR4			0.91284	0.87144	2	0.89214	0.0292742	0.120709
tr|E9PK54|E9PK54_HUMAN Heat shock cognate 71 kDa protein (Fragment) OS=Homo sapiens GN=HSPA8 PE=1 SV=4	HSPA8			1.4049	1.8392	2	1.62205	0.307096	0.213816
tr|O96163|O96163_PLAF7 Serine repeat antigen 7 (SERA-7) OS=Plasmodium falciparum (isolate 3D7) GN=SERA-7 PE=3 SV=1	SERA-7		0.572115		0.95984	2	0.765978	0.274163	0.440423
tr|O96164|O96164_PLAF7 Serine repeat antigen 4 (SERA-4) OS=Plasmodium falciparum (isolate 3D7) GN=SERA-4 PE=1 SV=1	SERA-4		0.0189223		0.105821	2	0.0623717	0.0614467	0.0294797
tr|O96230|O96230_PLAF7 Acyl-CoA synthetase, PfACS9 OS=Plasmodium falciparum (isolate 3D7) GN=ACS9 PE=4 SV=1	ACS9		0.76558		1.0592	2	0.91239	0.207621	0.657478
tr|O96278|O96278_PLAF7 Plasmodium exported protein (Hyp9) OS=Plasmodium falciparum (isolate 3D7) GN=PFB0930w PE=4 SV=2	PFB0930w			0.8009	1.2871	2	1.044	0.343796	0.886008
tr|O96279|O96279_PLAF7 Cytoadherence linked asexual protein 2 OS=Plasmodium falciparum (isolate 3D7) GN=PFB0935w PE=4 SV=2	PFB0935w			0.80704	0.82563	2	0.816335	0.0131451	0.0321909
tr|O97252|O97252_PLAF7 ATP-dependent Clp protease proteolytic subunit OS=Plasmodium falciparum (isolate 3D7) GN=PFC0310c PE=1 SV=1	PFC0310c			0.166916	0.889384	2	0.52815	0.510863	0.415962
tr|Q5T0D2|Q5T0D2_HUMAN UMP-CMP kinase OS=Homo sapiens GN=CMPK1 PE=1 SV=1;sp|P30085-2|KCY_HUMAN Isoform 2 of UMP-CMP kinase OS=Homo sapiens GN=CMPK1;sp|P30085|KCY_HUMAN UMP-CMP kinase OS=Homo sapiens GN=CMPK1 PE=1 SV=3	CMPK1		3.24528		3.7732	2	3.50924	0.373297	0.0667242
tr|Q7KQL4|Q7KQL4_PLAF7 DNA polymerase OS=Plasmodium falciparum (isolate 3D7) GN=PF10_0165 PE=3 SV=1	PF10_0165			1.3958	1.4847	2	1.44025	0.0628618	0.0640595
tr|Q8I0U9|Q8I0U9_PLAF7 Triose phosphate transporter OS=Plasmodium falciparum (isolate 3D7) GN=PfiTPT PE=4 SV=1	PfiTPT		1.35097		0.0569483	2	0.703959	0.915011	0.726816
tr|Q8I0X0|Q8I0X0_PLAF7 SNAP protein (Soluble N-ethylmaleimide-sensitive factor Attachment Protein), putative OS=Plasmodium falciparum (isolate 3D7) GN=PFE0445c PE=4 SV=1	PFE0445c		0.543301		1.0727	2	0.808001	0.374342	0.600498
tr|Q8I0X1|Q8I0X1_PLAF7 3-methyl-2-oxobutanoate dehydrogenase (Lipoamide), putative OS=Plasmodium falciparum (isolate 3D7) GN=PFE0225w PE=4 SV=1	PFE0225w			0.265953	0.977395	2	0.621674	0.503066	0.480401
tr|Q8I1T0|Q8I1T0_PLAF7 Uncharacterized protein OS=Plasmodium falciparum (isolate 3D7) GN=PFD0760c PE=4 SV=1	PFD0760c		0.744546		0.82637	2	0.785458	0.0578582	0.119959
tr|Q8I278|Q8I278_PLAF7 Putative uncharacterized protein OS=Plasmodium falciparum (isolate 3D7) GN=PFA_0315w PE=4 SV=1	PFA_0315w			3.46454	12.8503	2	8.15744	6.63675	0.369461
tr|Q8I2U3|Q8I2U3_PLAF7 Ubiquitin conjugating enzyme, putative OS=Plasmodium falciparum (isolate 3D7) GN=PFI1030c PE=3 SV=1	PFI1030c			1.2328	8.13787	2	4.68533	4.88262	0.479245
tr|Q8I2V6|Q8I2V6_PLAF7 Pyridoxal 5-phosphate dependent enzyme class III, putative OS=Plasmodium falciparum (isolate 3D7) GN=PFI0965w PE=3 SV=1	PFI0965w			2.15511	14.5753	2	8.3652	8.78239	0.445961
tr|Q8I301|Q8I301_PLAF7 Ubiquitin conjugating enzyme, putative OS=Plasmodium falciparum (isolate 3D7) GN=PFI0740c PE=1 SV=1	PFI0740c		13.979		18.4405	2	16.2098	3.15474	0.0927089
tr|Q8I367|Q8I367_PLAF7 Putative uncharacterized protein OS=Plasmodium falciparum (isolate 3D7) GN=PFI0405w PE=4 SV=1	PFI0405w		0.969462		0.62985	2	0.799656	0.240142	0.447596
tr|Q8I3I7|Q8I3I7_PLAF7 Uncharacterized protein OS=Plasmodium falciparum (isolate 3D7) GN=PFE1395c PE=4 SV=1	PFE1395c		2.2172		3.3217	2	2.76945	0.781002	0.192593
tr|Q8I3J8|Q8I3J8_PLAF7 Uncharacterized protein OS=Plasmodium falciparum (isolate 3D7) GN=PFE1330c PE=4 SV=1	PFE1330c		1.89363		0.437864	2	1.16575	1.02938	0.857464
tr|Q8I3R4|Q8I3R4_PLAF7 Uncharacterized protein OS=Plasmodium falciparum (isolate 3D7) GN=PFE0985w PE=4 SV=1	PFE0985w			2.403	1.3051	2	1.85405	0.776333	0.363681
tr|Q8I3U9|Q8I3U9_PLAF7 Protein phosphatase, putative OS=Plasmodium falciparum (isolate 3D7) GN=PFE0795c PE=4 SV=1	PFE0795c			0.635008	1.22328	2	0.929142	0.415969	0.849505
tr|Q8I469|Q8I469_PLAF7 Uncharacterized protein OS=Plasmodium falciparum (isolate 3D7) GN=PFE0155w PE=4 SV=1	PFE0155w			0.695144	0.76667	2	0.730907	0.0505767	0.0841153
tr|Q8I485|Q8I485_PLAF7 Rhoptry-associated protein 3, RAP3 OS=Plasmodium falciparum (isolate 3D7) GN=RAP3 PE=4 SV=1	RAP3	0.0097945			0.69652	2	0.353157	0.485588	0.310674
tr|Q8I4S6|Q8I4S6_PLAF7 DNA repair protein rhp16, putative OS=Plasmodium falciparum (isolate 3D7) GN=PFL2440w PE=4 SV=1	PFL2440w		1.00203		1.2315	2	1.11677	0.162257	0.494406
tr|Q8I4V1|Q8I4V1_PLAF7 Conserved Plasmodium membrane protein OS=Plasmodium falciparum (isolate 3D7) GN=PFL2315c PE=4 SV=1	PFL2315c			0.0522485	0.752141	2	0.402195	0.494899	0.337156
tr|Q8I4Y3|Q8I4Y3_PLAF7 Uncharacterized protein OS=Plasmodium falciparum (isolate 3D7) GN=PFL2150c PE=4 SV=1	PFL2150c			11.8042	2.865	2	7.33459	6.32095	0.39118
tr|Q8I506|Q8I506_PLAF7 Uncharacterized protein OS=Plasmodium falciparum (isolate 3D7) GN=PFL2035c PE=4 SV=1	PFL2035c			0.639416	1.00327	2	0.821344	0.257286	0.505777
tr|Q8I528|Q8I528_PLAF7 Dna gyrase subunit b, putative OS=Plasmodium falciparum (isolate 3D7) GN=PFL1915w PE=3 SV=1	PFL1915w	7.45914			0.82361	2	4.14137	4.69202	0.517381
tr|Q8I553|Q8I553_PLAF7 Ubiquitin activating enzyme, putative OS=Plasmodium falciparum (isolate 3D7) GN=PFL1790w PE=4 SV=1	PFL1790w			0.695144	1.74483	2	1.21999	0.74224	0.747323
tr|Q8I5A4|Q8I5A4_PLAF7 Pre-mRNA splicing factor RNA helicase, putative OS=Plasmodium falciparum (isolate 3D7) GN=PFL1525c PE=4 SV=1	PFL1525c		0.780724		0.92766	2	0.854192	0.103899	0.297134
tr|Q8I5E2|Q8I5E2_PLAF7 Cyclin related protein, putative OS=Plasmodium falciparum (isolate 3D7) GN=PFL1335w PE=4 SV=2	PFL1335w		0.624688		1.0132	2	0.818944	0.27472	0.522381
tr|Q8I5G0|Q8I5G0_PLAF7 Uncharacterized protein OS=Plasmodium falciparum (isolate 3D7) GN=PFL1240c PE=4 SV=1	PFL1240c			1.0282	1.2946	2	1.1614	0.188373	0.439246
tr|Q8I5G8|Q8I5G8_PLAF7 Splicing factor 3b subunit, putative OS=Plasmodium falciparum (isolate 3D7) GN=PFL1200c PE=4 SV=1	PFL1200c	0.0209956			0.645832	2	0.333414	0.441826	0.279019
tr|Q8I5H2|Q8I5H2_PLAF7 Chromatin assembly protein (ASF1), putative OS=Plasmodium falciparum (isolate 3D7) GN=PFL1180w PE=4 SV=1	PFL1180w		4.33533		2.4617	2	3.39851	1.32485	0.237052
tr|Q8I5L3|Q8I5L3_PLAF7 Ribulose-phosphate 3-epimerase OS=Plasmodium falciparum (isolate 3D7) GN=PFL0960w PE=1 SV=1	PFL0960w		0.83653		21.6327	2	11.2346	14.7051	0.505044
tr|Q8I5U8|Q8I5U8_PLAF7 Uncharacterized protein OS=Plasmodium falciparum (isolate 3D7) GN=PFL0505c PE=4 SV=1	PFL0505c			0.695144	0.767805	2	0.731474	0.051379	0.0856121
tr|Q8I6T5|Q8I6T5_PLAF7 Cop-coated vesicle membrane protein p24, putative OS=Plasmodium falciparum (isolate 3D7) GN=PF13_0082 PE=4 SV=1	PF13_0082		0.527421		1.50275	2	1.01508	0.689659	0.980315
tr|Q8I6U5|Q8I6U5_PLAF7 Falcipain-2, putative OS=Plasmodium falciparum (isolate 3D7) GN=PF11_0161 PE=3 SV=1;tr|Q8I6U4|Q8I6U4_PLAF7 Falcipain 2 OS=Plasmodium falciparum (isolate 3D7) GN=PF11_0165 PE=1 SV=1	PF11_0161	0.00616744			3.5515	2	1.77883	2.50693	0.73646
tr|Q8I6Z2|Q8I6Z2_PLAF7 mRNA (N6-adenosine)-methyltransferase, putative OS=Plasmodium falciparum (isolate 3D7) GN=PF07_0123 PE=4 SV=1	PF07_0123			0.695144	2.09064	2	1.39289	0.986767	0.673519
tr|Q8IAS1|Q8IAS1_PLAF7 Ubiquitin regulatory protein, putative OS=Plasmodium falciparum (isolate 3D7) GN=MAL8P1.122 PE=4 SV=1	MAL8P1.122		14.1644		30.9279	2	22.5462	11.8536	0.236186
tr|Q8IAT5|Q8IAT5_PLAF7 Acyl CoA binding protein, putative OS=Plasmodium falciparum (isolate 3D7) GN=PF08_0099 PE=4 SV=1	PF08_0099			3.4507	1.36129	2	2.406	1.47743	0.406817
tr|Q8IB25|Q8IB25_PLAF7 Uncharacterized protein OS=Plasmodium falciparum (isolate 3D7) GN=MAL8P1.64 PE=4 SV=1	MAL8P1.64			1.0093	1.3355	2	1.1724	0.230658	0.482358
tr|Q8IBM6|Q8IBM6_PLAF7 Uncharacterized protein OS=Plasmodium falciparum (isolate 3D7) GN=PF07_0093 PE=4 SV=1	PF07_0093		0.572246		0.61574	2	0.593993	0.0307549	0.0340667
tr|Q8IBZ6|Q8IBZ6_PLAF7 Cg2 protein OS=Plasmodium falciparum (isolate 3D7) GN=PF07_0037 PE=4 SV=1	PF07_0037			0.079902	1.16864	2	0.624272	0.769856	0.615404
tr|Q8IC17|Q8IC17_PLAF7 Origin recognition complex subunit 2, putative OS=Plasmodium falciparum (isolate 3D7) GN=PfORC2 PE=4 SV=1	PfORC2		1.4873		1.6234	2	1.55535	0.096238	0.0776222
tr|Q8IC27|Q8IC27_PLAF7 Uncharacterized protein OS=Plasmodium falciparum (isolate 3D7) GN=PF07_0016 PE=4 SV=1	PF07_0016		0.664452		0.72604	2	0.695246	0.0435494	0.0641101
tr|Q8ID87|Q8ID87_PLAF7 Uncharacterized protein OS=Plasmodium falciparum (isolate 3D7) GN=PF13_0329 PE=4 SV=1	PF13_0329			0.81018	0.954141	2	0.88216	0.101796	0.34909
tr|Q8IDE5|Q8IDE5_PLAF7 Protein phosphatase, putative OS=Plasmodium falciparum (isolate 3D7) GN=MAL13P1.275 PE=4 SV=1	MAL13P1.275			0.88505	1.598	2	1.24152	0.504132	0.620899
tr|Q8IDH2|Q8IDH2_PLAF7 MON1 protein OS=Plasmodium falciparum (isolate 3D7) GN=PF13_0274 PE=4 SV=1	PF13_0274		0.83742		1.47241	2	1.15491	0.449004	0.71101
tr|Q8IDI9|Q8IDI9_PLAF7 Phosphatidylinositol transfer protein, putative OS=Plasmodium falciparum (isolate 3D7) GN=MAL13P1.256 PE=4 SV=2	MAL13P1.256			0.97156	1.0454	2	1.00848	0.0522128	0.85627
tr|Q8IDQ6|Q8IDQ6_PLAF7 Uncharacterized protein OS=Plasmodium falciparum (isolate 3D7) GN=PF13_0237 PE=4 SV=1	PF13_0237		1.30388		0.92858	2	1.11623	0.265379	0.646955
tr|Q8IDR1|Q8IDR1_PLAF7 Phosphoenolpyruvate carboxykinase OS=Plasmodium falciparum (isolate 3D7) GN=PEPCK PE=3 SV=1	PEPCK			6.74139	3.67981	2	5.2106	2.16486	0.221989
tr|Q8IDV9|Q8IDV9_PLAF7 Exoribonuclease, putative OS=Plasmodium falciparum (isolate 3D7) GN=PF13_0208 PE=4 SV=1	PF13_0208			1.0299	0.95264	2	0.99127	0.0546311	0.858507
tr|Q8IDZ6|Q8IDZ6_PLAF7 Ubiquitin-activating enzyme, putative OS=Plasmodium falciparum (isolate 3D7) GN=PF13_0182 PE=4 SV=1	PF13_0182			1.43069	0.313953	2	0.872323	0.789654	0.85689
tr|Q8IE30|Q8IE30_PLAF7 Uncharacterized protein OS=Plasmodium falciparum (isolate 3D7) GN=PF13_0163 PE=4 SV=1	PF13_0163		0.777244		0.96037	2	0.868807	0.12949	0.387913
tr|Q8IE65|Q8IE65_PLAF7 Uncharacterized protein OS=Plasmodium falciparum (isolate 3D7) GN=m26-32-10 PE=4 SV=1	m26-32-10		0.163082		0.353648	2	0.258365	0.13475	0.0813452
tr|Q8IE69|Q8IE69_PLAF7 Dihydrofolate synthase/folylpolyglutamate synthase OS=Plasmodium falciparum (isolate 3D7) GN=DHFS-FPGS PE=4 SV=1	DHFS-FPGS		9.94584		3.8617	2	6.90377	4.30214	0.3029
tr|Q8IE80|Q8IE80_PLAF7 Uncharacterized protein OS=Plasmodium falciparum (isolate 3D7) GN=MAL13P1.130 PE=4 SV=1	MAL13P1.130	0.00511723			0.72532	2	0.365219	0.50926	0.328506
tr|Q8IEF7|Q8IEF7_PLAF7 Methyltransferase, putative OS=Plasmodium falciparum (isolate 3D7) GN=PF13_0087 PE=4 SV=1	PF13_0087			0.695144	0.992354	2	0.843749	0.210159	0.484036
tr|Q8IEJ0|Q8IEJ0_PLAF7 Uncharacterized protein OS=Plasmodium falciparum (isolate 3D7) GN=MAL13P1.61 PE=4 SV=1	MAL13P1.61			1.5906	1.1828	2	1.3867	0.288358	0.30891
tr|Q8IEU2|Q8IEU2_PLAF7 Plasmodium falciparum gamete antigen 27/25 OS=Plasmodium falciparum (isolate 3D7) GN=pfg27-25 PE=1 SV=1	pfg27-25		1.01472		2.1209	2	1.56781	0.782186	0.491639
tr|Q8IFP3|Q8IFP3_PLAF7 Alpha-tubulin ii OS=Plasmodium falciparum (isolate 3D7) GN=PFD1050w PE=3 SV=1	PFD1050w		4.18123		3.81612	2	3.99867	0.258171	0.0387086
tr|Q8IHP1|Q8IHP1_PLAF7 Uncharacterized protein OS=Plasmodium falciparum (isolate 3D7) GN=PF11_0488 PE=4 SV=1	PF11_0488			0.972371	1.0228	2	0.997586	0.0356585	0.939226
tr|Q8IHS2|Q8IHS2_PLAF7 Ubiquitin activating enzyme (E1) subunit Aos1, putative OS=Plasmodium falciparum (isolate 3D7) GN=Aos1 PE=4 SV=1	Aos1			3.8096	2.3824	2	3.096	1.00919	0.208906
tr|Q8II22|Q8II22_PLAF7 Uncharacterized protein OS=Plasmodium falciparum (isolate 3D7) GN=PF11_0353 PE=4 SV=1	PF11_0353			1.20625	1.7392	2	1.47272	0.376855	0.32678
tr|Q8II69|Q8II69_PLAF7 Uncharacterized protein OS=Plasmodium falciparum (isolate 3D7) GN=PF11_0305 PE=4 SV=1	PF11_0305			0.648712	0.320198	2	0.484455	0.232295	0.196359
tr|Q8II83|Q8II83_PLAF7 Uncharacterized protein OS=Plasmodium falciparum (isolate 3D7) GN=PF11_0291 PE=4 SV=1	PF11_0291		0.719891		0.76646	2	0.743175	0.0329296	0.057561
tr|Q8II88|Q8II88_PLAF7 Uncharacterized protein OS=Plasmodium falciparum (isolate 3D7) GN=PF11_0286 PE=4 SV=1	PF11_0286		22.3474		0.371075	2	11.3592	15.5396	0.51875
tr|Q8IIB5|Q8IIB5_PLAF7 Nuclear preribosomal assembly protein, putative OS=Plasmodium falciparum (isolate 3D7) GN=PF11_0259 PE=4 SV=1	PF11_0259	0.0568767			2.43281	2	1.24484	1.68004	0.870602
tr|Q8IIE1|Q8IIE1_PLAF7 Uncharacterized protein OS=Plasmodium falciparum (isolate 3D7) GN=PF11_0233 PE=4 SV=1	PF11_0233			1.0706	0.99305	2	1.03182	0.0548361	0.562469
tr|Q8IIR0|Q8IIR0_PLAF7 Uncharacterized protein OS=Plasmodium falciparum (isolate 3D7) GN=PF11_0108 PE=4 SV=1	PF11_0108			0.489694	0.83319	2	0.661442	0.242888	0.29887
tr|Q8IJ90|Q8IJ90_PLAF7 Uncharacterized protein OS=Plasmodium falciparum (isolate 3D7) GN=PF10_0309 PE=3 SV=1	PF10_0309			0.87984	1.52268	2	1.20126	0.454555	0.643854
tr|Q8IJG2|Q8IJG2_PLAF7 Conserved Plasmodium protein OS=Plasmodium falciparum (isolate 3D7) GN=PF10_0236 PE=4 SV=1	PF10_0236			0.41847	0.89564	2	0.657055	0.33741	0.386957
tr|Q8IJQ1|Q8IJQ1_PLAF7 Cdk7, putative OS=Plasmodium falciparum (isolate 3D7) GN=PF10_0141 PE=4 SV=1	PF10_0141			1.63022	1.79031	2	1.71027	0.113203	0.0714453
tr|Q8IK01|Q8IK01_PLAF7 Uncharacterized protein OS=Plasmodium falciparum (isolate 3D7) GN=PF10_0039 PE=4 SV=1	PF10_0039	0.0216721			0.58584	2	0.303756	0.398927	0.24506
tr|Q8IK65|Q8IK65_PLAF7 Uncharacterized protein OS=Plasmodium falciparum (isolate 3D7) GN=PF14_0741 PE=4 SV=1;tr|Q8IK49|Q8IK49_PLAF7 Uncharacterized protein OS=Plasmodium falciparum (isolate 3D7) GN=PF14_0758 PE=4 SV=1	PF14_0741			0.6786	0.93316	2	0.80588	0.180001	0.369466
tr|Q8IKI8|Q8IKI8_PLAF7 Uncharacterized protein OS=Plasmodium falciparum (isolate 3D7) GN=PF14_0617 PE=4 SV=1	PF14_0617		0.854336		0.58379	2	0.719063	0.191305	0.285679
tr|Q8IKP7|Q8IKP7_PLAF7 Uncharacterized protein OS=Plasmodium falciparum (isolate 3D7) GN=PF14_0557 PE=3 SV=1	PF14_0557			17.0711	25.2379	2	21.1545	5.77482	0.12726
tr|Q8IKV7|Q8IKV7_PLAF7 Ribosome biogenesis protein tsr1, putative OS=Plasmodium falciparum (isolate 3D7) GN=PF14_0494 PE=4 SV=1	PF14_0494			2.9023	2.5793	2	2.7408	0.228395	0.0588928
tr|Q8ILB8|Q8ILB8_PLAF7 Methionine aminopeptidase 2 OS=Plasmodium falciparum (isolate 3D7) GN=PF14_0327 PE=3 SV=1	PF14_0327		5.62161		21.3963	2	13.509	11.1544	0.358144
tr|Q8ILJ7|Q8ILJ7_PLAF7 Phosphoenolpyruvate carboxylase, putative OS=Plasmodium falciparum (isolate 3D7) GN=PF14_0246 PE=4 SV=1	PF14_0246			1.7499	2.5393	2	2.1446	0.558187	0.2114
tr|Q8ILR8|Q8ILR8_PLAF7 Uncharacterized protein OS=Plasmodium falciparum (isolate 3D7) GN=PF14_0176 PE=4 SV=1	PF14_0176		4.68318		1.71062	2	3.1969	2.10191	0.378663
tr|Q8ILV1|Q8ILV1_PLAF7 Serine/threonine-protein phosphatase OS=Plasmodium falciparum (isolate 3D7) GN=PP1 PE=1 SV=1	PP1		1.28399		1.6833	2	1.48365	0.282352	0.249236
tr|Q8ILW7|Q8ILW7_PLAF7 AAA family ATPase, putative OS=Plasmodium falciparum (isolate 3D7) GN=PF14_0126 PE=3 SV=1	PF14_0126			0.128472	0.254248	2	0.19136	0.0889372	0.0494106
tr|Q8ILY4|Q8ILY4_PLAF7 Uncharacterized protein OS=Plasmodium falciparum (isolate 3D7) GN=PF14_0778 PE=4 SV=2	PF14_0778			0.768502	0.499563	2	0.634033	0.190169	0.224168
tr|Q8ILZ6|Q8ILZ6_PLAF7 Phosphatidate cytidylyltransferase OS=Plasmodium falciparum (isolate 3D7) GN=CDS PE=3 SV=1	CDS			0.695144	0.0318193	2	0.363482	0.469041	0.305801
tr|Q8IM03|Q8IM03_PLAF7 DNA-damage inducible protein, putative OS=Plasmodium falciparum (isolate 3D7) GN=PF14_0090 PE=4 SV=1	PF14_0090			0.695144	48.25	2	24.4726	33.6263	0.504107
tr|Q8IM44|Q8IM44_PLAF7 Uncharacterized protein OS=Plasmodium falciparum (isolate 3D7) GN=PF14_0047 PE=4 SV=1	PF14_0047		1.17115		1.1888	2	1.17998	0.0124789	0.0311874
tr|Q9U0I2|Q9U0I2_PLAF7 Uncharacterized protein OS=Plasmodium falciparum (isolate 3D7) GN=PFD0525w PE=4 SV=2	PFD0525w			13.0689	2.17	2	7.61944	7.70668	0.438476
sp|C6KSX0|PF12_PLAF7 Merozoite surface protein P12 OS=Plasmodium falciparum (isolate 3D7) GN=PF12 PE=1 SV=1	PF12				2.9185	1	2.9185
sp|O75340-2|PDCD6_HUMAN Isoform 2 of Programmed cell death protein 6 OS=Homo sapiens GN=PDCD6;sp|O75340|PDCD6_HUMAN Programmed cell death protein 6 OS=Homo sapiens GN=PDCD6 PE=1 SV=1;tr|A0A024QZ42|A0A024QZ42_HUMAN HCG1985580, isoform CRA_c OS=Homo sapiens	PDCD6;sp				0.70514	1	0.70514
sp|O96185|YPF08_PLAF7 Uncharacterized protein PFB0460c OS=Plasmodium falciparum (isolate 3D7) GN=PFB0460c PE=3 SV=1	PFB0460c				1.198	1	1.198
sp|P00387-2|NB5R3_HUMAN Isoform 2 of NADH-cytochrome b5 reductase 3 OS=Homo sapiens GN=CYB5R3;sp|P00387|NB5R3_HUMAN NADH-cytochrome b5 reductase 3 OS=Homo sapiens GN=CYB5R3 PE=1 SV=3;sp|P00387-3|NB5R3_HUMAN Isoform 3 of NADH-cytochrome b5 reductase 3 OS=Ho	CYB5R3;sp				0.78404	1	0.78404
sp|P00390-5|GSHR_HUMAN Isoform 4 of Glutathione reductase, mitochondrial OS=Homo sapiens GN=GSR;sp|P00390-4|GSHR_HUMAN Isoform 3 of Glutathione reductase, mitochondrial OS=Homo sapiens GN=GSR;sp|P00390-2|GSHR_HUMAN Isoform Cytoplasmic of Glutathione reduct	GSR;sp				0.987459	1	0.987459
sp|P00915|CAH1_HUMAN Carbonic anhydrase 1 OS=Homo sapiens GN=CA1 PE=1 SV=2;tr|E5RH81|E5RH81_HUMAN Carbonic anhydrase 1 (Fragment) OS=Homo sapiens GN=CA1 PE=1 SV=4;tr|E5RHP7|E5RHP7_HUMAN Carbonic anhydrase 1 (Fragment) OS=Homo sapiens GN=CA1 PE=1 SV=1;tr|E5	CA1				1.6357	1	1.6357
sp|P02549-2|SPTA1_HUMAN Isoform 2 of Spectrin alpha chain, erythrocytic 1 OS=Homo sapiens GN=SPTA1;sp|P02549|SPTA1_HUMAN Spectrin alpha chain, erythrocytic 1 OS=Homo sapiens GN=SPTA1 PE=1 SV=5;tr|A0A087WZE4|A0A087WZE4_HUMAN Spectrin alpha chain, erythrocyt	SPTA1;sp				1.0215	1	1.0215
sp|P04406-2|G3P_HUMAN Isoform 2 of Glyceraldehyde-3-phosphate dehydrogenase OS=Homo sapiens GN=GAPDH;sp|P04406|G3P_HUMAN Glyceraldehyde-3-phosphate dehydrogenase OS=Homo sapiens GN=GAPDH PE=1 SV=3;tr|E7EUT5|E7EUT5_HUMAN Glyceraldehyde-3-phosphate dehydroge	GAPDH;sp				3.1802	1	3.1802
sp|P04632|CPNS1_HUMAN Calpain small subunit 1 OS=Homo sapiens GN=CAPNS1 PE=1 SV=1;tr|K7EIV0|K7EIV0_HUMAN Calpain small subunit 1 (Fragment) OS=Homo sapiens GN=CAPNS1 PE=1 SV=2;tr|A0A075B7C0|A0A075B7C0_HUMAN Calpain small subunit 1 (Fragment) OS=Homo sapien	CAPNS1				0.95838	1	0.95838
sp|P06753-5|TPM3_HUMAN Isoform 5 of Tropomyosin alpha-3 chain OS=Homo sapiens GN=TPM3;sp|P06753-2|TPM3_HUMAN Isoform 2 of Tropomyosin alpha-3 chain OS=Homo sapiens GN=TPM3;tr|A0A087WWU8|A0A087WWU8_HUMAN Tropomyosin alpha-3 chain OS=Homo sapiens GN=TPM3 PE=	TPM3;sp				0.93058	1	0.93058
sp|P08107|HSP71_HUMAN Heat shock 70 kDa protein 1A/1B OS=Homo sapiens GN=HSPA1A PE=1 SV=5;sp|P08107-2|HSP71_HUMAN Isoform 2 of Heat shock 70 kDa protein 1A/1B OS=Homo sapiens GN=HSPA1A;tr|V9GZ37|V9GZ37_HUMAN Heat shock 70 kDa protein 1A/1B OS=Homo sapiens	HSPA1A				1.0029	1	1.0029
sp|P09543-2|CN37_HUMAN Isoform CNPI of 2,3-cyclic-nucleotide 3-phosphodiesterase OS=Homo sapiens GN=CNP;sp|P09543|CN37_HUMAN 2,3-cyclic-nucleotide 3-phosphodiesterase OS=Homo sapiens GN=CNP PE=1 SV=2	CNP				0.829314	1	0.829314
sp|P11142|HSP7C_HUMAN Heat shock cognate 71 kDa protein OS=Homo sapiens GN=HSPA8 PE=1 SV=1;tr|E9PKE3|E9PKE3_HUMAN Heat shock cognate 71 kDa protein OS=Homo sapiens GN=HSPA8 PE=1 SV=1;sp|P11142-2|HSP7C_HUMAN Isoform 2 of Heat shock cognate 71 kDa protein OS	HSPA8				1.0924	1	1.0924
sp|P11166|GTR1_HUMAN Solute carrier family 2, facilitated glucose transporter member 1 OS=Homo sapiens GN=SLC2A1 PE=1 SV=2;tr|C9JIM8|C9JIM8_HUMAN Solute carrier family 2, facilitated glucose transporter member 1 (Fragment) OS=Homo sapiens GN=SLC2A1 PE=1 SV	SLC2A1				1.0539	1	1.0539
sp|P11277|SPTB1_HUMAN Spectrin beta chain, erythrocytic OS=Homo sapiens GN=SPTB PE=1 SV=5;sp|P11277-2|SPTB1_HUMAN Isoform 2 of Spectrin beta chain, erythrocytic OS=Homo sapiens GN=SPTB;sp|P11277-3|SPTB1_HUMAN Isoform 3 of Spectrin beta chain, erythrocytic	SPTB				1.0262	1	1.0262
sp|P16157-10|ANK1_HUMAN Isoform Er9 of Ankyrin-1 OS=Homo sapiens GN=ANK1;sp|P16157-8|ANK1_HUMAN Isoform Er7 of Ankyrin-1 OS=Homo sapiens GN=ANK1;sp|P16157-5|ANK1_HUMAN Isoform Er3 of Ankyrin-1 OS=Homo sapiens GN=ANK1;sp|P16157-16|ANK1_HUMAN Isoform Er15 of	ANK1;sp				1.0252	1	1.0252
sp|P16452-2|EPB42_HUMAN Isoform Long of Erythrocyte membrane protein band 4.2 OS=Homo sapiens GN=EPB42;sp|P16452-3|EPB42_HUMAN Isoform 3 of Erythrocyte membrane protein band 4.2 OS=Homo sapiens GN=EPB42;sp|P16452|EPB42_HUMAN Erythrocyte membrane protein ba	EPB42;sp				1.0506	1	1.0506
sp|P23634-7|AT2B4_HUMAN Isoform ZB of Plasma membrane calcium-transporting ATPase 4 OS=Homo sapiens GN=ATP2B4;sp|P23634-6|AT2B4_HUMAN Isoform XB of Plasma membrane calcium-transporting ATPase 4 OS=Homo sapiens GN=ATP2B4;sp|P23634-8|AT2B4_HUMAN Isoform ZD o	ATP2B4;sp				1.4321	1	1.4321
sp|P27797|CALR_HUMAN Calreticulin OS=Homo sapiens GN=CALR PE=1 SV=1	CALR				1.2087	1	1.2087
sp|P34931|HS71L_HUMAN Heat shock 70 kDa protein 1-like OS=Homo sapiens GN=HSPA1L PE=1 SV=2	HSPA1L				0.0503589	1	0.0503589
sp|P35612|ADDB_HUMAN Beta-adducin OS=Homo sapiens GN=ADD2 PE=1 SV=3;sp|P35612-4|ADDB_HUMAN Isoform 4 of Beta-adducin OS=Homo sapiens GN=ADD2;sp|P35612-3|ADDB_HUMAN Isoform 3 of Beta-adducin OS=Homo sapiens GN=ADD2;sp|P35612-2|ADDB_HUMAN Isoform 2 of Beta-a	ADD2				1.0416	1	1.0416
sp|P48426-2|PI42A_HUMAN Isoform 2 of Phosphatidylinositol 5-phosphate 4-kinase type-2 alpha OS=Homo sapiens GN=PIP4K2A;sp|P48426|PI42A_HUMAN Phosphatidylinositol 5-phosphate 4-kinase type-2 alpha OS=Homo sapiens GN=PIP4K2A PE=1 SV=2;tr|H7BXS3|H7BXS3_HUMAN	PIP4K2A;sp				0.8874	1	0.8874
sp|P48729-3|KC1A_HUMAN Isoform 3 of Casein kinase I isoform alpha OS=Homo sapiens GN=CSNK1A1;sp|P48729|KC1A_HUMAN Casein kinase I isoform alpha OS=Homo sapiens GN=CSNK1A1 PE=1 SV=2;tr|D6REM4|D6REM4_HUMAN Casein kinase I isoform alpha OS=Homo sapiens GN=CSN	CSNK1A1;sp				0.90781	1	0.90781
sp|P61586|RHOA_HUMAN Transforming protein RhoA OS=Homo sapiens GN=RHOA PE=1 SV=1;tr|Q5JR07|Q5JR07_HUMAN Rho-related GTP-binding protein RhoC (Fragment) OS=Homo sapiens GN=RHOC PE=1 SV=1;tr|C9JNR4|C9JNR4_HUMAN Transforming protein RhoA (Fragment) OS=Homo sa	RHOA				1.0302	1	1.0302
sp|P62805|H4_HUMAN Histone H4 OS=Homo sapiens GN=HIST1H4A PE=1 SV=2	HIST1H4A				4.1806	1	4.1806
sp|P63092-3|GNAS2_HUMAN Isoform 3 of Guanine nucleotide-binding protein G(s) subunit alpha isoforms short OS=Homo sapiens GN=GNAS;sp|P63092-2|GNAS2_HUMAN Isoform Gnas-2 of Guanine nucleotide-binding protein G(s) subunit alpha isoforms short OS=Homo sapiens	GNAS;sp				0.9705	1	0.9705
sp|P63261|ACTG_HUMAN Actin, cytoplasmic 2 OS=Homo sapiens GN=ACTG1 PE=1 SV=1;sp|P60709|ACTB_HUMAN Actin, cytoplasmic 1 OS=Homo sapiens GN=ACTB PE=1 SV=1;tr|I3L4N8|I3L4N8_HUMAN Actin, cytoplasmic 2 (Fragment) OS=Homo sapiens GN=ACTG1 PE=1 SV=4;tr|I3L3I0|I3L	ACTG1				1.0425	1	1.0425
sp|P68133|ACTS_HUMAN Actin, alpha skeletal muscle OS=Homo sapiens GN=ACTA1 PE=1 SV=1;sp|P68032|ACTC_HUMAN Actin, alpha cardiac muscle 1 OS=Homo sapiens GN=ACTC1 PE=1 SV=1;sp|P63267|ACTH_HUMAN Actin, gamma-enteric smooth muscle OS=Homo sapiens GN=ACTG2 PE=1	ACTA1				1.1594	1	1.1594
sp|Q00013|EM55_HUMAN 55 kDa erythrocyte membrane protein OS=Homo sapiens GN=MPP1 PE=1 SV=2;sp|Q00013-2|EM55_HUMAN Isoform 2 of 55 kDa erythrocyte membrane protein OS=Homo sapiens GN=MPP1;sp|Q00013-3|EM55_HUMAN Isoform 3 of 55 kDa erythrocyte membrane prote	MPP1				1.0447	1	1.0447
sp|Q08495-2|DEMA_HUMAN Isoform 2 of Dematin OS=Homo sapiens GN=DMTN;sp|Q08495|DEMA_HUMAN Dematin OS=Homo sapiens GN=DMTN PE=1 SV=3;sp|Q08495-3|DEMA_HUMAN Isoform 3 of Dematin OS=Homo sapiens GN=DMTN;tr|E5RGQ0|E5RGQ0_HUMAN Dematin (Fragment) OS=Homo sapiens	DMTN;sp				1.0102	1	1.0102
sp|Q08722-2|CD47_HUMAN Isoform OA3-293 of Leukocyte surface antigen CD47 OS=Homo sapiens GN=CD47;sp|Q08722-3|CD47_HUMAN Isoform OA3-305 of Leukocyte surface antigen CD47 OS=Homo sapiens GN=CD47;sp|Q08722-4|CD47_HUMAN Isoform OA3-312 of Leukocyte surface an	CD47;sp				0.94759	1	0.94759
sp|Q13228|SBP1_HUMAN Selenium-binding protein 1 OS=Homo sapiens GN=SELENBP1 PE=1 SV=2;sp|Q13228-4|SBP1_HUMAN Isoform 4 of Selenium-binding protein 1 OS=Homo sapiens GN=SELENBP1;sp|Q13228-3|SBP1_HUMAN Isoform 3 of Selenium-binding protein 1 OS=Homo sapiens	SELENBP1				3.1582	1	3.1582
sp|Q5T1C6|THEM4_HUMAN Acyl-coenzyme A thioesterase THEM4 OS=Homo sapiens GN=THEM4 PE=1 SV=1	THEM4				0.347207	1	0.347207
sp|Q7K734|FEN1_PLAF7 Flap endonuclease 1 OS=Plasmodium falciparum (isolate 3D7) GN=FEN1 PE=3 SV=1	FEN1				1.01502	1	1.01502
sp|Q8I423|PF38_PLAF7 Merozoite surface protein P38 OS=Plasmodium falciparum (isolate 3D7) GN=PFS38 PE=1 SV=1	PFS38				0.63137	1	0.63137
sp|Q8I4T1|VPS26_PLAF7 Vacuolar protein sorting-associated protein 26 OS=Plasmodium falciparum (isolate 3D7) GN=PFL2415w PE=3 SV=1	PFL2415w				10.6578	1	10.6578
sp|Q8IDG7|YPF01_PLAF7 Uncharacterized protein PF13_0277 OS=Plasmodium falciparum (isolate 3D7) GN=PF13_0277 PE=3 SV=1	PF13_0277				1.29276	1	1.29276
sp|Q8IFN0|YD115_PLAF7 Uncharacterized protein PFD1115c OS=Plasmodium falciparum (isolate 3D7) GN=PFD1115c PE=2 SV=1	PFD1115c				0.83217	1	0.83217
sp|Q8IIU6|RTCB_PLAF7 tRNA-splicing ligase RtcB homolog OS=Plasmodium falciparum (isolate 3D7) GN=PF11_0068 PE=3 SV=1	PF11_0068				14.6264	1	14.6264
sp|Q9NP58-4|ABCB6_HUMAN Isoform 2 of ATP-binding cassette sub-family B member 6, mitochondrial OS=Homo sapiens GN=ABCB6;sp|Q9NP58|ABCB6_HUMAN ATP-binding cassette sub-family B member 6, mitochondrial OS=Homo sapiens GN=ABCB6 PE=1 SV=1;tr|H7BXK9|H7BXK9_HUMA	ABCB6				1.0874	1	1.0874
tr|A0A087WUV8|A0A087WUV8_HUMAN Basigin OS=Homo sapiens GN=BSG PE=1 SV=1;sp|P35613-3|BASI_HUMAN Isoform 3 of Basigin OS=Homo sapiens GN=BSG;sp|P35613-4|BASI_HUMAN Isoform 4 of Basigin OS=Homo sapiens GN=BSG;sp|P35613-2|BASI_HUMAN Isoform 2 of Basigin OS=Hom	BSG				1.102	1	1.102
tr|A0A087WXH3|A0A087WXH3_HUMAN Folate receptor gamma OS=Homo sapiens GN=FOLR3 PE=1 SV=1;sp|P41439-3|FOLR3_HUMAN Isoform 3 of Folate receptor gamma OS=Homo sapiens GN=FOLR3;tr|F5H2G8|F5H2G8_HUMAN Folate receptor gamma (Fragment) OS=Homo sapiens GN=FOLR3 PE=	FOLR3				0.98007	1	0.98007
tr|A0A087X0E3|A0A087X0E3_HUMAN Helicase SRCAP (Fragment) OS=Homo sapiens GN=SRCAP PE=1 SV=1;tr|A0A0A0MS59|A0A0A0MS59_HUMAN Helicase SRCAP OS=Homo sapiens GN=SRCAP PE=1 SV=1;sp|Q6ZRS2-3|SRCAP_HUMAN Isoform 3 of Helicase SRCAP OS=Homo sapiens GN=SRCAP;sp|Q6Z	SRCAP				0.91789	1	0.91789
tr|A0A087X0H7|A0A087X0H7_HUMAN Phospholipase DDHD1 OS=Homo sapiens GN=DDHD1 PE=1 SV=1;sp|Q8NEL9-2|DDHD1_HUMAN Isoform 2 of Phospholipase DDHD1 OS=Homo sapiens GN=DDHD1;sp|Q8NEL9|DDHD1_HUMAN Phospholipase DDHD1 OS=Homo sapiens GN=DDHD1 PE=1 SV=2;tr|G3V2P6|G	DDHD1				8.2132	1	8.2132
tr|A0A0A0MQS8|A0A0A0MQS8_HUMAN Ammonium transporter Rh type A OS=Homo sapiens GN=RHAG PE=1 SV=1;sp|Q02094|RHAG_HUMAN Ammonium transporter Rh type A OS=Homo sapiens GN=RHAG PE=1 SV=2;tr|A0A087WZZ4|A0A087WZZ4_HUMAN Ammonium transporter Rh type A OS=Homo sapi	RHAG				1.1462	1	1.1462
tr|A4QPE4|A4QPE4_HUMAN SPTBN2 protein OS=Homo sapiens GN=SPTBN2 PE=1 SV=1;sp|O15020-2|SPTN2_HUMAN Isoform 2 of Spectrin beta chain, non-erythrocytic 2 OS=Homo sapiens GN=SPTBN2;sp|O15020|SPTN2_HUMAN Spectrin beta chain, non-erythrocytic 2 OS=Homo sapiens G	SPTBN2				0.305592	1	0.305592
tr|C0H473|C0H473_PLAF7 Co-chaperone p23, putative OS=Plasmodium falciparum (isolate 3D7) GN=PFC0581w PE=4 SV=1	PFC0581w				0.93994	1	0.93994
tr|C0H474|C0H474_PLAF7 Vesicle transport v-SNARE protein, putative OS=Plasmodium falciparum (isolate 3D7) GN=PFC0582c PE=4 SV=1	PFC0582c				0.194799	1	0.194799
tr|C0H4A9|C0H4A9_PLAF7 Uncharacterized protein OS=Plasmodium falciparum (isolate 3D7) GN=PFD0815c:exon:2 PE=4 SV=1	PFD0815c:exon:2				2.74799	1	2.74799
tr|C0H4K4|C0H4K4_PLAF7 Uncharacterized protein OS=Plasmodium falciparum (isolate 3D7) GN=MAL7P1.17 PE=4 SV=1	MAL7P1.17				0.97667	1	0.97667
tr|C0H4M0|C0H4M0_PLAF7 Rifin-like protein OS=Plasmodium falciparum (isolate 3D7) GN=RAMA PE=4 SV=1	RAMA				0.65586	1	0.65586
tr|C0H4S0|C0H4S0_PLAF7 AAA family ATPase, putative OS=Plasmodium falciparum (isolate 3D7) GN=PF08_0117 PE=4 SV=1	PF08_0117				0.925562	1	0.925562
tr|C0H4V4|C0H4V4_PLAF7 Uncharacterized protein OS=Plasmodium falciparum (isolate 3D7) GN=MAL8P1.73 PE=4 SV=1	MAL8P1.73				0.325109	1	0.325109
tr|C0H531|C0H531_PLAF7 DNA primase large subunit, putative OS=Plasmodium falciparum (isolate 3D7) GN=PFI0530c PE=4 SV=1	PFI0530c				1.2849	1	1.2849
tr|C0H540|C0H540_PLAF7 Apicoplast Ufd1 OS=Plasmodium falciparum (isolate 3D7) GN=PFI0810c PE=4 SV=1	PFI0810c				1.26623	1	1.26623
tr|C0H598|C0H598_PLAF7 Uncharacterized protein OS=Plasmodium falciparum (isolate 3D7) GN=MAL13P1.21 PE=4 SV=1	MAL13P1.21				0.85534	1	0.85534
tr|C0H5A6|C0H5A6_PLAF7 Uncharacterized protein OS=Plasmodium falciparum (isolate 3D7) GN=MAL13P1.39 PE=4 SV=1	MAL13P1.39				0.473968	1	0.473968
tr|C0H5C1|C0H5C1_PLAF7 Uncharacterized protein OS=Plasmodium falciparum (isolate 3D7) GN=MAL13P1.90 PE=4 SV=1	MAL13P1.90				1.6834	1	1.6834
tr|C0H5D7|C0H5D7_PLAF7 Translation initiation factor EIF-2B gamma subunit, putative OS=Plasmodium falciparum (isolate 3D7) GN=MAL13P1.144 PE=4 SV=1	MAL13P1.144				1.10904	1	1.10904
tr|C0H5G7|C0H5G7_PLAF7 RNA binding protein, putative OS=Plasmodium falciparum (isolate 3D7) GN=MAL13P1.385 PE=4 SV=1	MAL13P1.385				0.88508	1	0.88508
tr|C0H5H6|C0H5H6_PLAF7 Uncharacterized protein OS=Plasmodium falciparum (isolate 3D7) GN=MAL13P1.234 PE=4 SV=1	MAL13P1.234				1.1834	1	1.1834
tr|C6KSW1|C6KSW1_PLAF7 Uncharacterized protein OS=Plasmodium falciparum (isolate 3D7) GN=PFF0570c PE=4 SV=1	PFF0570c				0.74966	1	0.74966
tr|C6KSX9|C6KSX9_PLAF7 Syntaxin binding protein, putative OS=Plasmodium falciparum (isolate 3D7) GN=PFF0665c PE=4 SV=1	PFF0665c				4.8748	1	4.8748
tr|C6KSZ7|C6KSZ7_PLAF7 Uncharacterized protein OS=Plasmodium falciparum (isolate 3D7) GN=PFF0755c PE=4 SV=1	PFF0755c				2.0026	1	2.0026
tr|C6KT20|C6KT20_PLAF7 Uncharacterized protein OS=Plasmodium falciparum (isolate 3D7) GN=PFF0870w PE=4 SV=1	PFF0870w				0.68199	1	0.68199
tr|C6KT32|C6KT32_PLAF7 Uncharacterized protein OS=Plasmodium falciparum (isolate 3D7) GN=PFF0930w PE=4 SV=1	PFF0930w				0.74177	1	0.74177
tr|C6S3D0|C6S3D0_PLAF7 Conserved Plasmodium protein OS=Plasmodium falciparum (isolate 3D7) GN=PF10_0177b PE=4 SV=1	PF10_0177b				0.0891565	1	0.0891565
tr|C9JEN3|C9JEN3_HUMAN Protein lifeguard 3 (Fragment) OS=Homo sapiens GN=TMBIM1 PE=1 SV=1;tr|C9IYT2|C9IYT2_HUMAN Protein lifeguard 3 (Fragment) OS=Homo sapiens GN=TMBIM1 PE=1 SV=1;tr|F8WDY4|F8WDY4_HUMAN Protein lifeguard 3 OS=Homo sapiens GN=TMBIM1 PE=1 SV	TMBIM1				0.93743	1	0.93743
tr|C9JIF9|C9JIF9_HUMAN Acylamino-acid-releasing enzyme OS=Homo sapiens GN=APEH PE=1 SV=1;sp|P13798|ACPH_HUMAN Acylamino-acid-releasing enzyme OS=Homo sapiens GN=APEH PE=1 SV=4;tr|H7C393|H7C393_HUMAN Acylamino-acid-releasing enzyme (Fragment) OS=Homo sapien	APEH				2.6722	1	2.6722
tr|C9JZN1|C9JZN1_HUMAN Guanine nucleotide-binding protein G(I)/G(S)/G(T) subunit beta-2 (Fragment) OS=Homo sapiens GN=GNB2 PE=1 SV=1;tr|C9JIS1|C9JIS1_HUMAN Guanine nucleotide-binding protein G(I)/G(S)/G(T) subunit beta-2 (Fragment) OS=Homo sapiens GN=GNB2	GNB2				0.86898	1	0.86898
tr|D6RDX1|D6RDX1_HUMAN Vesicular integral-membrane protein VIP36 (Fragment) OS=Homo sapiens GN=LMAN2 PE=1 SV=1;tr|D6RBV2|D6RBV2_HUMAN Vesicular integral-membrane protein VIP36 OS=Homo sapiens GN=LMAN2 PE=1 SV=1;sp|Q12907|LMAN2_HUMAN Vesicular integral-memb	LMAN2				0.241999	1	0.241999
tr|D6RF44|D6RF44_HUMAN Heterogeneous nuclear ribonucleoprotein D0 (Fragment) OS=Homo sapiens GN=HNRNPD PE=1 SV=4;tr|D6RBQ9|D6RBQ9_HUMAN Heterogeneous nuclear ribonucleoprotein D0 (Fragment) OS=Homo sapiens GN=HNRNPD PE=1 SV=1;tr|H0YA96|H0YA96_HUMAN Heterog	HNRNPD				0.8828	1	0.8828
tr|E7EQ47|E7EQ47_HUMAN Blood group Rh(CE) polypeptide OS=Homo sapiens GN=RHCE PE=4 SV=1;tr|F6XSS0|F6XSS0_HUMAN Blood group Rh(CE) polypeptide OS=Homo sapiens GN=RHCE PE=4 SV=1;sp|P18577-9|RHCE_HUMAN Isoform 4g of Blood group Rh(CE) polypeptide OS=Homo sapi	RHCE				1.0372	1	1.0372
tr|E7EU96|E7EU96_HUMAN Casein kinase II subunit alpha OS=Homo sapiens GN=CSNK2A1 PE=1 SV=1;tr|Q5U5J2|Q5U5J2_HUMAN CSNK2A1 protein OS=Homo sapiens GN=CSNK2A1 PE=1 SV=1;sp|P68400-2|CSK21_HUMAN Isoform 2 of Casein kinase II subunit alpha OS=Homo sapiens GN=CS	CSNK2A1				1.0509	1	1.0509
tr|E7EV99|E7EV99_HUMAN Alpha-adducin OS=Homo sapiens GN=ADD1 PE=1 SV=1;tr|E7ENY0|E7ENY0_HUMAN Alpha-adducin OS=Homo sapiens GN=ADD1 PE=1 SV=1;sp|P35611-2|ADDA_HUMAN Isoform 2 of Alpha-adducin OS=Homo sapiens GN=ADD1;sp|P35611-6|ADDA_HUMAN Isoform 6 of Alph	ADD1				1.017	1	1.017
tr|E9PLD0|E9PLD0_HUMAN Ras-related protein Rab-1B OS=Homo sapiens GN=RAB1B PE=1 SV=1;sp|Q9H0U4|RAB1B_HUMAN Ras-related protein Rab-1B OS=Homo sapiens GN=RAB1B PE=1 SV=1;tr|E7END7|E7END7_HUMAN Ras-related protein Rab-1A OS=Homo sapiens GN=RAB1A PE=1 SV=1;sp	RAB1B				1.1447	1	1.1447
tr|E9PNW4|E9PNW4_HUMAN CD59 glycoprotein OS=Homo sapiens GN=CD59 PE=1 SV=1;tr|E9PR17|E9PR17_HUMAN CD59 glycoprotein OS=Homo sapiens GN=CD59 PE=1 SV=1;sp|P13987|CD59_HUMAN CD59 glycoprotein OS=Homo sapiens GN=CD59 PE=1 SV=1;tr|H0YET2|H0YET2_HUMAN CD59 glyco	CD59				0.8394	1	0.8394
tr|E9PS74|E9PS74_HUMAN Solute carrier family 43 member 3 (Fragment) OS=Homo sapiens GN=SLC43A3 PE=1 SV=1;sp|Q8NBI5|S43A3_HUMAN Solute carrier family 43 member 3 OS=Homo sapiens GN=SLC43A3 PE=1 SV=2;sp|Q8NBI5-2|S43A3_HUMAN Isoform 2 of Solute carrier family	SLC43A3				0.96231	1	0.96231
tr|F5H1T6|F5H1T6_HUMAN V-type proton ATPase subunit a OS=Homo sapiens GN=ATP6V0A1 PE=1 SV=1;tr|B7Z641|B7Z641_HUMAN V-type proton ATPase subunit a OS=Homo sapiens GN=ATP6V0A1 PE=1 SV=1;tr|B7Z2A9|B7Z2A9_HUMAN V-type proton ATPase subunit a OS=Homo sapiens GN	ATP6V0A1				0.998297	1	0.998297
tr|F5H7S3|F5H7S3_HUMAN Tropomyosin alpha-1 chain OS=Homo sapiens GN=TPM1 PE=1 SV=2;tr|H7BYY1|H7BYY1_HUMAN Tropomyosin 1 (Alpha), isoform CRA_m OS=Homo sapiens GN=TPM1 PE=1 SV=1;tr|H0YK48|H0YK48_HUMAN Tropomyosin alpha-1 chain OS=Homo sapiens GN=TPM1 PE=1 S	TPM1				1.0082	1	1.0082
tr|F8VQX6|F8VQX6_HUMAN Methyltransferase-like protein 7A (Fragment) OS=Homo sapiens GN=METTL7A PE=1 SV=1;tr|H0YI09|H0YI09_HUMAN Methyltransferase-like protein 7A (Fragment) OS=Homo sapiens GN=METTL7A PE=1 SV=1;sp|Q9H8H3|MET7A_HUMAN Methyltransferase-like p	METTL7A				0.392947	1	0.392947
tr|F8VV61|F8VV61_HUMAN TBC1 domain family member 15 (Fragment) OS=Homo sapiens GN=TBC1D15 PE=1 SV=1;tr|C9JA93|C9JA93_HUMAN TBC1 domain family member 15 (Fragment) OS=Homo sapiens GN=TBC1D15 PE=1 SV=1;sp|Q8TC07-2|TBC15_HUMAN Isoform 2 of TBC1 domain family	TBC1D15				0.97114	1	0.97114
tr|F8W810|F8W810_HUMAN Uncharacterized protein OS=Homo sapiens PE=4 SV=1;sp|Q2VIR3-2|IF2GL_HUMAN Isoform 2 of Putative eukaryotic translation initiation factor 2 subunit 3-like protein OS=Homo sapiens GN=EIF2S3L;sp|Q2VIR3|IF2GL_HUMAN Putative eukaryotic tr	EIF2S3L				0.175519	1	0.175519
tr|F8WAR7|F8WAR7_HUMAN Acetylcholinesterase OS=Homo sapiens GN=ACHE PE=1 SV=1;tr|C9J2S3|C9J2S3_HUMAN Acetylcholinesterase (Fragment) OS=Homo sapiens GN=ACHE PE=1 SV=4;tr|F8WD68|F8WD68_HUMAN Acetylcholinesterase OS=Homo sapiens GN=ACHE PE=1 SV=1;tr|C9JZL6|C	ACHE				0.83942	1	0.83942
tr|F8WCJ1|F8WCJ1_HUMAN Eukaryotic translation initiation factor 5A OS=Homo sapiens GN=EIF5A2 PE=1 SV=1;tr|C9J7B5|C9J7B5_HUMAN Eukaryotic translation initiation factor 5A OS=Homo sapiens GN=EIF5A2 PE=1 SV=1;tr|C9J4W5|C9J4W5_HUMAN Eukaryotic translation init	EIF5A2				0.8477	1	0.8477
tr|F8WDN7|F8WDN7_HUMAN Phosphatidylinositide phosphatase SAC1 OS=Homo sapiens GN=SACM1L PE=1 SV=1;tr|E9PGZ4|E9PGZ4_HUMAN Phosphatidylinositide phosphatase SAC1 OS=Homo sapiens GN=SACM1L PE=1 SV=1;sp|Q9NTJ5-2|SAC1_HUMAN Isoform 2 of Phosphatidylinositide ph	SACM1L				0.181261	1	0.181261
tr|G3V1D1|G3V1D1_HUMAN Ferritin OS=Homo sapiens GN=FTH1 PE=1 SV=1;tr|G3V192|G3V192_HUMAN Ferritin OS=Homo sapiens GN=FTH1 PE=1 SV=1;sp|P02794|FRIH_HUMAN Ferritin heavy chain OS=Homo sapiens GN=FTH1 PE=1 SV=2	FTH1				1.3482	1	1.3482
tr|H0YDX6|H0YDX6_HUMAN CD44 antigen (Fragment) OS=Homo sapiens GN=CD44 PE=1 SV=1;tr|H0YD13|H0YD13_HUMAN CD44 antigen OS=Homo sapiens GN=CD44 PE=1 SV=2;tr|H0YD17|H0YD17_HUMAN CD44 antigen (Fragment) OS=Homo sapiens GN=CD44 PE=1 SV=4;tr|H0YDW7|H0YDW7_HUMAN C	CD44				0.98792	1	0.98792
tr|H0YH81|H0YH81_HUMAN ATP synthase subunit beta (Fragment) OS=Homo sapiens GN=ATP5B PE=1 SV=1;sp|P06576|ATPB_HUMAN ATP synthase subunit beta, mitochondrial OS=Homo sapiens GN=ATP5B PE=1 SV=3;tr|F8W079|F8W079_HUMAN ATP synthase subunit beta, mitochondrial	ATP5B				0.89212	1	0.89212
tr|H0YID2|H0YID2_HUMAN Adenylate kinase isoenzyme 1 (Fragment) OS=Homo sapiens GN=AK1 PE=1 SV=1;tr|H0Y4J6|H0Y4J6_HUMAN Adenylate kinase isoenzyme 1 (Fragment) OS=Homo sapiens GN=AK1 PE=1 SV=1;tr|Q5T9B7|Q5T9B7_HUMAN Adenylate kinase isoenzyme 1 OS=Homo sapi	AK1				0.85741	1	0.85741
tr|H3BRV9|H3BRV9_HUMAN Nuclear transport factor 2 (Fragment) OS=Homo sapiens GN=NUTF2 PE=1 SV=1;sp|P61970|NTF2_HUMAN Nuclear transport factor 2 OS=Homo sapiens GN=NUTF2 PE=1 SV=1	NUTF2				4.2147	1	4.2147
tr|J3QS39|J3QS39_HUMAN Polyubiquitin-B (Fragment) OS=Homo sapiens GN=UBB PE=1 SV=1;tr|J3QTR3|J3QTR3_HUMAN Ubiquitin-40S ribosomal protein S27a (Fragment) OS=Homo sapiens GN=RPS27A PE=1 SV=1;tr|F5H6Q2|F5H6Q2_HUMAN Polyubiquitin-C (Fragment) OS=Homo sapiens	UBB				0.87308	1	0.87308
tr|K7EPB2|K7EPB2_HUMAN cAMP-dependent protein kinase type I-alpha regulatory subunit (Fragment) OS=Homo sapiens GN=PRKAR1A PE=1 SV=1;sp|P10644-2|KAP0_HUMAN Isoform 2 of cAMP-dependent protein kinase type I-alpha regulatory subunit OS=Homo sapiens GN=PRKAR1	PRKAR1A				1.0418	1	1.0418
tr|K7N7A8|K7N7A8_HUMAN Uncharacterized protein (Fragment) OS=Homo sapiens PE=3 SV=2;sp|P29972-4|AQP1_HUMAN Isoform 4 of Aquaporin-1 OS=Homo sapiens GN=AQP1;sp|P29972-2|AQP1_HUMAN Isoform 2 of Aquaporin-1 OS=Homo sapiens GN=AQP1;sp|P29972-3|AQP1_HUMAN Isofo	AQP1;sp				1.0985	1	1.0985
tr|O77321|O77321_PLAF7 DNA polymerase epsilon subunit B, putative OS=Plasmodium falciparum (isolate 3D7) GN=PFC0340w PE=4 SV=1	PFC0340w				1.6752	1	1.6752
tr|O77351|O77351_PLAF7 Putative uncharacterized protein OS=Plasmodium falciparum (isolate 3D7) GN=PFC0490w PE=4 SV=2;tr|C9JSE3|C9JSE3_HUMAN Fanconi anemia group G protein (Fragment) OS=Homo sapiens GN=FANCG PE=1 SV=1;sp|O15287|FANCG_HUMAN Fanconi anemia gr	PFC0490w				0.808391	1	0.808391
tr|O77363|O77363_PLAF7 Putative uncharacterized protein OS=Plasmodium falciparum (isolate 3D7) GN=PFC0545c PE=4 SV=2	PFC0545c				8.94064	1	8.94064
tr|O97303|O97303_PLAF7 Putative uncharacterized protein OS=Plasmodium falciparum (isolate 3D7) GN=PFC1060c PE=4 SV=1	PFC1060c				0.865985	1	0.865985
tr|O97307|O97307_PLAF7 Pfmc-2TM Maurers cleft two transmembrane protein OS=Plasmodium falciparum (isolate 3D7) GN=PfMC-2TM PE=4 SV=1	PfMC-2TM				0.87092	1	0.87092
tr|O97320|O97320_PLAF7 Histone H2A OS=Plasmodium falciparum (isolate 3D7) GN=PFC0920w PE=3 SV=1;sp|Q71UI9|H2AV_HUMAN Histone H2A.V OS=Homo sapiens GN=H2AFV PE=1 SV=3;sp|P0C0S5|H2AZ_HUMAN Histone H2A.Z OS=Homo sapiens GN=H2AFZ PE=1 SV=2	PFC0920w				0.90873	1	0.90873
tr|O97334|O97334_PLAF7 Regulatory protein, putative OS=Plasmodium falciparum (isolate 3D7) GN=PFC0100c PE=4 SV=2	PFC0100c				0.643998	1	0.643998
tr|Q13030|Q13030_HUMAN Glycophorin Erik I-IV OS=Homo sapiens GN=GPErik PE=1 SV=1;tr|E9PH25|E9PH25_HUMAN Glycophorin-A OS=Homo sapiens GN=GYPA PE=1 SV=1;tr|E7EQF3|E7EQF3_HUMAN Glycophorin-A OS=Homo sapiens GN=GYPA PE=1 SV=1;tr|E9PD10|E9PD10_HUMAN Glycophori	GPErik				1.1706	1	1.1706
tr|Q4VB86|Q4VB86_HUMAN EPB41 protein OS=Homo sapiens GN=EPB41 PE=1 SV=2;sp|P11171-4|41_HUMAN Isoform 4 of Protein 4.1 OS=Homo sapiens GN=EPB41;sp|P11171-2|41_HUMAN Isoform 2 of Protein 4.1 OS=Homo sapiens GN=EPB41;sp|P11171-3|41_HUMAN Isoform 3 of Protein	EPB41				1.0652	1	1.0652
tr|Q5SRQ6|Q5SRQ6_HUMAN Casein kinase II subunit beta OS=Homo sapiens GN=CSNK2B PE=1 SV=2;sp|P67870|CSK2B_HUMAN Casein kinase II subunit beta OS=Homo sapiens GN=CSNK2B PE=1 SV=1;tr|N0E644|N0E644_HUMAN Casein kinase II subunit beta OS=Homo sapiens GN=CSNK2B-	CSNK2B				1.0621	1	1.0621
tr|Q7K6A0|Q7K6A0_PLAF7 cAMP-dependent protein kinase catalytic subunit OS=Plasmodium falciparum (isolate 3D7) GN=PfPKAc PE=4 SV=1	PfPKAc				2.65	1	2.65
tr|Q8I0V9|Q8I0V9_PLAF7 mRNA cleavage factor-like protein, putative OS=Plasmodium falciparum (isolate 3D7) GN=PFA_0450c PE=4 SV=1	PFA_0450c				1.22711	1	1.22711
tr|Q8I1V2|Q8I1V2_PLAF7 Phosphoglycerate mutase, putative OS=Plasmodium falciparum (isolate 3D7) GN=PFD0660w PE=1 SV=1	PFD0660w				1.2037	1	1.2037
tr|Q8I239|Q8I239_PLAF7 Phosphatidylinositol-4-phosphate-5-kinase OS=Plasmodium falciparum (isolate 3D7) GN=PfPIP5K/NCS PE=4 SV=1	PfPIP5K/NCS				1.1612	1	1.1612
tr|Q8I254|Q8I254_PLAF7 Putative uncharacterized protein OS=Plasmodium falciparum (isolate 3D7) GN=PFA_0435w PE=3 SV=1	PFA_0435w				1.1307	1	1.1307
tr|Q8I257|Q8I257_PLAF7 Putative uncharacterized protein OS=Plasmodium falciparum (isolate 3D7) GN=PFA_0420w PE=4 SV=1	PFA_0420w				2.7732	1	2.7732
tr|Q8I302|Q8I302_PLAF7 NADH dehydrogenase, putative OS=Plasmodium falciparum (isolate 3D7) GN=PFI0735c PE=4 SV=1	PFI0735c				0.830997	1	0.830997
tr|Q8I324|Q8I324_PLAF7 Putative uncharacterized protein OS=Plasmodium falciparum (isolate 3D7) GN=PFI0625c PE=4 SV=1	PFI0625C				1.37729	1	1.37729
tr|Q8I3G9|Q8I3G9_PLAF7 RING zinc finger protein, putative OS=Plasmodium falciparum (isolate 3D7) GN=PFE1490c PE=4 SV=1	PFE1490c				0.84483	1	0.84483
tr|Q8I3H0|Q8I3H0_PLAF7 Uncharacterized protein OS=Plasmodium falciparum (isolate 3D7) GN=PFE1485w PE=4 SV=1	PFE1485w				0.4495	1	0.4495
tr|Q8I3I8|Q8I3I8_PLAF7 RNA helicase-1 OS=Plasmodium falciparum (isolate 3D7) GN=PFE1390w PE=4 SV=1	PFE1390w				2.277	1	2.277
tr|Q8I3J4|Q8I3J4_PLAF7 Ubiquitin conjugating enzyme, putative OS=Plasmodium falciparum (isolate 3D7) GN=PFE1350c PE=1 SV=1;tr|F8VQQ8|F8VQQ8_HUMAN Ubiquitin-conjugating enzyme E2 N OS=Homo sapiens GN=UBE2N PE=1 SV=1;sp|P61088|UBE2N_HUMAN Ubiquitin-conjugati	PFE1350c				4.1046	1	4.1046
tr|Q8I3K7|Q8I3K7_PLAF7 Membrane skeletal protein IMC1-related OS=Plasmodium falciparum (isolate 3D7) GN=PFE1285w PE=4 SV=1	PFE1285w				0.78656	1	0.78656
tr|Q8I3U1|Q8I3U1_PLAF7 Ubiquitin carboxyl-terminal hydrolase OS=Plasmodium falciparum (isolate 3D7) GN=PFE0835w PE=3 SV=1	PFE0835w				3.23331	1	3.23331
tr|Q8I427|Q8I427_PLAF7 Cell differentiation protein rcd1, putative OS=Plasmodium falciparum (isolate 3D7) GN=PFE0375w PE=4 SV=1;sp|Q92600-3|RCD1_HUMAN Isoform 3 of Cell differentiation protein RCD1 homolog OS=Homo sapiens GN=RQCD1;sp|Q92600|RCD1_HUMAN Cell	PFE0375w				2.8756	1	2.8756
tr|Q8I4T3|Q8I4T3_PLAF7 PFG377 protein OS=Plasmodium falciparum (isolate 3D7) GN=PFL2405c PE=4 SV=1	PFL2405c				1.7687	1	1.7687
tr|Q8I5B3|Q8I5B3_PLAF7 Uncharacterized protein OS=Plasmodium falciparum (isolate 3D7) GN=PFL1480w PE=4 SV=1	PFL1480w				1.36129	1	1.36129
tr|Q8I5E1|Q8I5E1_PLAF7 Uncharacterized protein OS=Plasmodium falciparum (isolate 3D7) GN=PFL1340c PE=4 SV=1	PFL1340c				0.809182	1	0.809182
tr|Q8I5I8|Q8I5I8_PLAF7 Glideosome-associated protein 45 OS=Plasmodium falciparum (isolate 3D7) GN=GAP45 PE=4 SV=1	GAP45				0.85088	1	0.85088
tr|Q8I5M9|Q8I5M9_PLAF7 Uncharacterized protein OS=Plasmodium falciparum (isolate 3D7) GN=PFL0865w PE=4 SV=1	PFL0865w				2.28958	1	2.28958
tr|Q8I5X5|Q8I5X5_PLAF7 Uncharacterized protein OS=Plasmodium falciparum (isolate 3D7) GN=PFL0350c PE=4 SV=1	PFL0350c				1.2438	1	1.2438
tr|Q8I5Y8|Q8I5Y8_PLAF7 Targeted glyoxalase II OS=Plasmodium falciparum (isolate 3D7) GN=PFL0285w PE=4 SV=1	PFL0285w				0.385132	1	0.385132
tr|Q8I612|Q8I612_PLAF7 Uncharacterized protein OS=Plasmodium falciparum (isolate 3D7) GN=PFL0165c PE=4 SV=1	PFL0165c				1.36129	1	1.36129
tr|Q8I6T7|Q8I6T7_PLAF7 ATP synthase subunit gamma OS=Plasmodium falciparum (isolate 3D7) GN=PF13_0061 PE=3 SV=1	PF13_0061				4.66605	1	4.66605
tr|Q8I6U7|Q8I6U7_PLAF7 Citrate synthase OS=Plasmodium falciparum (isolate 3D7) GN=PF10_0218 PE=3 SV=1	PF10_0218				0.80923	1	0.80923
tr|Q8I6U9|Q8I6U9_PLAF7 Cytochrome c1, putative OS=Plasmodium falciparum (isolate 3D7) GN=PF14_0597 PE=4 SV=1	PF14_0597				0.671964	1	0.671964
tr|Q8IAN2|Q8IAN2_PLAF7 Filament assembling protein, putative OS=Plasmodium falciparum (isolate 3D7) GN=MAL8P1.146 PE=4 SV=1	MAL8P1.146				1.46194	1	1.46194
tr|Q8IAP4|Q8IAP4_PLAF7 GTPase activator, putative OS=Plasmodium falciparum (isolate 3D7) GN=PF08_0120 PE=4 SV=1	PF08_0120				5.68949	1	5.68949
tr|Q8IAV6|Q8IAV6_PLAF7 Uncharacterized protein OS=Plasmodium falciparum (isolate 3D7) GN=PF08_0089 PE=4 SV=1	PF08_0089				3.82588	1	3.82588
tr|Q8IB11|Q8IB11_PLAF7 MAC/Perforin, putative OS=Plasmodium falciparum (isolate 3D7) GN=PF08_0058 PE=4 SV=1	PF08_0058				0.611789	1	0.611789
tr|Q8IB63|Q8IB63_PLAF7 Uncharacterized protein OS=Plasmodium falciparum (isolate 3D7) GN=PF08_0035 PE=4 SV=1	PF08_0035				0.291793	1	0.291793
tr|Q8IBF5|Q8IBF5_PLAF7 Uncharacterized protein OS=Plasmodium falciparum (isolate 3D7) GN=PF07_0127 PE=4 SV=1	PF07_0127				1.0074	1	1.0074
tr|Q8IBG5|Q8IBG5_PLAF7 Nucleolus BRIX protein, putative OS=Plasmodium falciparum (isolate 3D7) GN=PF07_0122 PE=4 SV=1	PF07_0122				0.414186	1	0.414186
tr|Q8IBH8|Q8IBH8_PLAF7 Uncharacterized protein OS=Plasmodium falciparum (isolate 3D7) GN=PF07_0116 PE=4 SV=1	PF07_0116				1.4813	1	1.4813
tr|Q8IBN1|Q8IBN1_PLAF7 Uncharacterized protein OS=Plasmodium falciparum (isolate 3D7) GN=MAL7P1.119 PE=4 SV=1	MAL7P1.119				0.70182	1	0.70182
tr|Q8IBN7|Q8IBN7_PLAF7 P36-like protein homologue, putative OS=Plasmodium falciparum (isolate 3D7) GN=MAL7P1.114 PE=4 SV=2	MAL7P1.114				2.3122	1	2.3122
tr|Q8IBU8|Q8IBU8_PLAF7 Uncharacterized protein OS=Plasmodium falciparum (isolate 3D7) GN=PF07_0061 PE=4 SV=1	PF07_0061				0.923141	1	0.923141
tr|Q8IBV2|Q8IBV2_PLAF7 Transcription elongation factor s-II, putative OS=Plasmodium falciparum (isolate 3D7) GN=PF07_0057 PE=4 SV=1	PF07_0057				44.7393	1	44.7393
tr|Q8IC31|Q8IC31_PLAF7 Uncharacterized protein OS=Plasmodium falciparum (isolate 3D7) GN=MAL7P1.15 PE=4 SV=1	MAL7P1.15				1.36129	1	1.36129
tr|Q8IC44|Q8IC44_PLAF7 STARP antigen OS=Plasmodium falciparum (isolate 3D7) GN=PF07_0006 PE=4 SV=1	PF07_0006				1.124	1	1.124
tr|Q8ID49|Q8ID49_PLAF7 Uncharacterized protein OS=Plasmodium falciparum (isolate 3D7) GN=PF13_0347 PE=4 SV=1	PF13_0347				17.2603	1	17.2603
tr|Q8ID62|Q8ID62_PLAF7 Exosome complex exonuclease, putative OS=Plasmodium falciparum (isolate 3D7) GN=PF13_0340 PE=4 SV=1	PF13_0340				1.36791	1	1.36791
tr|Q8ID89|Q8ID89_PLAF7 Cytochrome c oxidase subunit 2, putative OS=Plasmodium falciparum (isolate 3D7) GN=PF13_0327 PE=4 SV=1	PF13_0327				0.80571	1	0.80571
tr|Q8IDK3|Q8IDK3_PLAF7 Uncharacterized protein OS=Plasmodium falciparum (isolate 3D7) GN=MAL13P1.250 PE=4 SV=1	MAL13P1.250				0.87749	1	0.87749
tr|Q8IDP0|Q8IDP0_PLAF7 Uncharacterized protein OS=Plasmodium falciparum (isolate 3D7) GN=MAL13P1.228 PE=4 SV=1	MAL13P1.228				0.70169	1	0.70169
tr|Q8IDW3|Q8IDW3_PLAF7 Tryptophan--tRNA ligase, putative OS=Plasmodium falciparum (isolate 3D7) GN=PF13_0205 PE=1 SV=1	PF13_0205				16.9971	1	16.9971
tr|Q8IE63|Q8IE63_PLAF7 Tetratricopeptide repeat family protein, putative OS=Plasmodium falciparum (isolate 3D7) GN=MAL13P1.139 PE=4 SV=1	MAL13P1.139				0.374242	1	0.374242
tr|Q8IEE3|Q8IEE3_PLAF7 Uncharacterized protein OS=Plasmodium falciparum (isolate 3D7) GN=PF13_0098 PE=4 SV=1	PF13_0098				0.91535	1	0.91535
tr|Q8IEH3|Q8IEH3_PLAF7 Uncharacterized protein OS=Plasmodium falciparum (isolate 3D7) GN=MAL13P1.73 PE=4 SV=1	MAL13P1.73				27.1051	1	27.1051
tr|Q8IEP7|Q8IEP7_PLAF7 RED-like protein, putative OS=Plasmodium falciparum (isolate 3D7) GN=MAL13P1.34 PE=4 SV=1	MAL13P1.34				0.89749	1	0.89749
tr|Q8IEP9|Q8IEP9_PLAF7 Vacuolar ATP synthase subunit h, putative OS=Plasmodium falciparum (isolate 3D7) GN=PF13_0034 PE=4 SV=2	PF13_0034				1.2546	1	1.2546
tr|Q8IER6|Q8IER6_PLAF7 Uncharacterized protein OS=Plasmodium falciparum (isolate 3D7) GN=PF13_0024 PE=4 SV=1	PF13_0024				1.0466	1	1.0466
tr|Q8IET0|Q8IET0_PLAF7 Sodium/hydrogen exchanger, Na+, H+ antiporter OS=Plasmodium falciparum (isolate 3D7) GN=PF13_0019 PE=4 SV=1	PF13_0019				0.550507	1	0.550507
tr|Q8IFN1|Q8IFN1_PLAF7 Uncharacterized protein OS=Plasmodium falciparum (isolate 3D7) GN=PFD1110w PE=4 SV=1	PFD1110w				0.79338	1	0.79338
tr|Q8IHT4|Q8IHT4_PLAF7 Uncharacterized protein OS=Plasmodium falciparum (isolate 3D7) GN=PF11_0443 PE=4 SV=1	PF11_0443				1.0025	1	1.0025
tr|Q8IHU8|Q8IHU8_PLAF7 Uncharacterized protein OS=Plasmodium falciparum (isolate 3D7) GN=PF11_0428 PE=4 SV=1	PF11_0428				1.36129	1	1.36129
tr|Q8IIE2|Q8IIE2_PLAF7 Uncharacterized protein OS=Plasmodium falciparum (isolate 3D7) GN=PF11_0232 PE=4 SV=1	PF11_0232				0.8128	1	0.8128
tr|Q8IIK5|Q8IIK5_PLAF7 Moving junction protein OS=Plasmodium falciparum (isolate 3D7) GN=RON4 PE=4 SV=2	RON4				0.69043	1	0.69043
tr|Q8IK86|Q8IK86_PLAF7 Uncharacterized protein OS=Plasmodium falciparum (isolate 3D7) GN=PF14_0720 PE=4 SV=1	PF14_0720				0.67954	1	0.67954
tr|Q8IKJ5|Q8IKJ5_PLAF7 Zinc finger protein, putative OS=Plasmodium falciparum (isolate 3D7) GN=PF14_0610 PE=4 SV=1	PF14_0610				1.18825	1	1.18825
tr|Q8IKP6|Q8IKP6_PLAF7 Uncharacterized protein OS=Plasmodium falciparum (isolate 3D7) GN=PF14_0558 PE=4 SV=1	PF14_0558				0.823393	1	0.823393
tr|Q8IKQ5|Q8IKQ5_PLAF7 ATPase, putative OS=Plasmodium falciparum (isolate 3D7) GN=PF14_0548 PE=4 SV=1	PF14_0548				1.36129	1	1.36129
tr|Q8IKS3|Q8IKS3_PLAF7 Gamma-adaptin, putative OS=Plasmodium falciparum (isolate 3D7) GN=PF14_0529 PE=4 SV=1	PF14_0529				1.4227	1	1.4227
tr|Q8IKS5|Q8IKS5_PLAF7 Uncharacterized protein OS=Plasmodium falciparum (isolate 3D7) GN=PF14_0527 PE=4 SV=1	PF14_0527				0.232287	1	0.232287
tr|Q8IKT9|Q8IKT9_PLAF7 Uncharacterized protein OS=Plasmodium falciparum (isolate 3D7) GN=PF14_0512 PE=4 SV=1	PF14_0512				1.07189	1	1.07189
tr|Q8IKV6|Q8IKV6_PLAF7 Rhoptry neck protein 2 OS=Plasmodium falciparum (isolate 3D7) GN=PfRON2 PE=1 SV=1	PfRON2				0.79346	1	0.79346
tr|Q8IKX8|Q8IKX8_PLAF7 Rrp6 homologue, putative OS=Plasmodium falciparum (isolate 3D7) GN=PF14_0473 PE=4 SV=1	PF14_0473				0.875606	1	0.875606
tr|Q8IKZ5|Q8IKZ5_PLAF7 Uncharacterized protein OS=Plasmodium falciparum (isolate 3D7) GN=PF14_0456 PE=4 SV=1	PF14_0456				1.36129	1	1.36129
tr|Q8ILB4|Q8ILB4_PLAF7 Cytochrome c oxidase assembly protein, putative OS=Plasmodium falciparum (isolate 3D7) GN=PF14_0331 PE=4 SV=1	PF14_0331				0.861563	1	0.861563
tr|Q8ILD6|Q8ILD6_PLAF7 Uncharacterized protein OS=Plasmodium falciparum (isolate 3D7) GN=PF14_0308 PE=4 SV=1	PF14_0308				0.309142	1	0.309142
tr|Q8ILM5|Q8ILM5_PLAF7 Actin-related protein homolog, arp4 homolog OS=Plasmodium falciparum (isolate 3D7) GN=PF14_0218 PE=3 SV=1	PF14_0218				0.168337	1	0.168337
tr|Q8ILV6|Q8ILV6_PLAF7 DNAJ protein, putative OS=Plasmodium falciparum (isolate 3D7) GN=PF14_0137 PE=4 SV=1	PF14_0137				0.235471	1	0.235471
tr|Q8ILW0|Q8ILW0_PLAF7 SufC ATPase, putative OS=Plasmodium falciparum (isolate 3D7) GN=PF14_0133 PE=3 SV=1	PF14_0133				0.299362	1	0.299362
tr|Q8IM01|Q8IM01_PLAF7 Uncharacterized protein OS=Plasmodium falciparum (isolate 3D7) GN=PF14_0092 PE=4 SV=2	PF14_0092				0.85815	1	0.85815
tr|Q8IM09|Q8IM09_PLAF7 Uncharacterized protein OS=Plasmodium falciparum (isolate 3D7) GN=PF14_0084 PE=4 SV=2	PF14_0084				0.92446	1	0.92446
tr|Q8IM26|Q8IM26_PLAF7 Uncharacterized protein OS=Plasmodium falciparum (isolate 3D7) GN=PF14_0065 PE=4 SV=1	PF14_0065				0.622321	1	0.622321
tr|Q8IM34|Q8IM34_PLAF7 RNA binding protein, putative OS=Plasmodium falciparum (isolate 3D7) GN=PF14_0057 PE=4 SV=1	PF14_0057				1.4518	1	1.4518
tr|Q8IM43|Q8IM43_PLAF7 Uncharacterized protein OS=Plasmodium falciparum (isolate 3D7) GN=PF14_0048 PE=4 SV=2	PF14_0048				1.60472	1	1.60472
tr|Q8IM73|Q8IM73_PLAF7 Uncharacterized protein OS=Plasmodium falciparum (isolate 3D7) GN=PF14_0018 PE=4 SV=2	PF14_0018				0.730633	1	0.730633
tr|Q9U0H1|Q9U0H1_PLAF7 DNA polymerase OS=Plasmodium falciparum (isolate 3D7) GN=PFD0590c PE=3 SV=2	PFD0590c				0.862474	1	0.862474
tr|Q9U0I8|Q9U0I8_PLAF7 Uncharacterized protein OS=Plasmodium falciparum (isolate 3D7) GN=PFD0485w PE=4 SV=1	PFD0485w				1.5862	1	1.5862
tr|X6R6Z1|X6R6Z1_HUMAN Interleukin enhancer-binding factor 2 (Fragment) OS=Homo sapiens GN=ILF2 PE=1 SV=1;tr|A0A0A0MRL0|A0A0A0MRL0_HUMAN Interleukin enhancer-binding factor 2 OS=Homo sapiens GN=ILF2 PE=1 SV=1;tr|B4DY09|B4DY09_HUMAN Interleukin enhancer-bin	ILF2				0.351069	1	0.351069

## Sheet: OZ439
Fasta headers	Gene names	Experiment 1 OZ439/DMSO	Experiment 2 OZ439/DMSO	Experiment 3 OZ439/DMSO	Experiment 4 OZ439/DMSO	N	Mean	SD	P-value
tr|Q8IDG8|Q8IDG8_PLAF7 Membrane-associated histidine rich protein 2 OS=Plasmodium falciparum (isolate 3D7) GN=PF13_0276 PE=4 SV=1	PF13_0276	5890.49	0.000691818	1572.85	1725.74	4	2297.27	2519.27	0.165829
sp|O75531|BAF_HUMAN Barrier-to-autointegration factor OS=Homo sapiens GN=BANF1 PE=1 SV=1	BANF1	2457.71	1.3457	1.33706	185.447	4	661.46	1200.64	0.351616
tr|Q8IDP4|Q8IDP4_PLAF7 Thioredoxin OS=Plasmodium falciparum (isolate 3D7) GN=trx2 PE=1 SV=1	trx2	2233.15	0.00185988	263.967	5.69181	4	625.702	1078.68	0.330585
tr|Q8IKC7|Q8IKC7_PLAF7 Inorganic anion exchanger, inorganic anion antiporter OS=Plasmodium falciparum (isolate 3D7) GN=PF14_0679 PE=4 SV=1	PF14_0679	1421.88	0.80443	0.874508	1.01009	4	356.143	710.494	0.391123
tr|Q8I3L8|Q8I3L8_PLAF7 Mitochondrial import receptor subunit, putative (TOM22) OS=Plasmodium falciparum (isolate 3D7) GN=PFE1230c PE=4 SV=1	PFE1230c	4.84349	1.3457	1077.38	1.02719	4	271.148	537.489	0.388848
tr|Q8IIW2|Q8IIW2_PLAF7 Phenylalanine--tRNA ligase, putative OS=Plasmodium falciparum (isolate 3D7) GN=PF11_0051 PE=4 SV=1	PF11_0051	898.827	3.8453	40.042	2.74484	4	236.365	441.981	0.364971
tr|Q8I500|Q8I500_PLAF7 Mitochondrial import inner membrane translocase subunit, putative OS=Plasmodium falciparum (isolate 3D7) GN=PFL2065c PE=4 SV=2	PFL2065c	457.313	0.00395883	115.933	115.527	4	172.194	197.753	0.181811
tr|Q8ID52|Q8ID52_PLAF7 Uncharacterized protein OS=Plasmodium falciparum (isolate 3D7) GN=MAL13P1.329 PE=4 SV=1	MAL13P1.329	563.37	0.70368	0.671727	1.25578	4	141.5	281.247	0.391364
sp|Q7KQL8|THIO_PLAF7 Thioredoxin OS=Plasmodium falciparum (isolate 3D7) GN=PF14_0545 PE=1 SV=1	PF14_0545	552.207	1.5095	7.90952	2.47072	4	141.024	274.136	0.382181
tr|Q8IDV2|Q8IDV2_PLAF7 Proteasome regulatory component, putative OS=Plasmodium falciparum (isolate 3D7) GN=MAL13P1.190 PE=4 SV=1	MAL13P1.190	520.222	1.3457	5.45948	1.07979	4	132.027	258.804	0.385844
sp|O77323|TCPH_PLAF7 T-complex protein 1 subunit eta OS=Plasmodium falciparum (isolate 3D7) GN=MAL3P3.6 PE=3 SV=1	MAL3P3.6	465.18	1.3457	1.41977	1.37796	4	117.331	231.899	0.389645
tr|Q8I2W4|Q8I2W4_PLAF7 Gamma-glutamylcysteine synthetase OS=Plasmodium falciparum (isolate 3D7) GN=PFI0925w PE=4 SV=1	PFI0925w	416.26	1.4103	1.53227	1.92152	4	105.281	207.32	0.388531
tr|Q8I3M0|Q8I3M0_PLAF7 Uncharacterized protein OS=Plasmodium falciparum (isolate 3D7) GN=PFE1220w PE=4 SV=1	PFE1220w	418.541	0.0299779	1.30789	0.993147	4	105.218	208.883	0.391887
tr|C6KT03|C6KT03_PLAF7 Ndc80 homologue, putative OS=Plasmodium falciparum (isolate 3D7) GN=PFF0785w PE=4 SV=1	PFF0785w	401.782	0.0397212	3.50549	1.00818	4	101.584	200.137	0.388879
sp|Q8IDF6|PURA_PLAF7 Adenylosuccinate synthetase OS=Plasmodium falciparum (isolate 3D7) GN=Adss PE=3 SV=1	Adss	313.693	1.09651	8.4304	2.32628	4	81.3867	154.904	0.375631
tr|Q8IJ85|Q8IJ85_PLAF7 Asparagine-rich antigen OS=Plasmodium falciparum (isolate 3D7) GN=PF10_0314 PE=4 SV=1	PF10_0314	261.127	1.2724	9.18974	0.866401	4	68.1138	128.732	0.373725
tr|Q8IKU1|Q8IKU1_PLAF7 p23 co-chaperone, putative OS=Plasmodium falciparum (isolate 3D7) GN=SBA1 PE=4 SV=2	SBA1	143.907	0.810702	76.4084	1.47944	4	55.6514	68.7072	0.209873
tr|Q8IB60|Q8IB60_PLAF7 PfSec23 protein OS=Plasmodium falciparum (isolate 3D7) GN=Pfsec23 PE=2 SV=1	Pfsec23	199.584	1.4789	1.30789	2.07168	4	51.1107	98.983	0.385861
tr|Q8IBL9|Q8IBL9_PLAF7 Uncharacterized protein OS=Plasmodium falciparum (isolate 3D7) GN=PF07_0097 PE=4 SV=1	PF07_0097	139.723	1.3457	61.678	1.02719	4	50.9435	65.6978	0.225744
tr|Q8IHU0|Q8IHU0_PLAF7 Uncharacterized protein OS=Plasmodium falciparum (isolate 3D7) GN=PF11_0437 PE=1 SV=1	PF11_0437	3.72759	0.88118	186.173	5.92373	4	49.1763	91.3542	0.368991
tr|Q8IJA0|Q8IJA0_PLAF7 26S proteasome subunit, putative OS=Plasmodium falciparum (isolate 3D7) GN=PF10_0298 PE=4 SV=1	PF10_0298	72.6875	104.69	11.9789	1.67847	4	47.7586	49.2143	0.153601
tr|C6KTC9|C6KTC9_PLAF7 RNA binding protein, putative OS=Plasmodium falciparum (isolate 3D7) GN=PFF1425w PE=4 SV=1	PFF1425w	1.00779	1.1031	76.68	94.5352	4	43.3315	49.3574	0.184798
tr|Q8IJS8|Q8IJS8_PLAF7 DNA repair protein RAD23, putative OS=Plasmodium falciparum (isolate 3D7) GN=PF10_0114 PE=4 SV=1	PF10_0114	25.5946	137.586	1.30789	2.03982	4	41.632	64.9561	0.299593
tr|C6KT64|C6KT64_PLAF7 Leucyl tRNA synthase OS=Plasmodium falciparum (isolate 3D7) GN=PFF1095w PE=3 SV=1	PFF1095w	159.631	1.3457	1.30789	2.10416	4	41.0971	79.0232	0.38492
tr|C0H512|C0H512_PLAF7 Putative uncharacterized protein OS=Plasmodium falciparum (isolate 3D7) GN=PFI0086w PE=4 SV=1	PFI0086w	4.84349	1.3457	115.493	1.02719	4	30.6773	56.5701	0.371146
tr|Q8ILS4|Q8ILS4_PLAF7 NOT family protein, putative OS=Plasmodium falciparum (isolate 3D7) GN=PF14_0170 PE=4 SV=1	PF14_0170	117.562	1.1511	1.21215	1.22995	4	30.2889	58.1823	0.388201
tr|Q8II42|Q8II42_PLAF7 Conserved Plasmodium protein OS=Plasmodium falciparum (isolate 3D7) GN=PF11_0332 PE=4 SV=1	PF11_0332	95.0508	0.91063	11.7685	1.88384	4	27.4034	45.3642	0.328558
sp|Q8ILQ7|GST_PLAF7 Glutathione S-transferase OS=Plasmodium falciparum (isolate 3D7) GN=GST PE=3 SV=1	GST	104.358	0.87825	1.30789	1.9998	4	27.136	51.4835	0.384717
tr|C6KTB4|C6KTB4_PLAF7 Acetyl-CoA synthetase OS=Plasmodium falciparum (isolate 3D7) GN=PFF1350c PE=4 SV=1	PFF1350c	104.46	0.75237	1.61645	1.12413	4	26.9882	51.649	0.388389
tr|Q8IHZ1|Q8IHZ1_PLAF7 UVB-resistance protein UVR8 homologue OS=Plasmodium falciparum (isolate 3D7) GN=PF11_0385 PE=4 SV=1	PF11_0385	0.929887	0.162323	56.2452	48.3308	4	26.4171	30.0491	0.18928
tr|Q8I310|Q8I310_PLAF7 Phospholipid or glycerol acyltransferase, putative OS=Plasmodium falciparum (isolate 3D7) GN=PFI0695c PE=4 SV=1	PFI0695c	0.870928	1.1244	0.980969	97.6555	4	25.1579	48.3318	0.391138
tr|Q8I3A0|Q8I3A0_PLAF7 Cu2+-transporting ATPase, Cu2+ transporter OS=Plasmodium falciparum (isolate 3D7) GN=PFI0240c PE=3 SV=1	PFI0240c	1.21208	1.1015	96.0969	0.985028	4	24.8489	47.4988	0.389274
tr|Q8I3J6|Q8I3J6_PLAF7 Uncharacterized protein OS=Plasmodium falciparum (isolate 3D7) GN=PFE1340w PE=3 SV=1	PFE1340w	1.11588	0.82744	95.9147	1.05554	4	24.7284	47.4577	0.39101
tr|C0H4E7|C0H4E7_PLAF7 Uncharacterized protein OS=Plasmodium falciparum (isolate 3D7) GN=PFE0910w PE=4 SV=1	PFE0910w	7.65033	0.0723645	77.215	11.504	4	24.1104	35.7201	0.286286
tr|Q7KWJ1|Q7KWJ1_PLAF7 Acyl carrier protein OS=Plasmodium falciparum (isolate 3D7) GN=PFB0385w PE=3 SV=1	PFB0385w	1.64976	0.90113	89.9503	1.12576	4	23.4067	44.3635	0.386829
tr|Q8IDI2|Q8IDI2_PLAF7 Uncharacterized protein OS=Plasmodium falciparum (isolate 3D7) GN=PF13_0270 PE=4 SV=1	PF13_0270	1.3078	1.0982	88.434	1.02719	4	22.9668	43.645	0.388277
tr|Q8ID31|Q8ID31_PLAF7 Alanine--tRNA ligase OS=Plasmodium falciparum (isolate 3D7) GN=PF13_0354 PE=3 SV=1	PF13_0354	85.1548	1.33667	2.4937	2.16671	4	22.788	41.5807	0.371633
tr|Q8IKL5|Q8IKL5_PLAF7 Valine-tRNA ligase, putative OS=Plasmodium falciparum (isolate 3D7) GN=PF14_0589 PE=3 SV=1	PF14_0589	85.116	1.7036	1.06293	2.29353	4	22.544	41.7177	0.377642
tr|O96174|O96174_PLAF7 Conserved Plasmodium protein OS=Plasmodium falciparum (isolate 3D7) GN=PFB0395w PE=4 SV=1	PFB0395w	7.31364	1.05784	53.5654	19.399	4	20.334	23.4258	0.197373
tr|Q8I1R6|Q8I1R6_PLAF7 Bifunctional dihydrofolate reductase-thymidylate synthase OS=Plasmodium falciparum (isolate 3D7) GN=DHFR-TS PE=3 SV=1	DHFR-TS	76.0667	1.586	1.30789	2.01288	4	20.2434	37.2167	0.377131
tr|Q8IM71|Q8IM71_PLAF7 Choline kinase OS=Plasmodium falciparum (isolate 3D7) GN=PF14_0020 PE=1 SV=1	PF14_0020	67.5891	1.3457	1.30789	3.24549	4	18.372	32.8238	0.367512
tr|O77312|O77312_PLAF7 Exportin 1, putative OS=Plasmodium falciparum (isolate 3D7) GN=PFC0135c PE=4 SV=2	PFC0135c	2.43055	0.649389	61.9252	1.85922	4	16.7161	30.1486	0.373769
tr|Q8IJP8|Q8IJP8_PLAF7 Prohibitin, putative OS=Plasmodium falciparum (isolate 3D7) GN=PF10_0144 PE=4 SV=1	PF10_0144	1.02395	1.1471	1.21797	56.8267	4	15.0539	27.8486	0.387171
tr|Q8IDK7|Q8IDK7_PLAF7 Glutamate--tRNA ligase, putative OS=Plasmodium falciparum (isolate 3D7) GN=PF13_0257 PE=3 SV=1	PF13_0257	18.387	11.7027	17.216	2.16268	4	12.3671	7.40095	0.0544857
tr|C0H4P4|C0H4P4_PLAF7 Uncharacterized protein OS=Plasmodium falciparum (isolate 3D7) GN=MAL7P1.146 PE=4 SV=1	MAL7P1.146	1.18117	0.0195157	47.1333	0.849834	4	12.296	23.23	0.402518
tr|Q8IM31|Q8IM31_PLAF7 Glycerophodiester phosphodiesterase, putative OS=Plasmodium falciparum (isolate 3D7) GN=PF14_0060 PE=4 SV=1	PF14_0060	2.64158	1.3457	37.9901	0.628523	4	10.6515	18.2448	0.367708
tr|Q8II71|Q8II71_PLAF7 26S proteasome regulatory complex subunit, putative OS=Plasmodium falciparum (isolate 3D7) GN=PF11_0303 PE=4 SV=2	PF11_0303	27.0936	1.082	10.5652	1.32468	4	10.0164	12.2107	0.236227
tr|Q8IBM9|Q8IBM9_PLAF7 Obg-like ATPase 1 OS=Plasmodium falciparum (isolate 3D7) GN=MAL7P1.122 PE=3 SV=1	MAL7P1.122	33.9133	1.3588	2.00723	2.52691	4	9.95155	15.9816	0.344211
tr|Q8IJ77|Q8IJ77_PLAF7 S-adenosylmethionine decarboxylase-ornithine decarboxylase OS=Plasmodium falciparum (isolate 3D7) GN=PF10_0322 PE=3 SV=1	PF10_0322	30.9574	1.50175	3.89534	2.27531	4	9.65746	14.235	0.310818
tr|Q8I3B7|Q8I3B7_PLAF7 Retrieval receptor for endoplasmic reticulum membrane proteins, putative OS=Plasmodium falciparum (isolate 3D7) GN=PFI0150c PE=4 SV=1	PFI0150c	0.929887	1.01467	0.462773	35.1409	4	9.38706	17.1709	0.400669
tr|Q8I261|Q8I261_PLAF7 Beta3 proteasome subunit, putative OS=Plasmodium falciparum (isolate 3D7) GN=PFA_0400c PE=4 SV=1	PFA_0400c	3.45244	2.11347	29.3517	1.40825	4	9.08146	13.5401	0.31838
tr|Q8I4U3|Q8I4U3_PLAF7 Conserved Plasmodium protein OS=Plasmodium falciparum (isolate 3D7) GN=PFL2355w PE=4 SV=1	PFL2355w	33.9469	0.32889	0.670466	1.2486	4	9.0487	16.6031	0.403789
sp|Q8ID66|PF92_PLAF7 Merozoite surface protein P92 OS=Plasmodium falciparum (isolate 3D7) GN=PF92 PE=1 SV=1	PF92	0.901388	0.83307	32.8532	0.889917	4	8.8694	15.9892	0.39753
tr|O96198|O96198_PLAF7 Asparagine-tRNA ligase, putative OS=Plasmodium falciparum (isolate 3D7) GN=PFB0525w PE=3 SV=1	PFB0525w	29.1269	1.6996	1.47044	2.37265	4	8.6674	13.6451	0.342896
tr|Q8I472|Q8I472_PLAF7 Zinc binding protein, putative OS=Plasmodium falciparum (isolate 3D7) GN=PFE0140c PE=4 SV=1	PFE0140c	0.780701	0.827237	31.1553	1.03323	4	8.44911	15.1378	0.397599
sp|Q8I5R7|SYP_PLAF7 Proline--tRNA ligase OS=Plasmodium falciparum (isolate 3D7) GN=proRS PE=1 SV=1	proRS	18.9391	1.3457	7.85253	2.17557	4	7.57822	8.10714	0.203084
tr|Q8IDF9|Q8IDF9_PLAF7 Inositol-polyphosphate 5-phosphatase OS=Plasmodium falciparum (isolate 3D7) GN=PF13_0285 PE=4 SV=1	PF13_0285	0.864455	0.0478875	27.8383	0.0937501	4	7.21109	13.7565	0.433085
tr|Q8IL03|Q8IL03_PLAF7 Glutaminyl-peptide cyclotransferase, putative OS=Plasmodium falciparum (isolate 3D7) GN=PF14_0447 PE=4 SV=1	PF14_0447	0.790389	0.0165774	26.5361	1.08763	4	7.10766	12.9601	0.415454
tr|Q8IDX8|Q8IDX8_PLAF7 Merozoite Surface Protein 7, MSP7 OS=Plasmodium falciparum (isolate 3D7) GN=MSP7 PE=4 SV=1	MSP7	0.967961	0.00144041	25.3232	0.88199	4	6.79365	12.3608	0.417694
tr|O97246|O97246_PLAF7 Putative uncharacterized protein OS=Plasmodium falciparum (isolate 3D7) GN=PFC0280c PE=4 SV=1	PFC0280c	0.745101	0.0213717	25.5194	0.760803	4	6.76166	12.5099	0.424914
tr|C0H5J6|C0H5J6_PLAF7 Sec24 subunit, putative OS=Plasmodium falciparum (isolate 3D7) GN=PF13_0324 PE=4 SV=1	PF13_0324	22.6291	1.3457	1.30789	1.54689	4	6.70738	10.615	0.361005
tr|O96203|O96203_PLAF7 Peptide chain release factor subunit 1, putative OS=Plasmodium falciparum (isolate 3D7) GN=PFB0550w PE=4 SV=1	PFB0550w	20.4756	1.3659	1.8852	2.81524	4	6.63548	9.24619	0.309956
tr|Q8I1Y6|Q8I1Y6_PLAF7 Uncharacterized protein OS=Plasmodium falciparum (isolate 3D7) GN=PFD0207c PE=4 SV=1	PFD0207c	16.339	0.0077042	9.5303	0.582785	4	6.61494	7.81235	0.246146
tr|Q8IE10|Q8IE10_PLAF7 Glutaminyl-tRNA synthetase, putative OS=Plasmodium falciparum (isolate 3D7) GN=PF13_0170 PE=3 SV=1	PF13_0170	4.83395	0.964739	16.9167	1.96282	4	6.16956	7.35011	0.254222
tr|Q8IBJ1|Q8IBJ1_PLAF7 Ubiquitin carboxyl-terminal hydrolase OS=Plasmodium falciparum (isolate 3D7) GN=MAL7P1.147 PE=3 SV=1	MAL7P1.147	1.07216	0.95198	21.1587	1.1367	4	6.07988	10.0528	0.386627
sp|Q8IIG7|YPF05_PLAF7 Uncharacterized protein PF11_0207 OS=Plasmodium falciparum (isolate 3D7) GN=PF11_0207 PE=4 SV=2	PF11_0207	2.7057	14.9968	2.53553	2.17742	4	5.60385	6.26581	0.23803
tr|O77390|O77390_PLAF7 Putative uncharacterized protein OS=Plasmodium falciparum (isolate 3D7) GN=PFC0720w PE=4 SV=2	PFC0720w	1.13476	1.3182	17.9499	1.0255	4	5.35709	8.39608	0.375631
tr|Q8IL69|Q8IL69_PLAF7 Uncharacterized protein OS=Plasmodium falciparum (isolate 3D7) GN=PF14_0380 PE=4 SV=1	PF14_0380	1.11485	0.88345	17.4915	0.923873	4	5.10341	8.25932	0.393639
tr|Q8I5G8|Q8I5G8_PLAF7 Splicing factor 3b subunit, putative OS=Plasmodium falciparum (isolate 3D7) GN=PFL1200c PE=4 SV=1	PFL1200c	1.07326	0.98876	3.46211	14.3976	4	4.98044	6.38196	0.300756
tr|Q8IJR9|Q8IJR9_PLAF7 GMP synthetase OS=Plasmodium falciparum (isolate 3D7) GN=PF10_0123 PE=1 SV=1	PF10_0123	12.4469	1.2646	2.76885	2.34121	4	4.70539	5.19967	0.249315
sp|O77392|IPYR_PLAF7 Probable inorganic pyrophosphatase OS=Plasmodium falciparum (isolate 3D7) GN=MAL3P6.3 PE=3 SV=1;tr|C0H477|C0H477_PLAF7 Inorganic pyrophosphatase, putative OS=Plasmodium falciparum (isolate 3D7) GN=PFC0710w.1 PE=4 SV=1	MAL3P6.3	2.04228	0.79446	14.0979	1.16152	4	4.52403	6.404	0.35147
tr|Q8I566|Q8I566_PLAF7 Serine hydroxymethyltransferase OS=Plasmodium falciparum (isolate 3D7) GN=PFL1720w PE=1 SV=1	PFL1720w	4.67093	1.5531	9.09241	2.38027	4	4.42418	3.38003	0.135851
tr|Q8IIM8|Q8IIM8_PLAF7 Uncharacterized protein OS=Plasmodium falciparum (isolate 3D7) GN=PF11_0142 PE=4 SV=1	PF11_0142	10.1844	1.864	2.9994	2.45128	4	4.37477	3.90074	0.182008
sp|Q8I1T8|ASNA_PLAF7 ATPase ASNA1 homolog OS=Plasmodium falciparum (isolate 3D7) GN=PFD0725c PE=3 SV=1	PFD0725c	4.56184	1.58671	9.32444	1.79411	4	4.31677	3.60342	0.162891
tr|Q8IDI9|Q8IDI9_PLAF7 Phosphatidylinositol transfer protein, putative OS=Plasmodium falciparum (isolate 3D7) GN=MAL13P1.256 PE=4 SV=2	MAL13P1.256	0.0481071	14.4992	1.15477	1.18579	4	4.22196	6.87188	0.417563
tr|Q8IKZ7|Q8IKZ7_PLAF7 Uncharacterized protein OS=Plasmodium falciparum (isolate 3D7) GN=PF14_0454 PE=4 SV=1	PF14_0454	2.48489	1.1003	12.2821	0.879972	4	4.18682	5.44341	0.326186
tr|C6KT45|C6KT45_PLAF7 Cleavage stimulation factor subunit 1-like protein, putative OS=Plasmodium falciparum (isolate 3D7) GN=PFF1000w PE=4 SV=1	PFF1000w	1.95316	1.0937	12.2423	1.09593	4	4.09628	5.44576	0.338088
tr|Q8IKP8|Q8IKP8_PLAF7 Uncharacterized protein OS=Plasmodium falciparum (isolate 3D7) GN=PF14_0556 PE=4 SV=2	PF14_0556	0.94509	0.90097	13.4876	0.825968	4	4.03992	6.29867	0.40562
tr|Q8IBM7|Q8IBM7_PLAF7 BING4 (NUC141) WD-40 repeat protein, putative OS=Plasmodium falciparum (isolate 3D7) GN=PF07_0092 PE=4 SV=1	PF07_0092	1.01568	1.44807	0.968242	12.2754	4	3.92685	5.56989	0.370465
tr|Q8IJ74|Q8IJ74_PLAF7 Uncharacterized protein OS=Plasmodium falciparum (isolate 3D7) GN=PF10_0325 PE=1 SV=1	PF10_0325	8.91186	1.7991	2.58345	2.24825	4	3.88566	3.36617	0.184947
tr|Q8I6Z4|Q8I6Z4_PLAF7 RNAse L inhibitor protein, putative OS=Plasmodium falciparum (isolate 3D7) GN=MAL13P1.344 PE=3 SV=1	MAL13P1.344	4.90316	1.3457	6.23684	2.55467	4	3.76009	2.21534	0.0883437
tr|Q8IB40|Q8IB40_PLAF7 C-13 antigen OS=Plasmodium falciparum (isolate 3D7) GN=MAL8P1.57 PE=4 SV=1	MAL8P1.57	1.15275	0.93177	12.2351	0.362349	4	3.67049	5.71943	0.419278
tr|O97323|O97323_PLAF7 SNARE protein OS=Plasmodium falciparum (isolate 3D7) GN=PfSec22 PE=4 SV=2	PfSec22	11.7886	0.98009	0.79321	1.05473	4	3.65416	5.42408	0.399922
tr|Q8I5F4|Q8I5F4_PLAF7 Uncharacterized protein OS=Plasmodium falciparum (isolate 3D7) GN=PFL1270w PE=4 SV=1	PFL1270w	7.03037	1.7414	3.49783	2.29816	4	3.64194	2.37487	0.112527
tr|Q8I5U3|Q8I5U3_PLAF7 Uncharacterized protein OS=Plasmodium falciparum (isolate 3D7) GN=PFL0530c PE=4 SV=1	PFL0530c	1.41713	0.94289	5.2623	6.78545	4	3.60194	2.87144	0.167606
sp|Q6LFH8|OAT_PLAF7 Ornithine aminotransferase OS=Plasmodium falciparum (isolate 3D7) GN=OAT PE=1 SV=1	PFF0435w	8.18063	1.6153	2.34121	2.26727	4	3.6011	3.07039	0.188779
tr|Q8IJA9|Q8IJA9_PLAF7 Adenosine deaminase, putative OS=Plasmodium falciparum (isolate 3D7) GN=PF10_0289 PE=4 SV=1	PF10_0289	7.65697	1.7551	2.54317	2.40668	4	3.59048	2.73271	0.154253
tr|Q8IHY0|Q8IHY0_PLAF7 Protein phosphatase 2C OS=Plasmodium falciparum (isolate 3D7) GN=PF11_0396 PE=3 SV=2	PF11_0396	11.6155	0.91881	0.378743	1.40891	4	3.58048	5.37316	0.407656
tr|Q8I274|Q8I274_PLAF7 Rab5c, GTPase OS=Plasmodium falciparum (isolate 3D7) GN=Rab5c PE=3 SV=1	Rab5c	1.15753	0.9822	10.982	0.884408	4	3.50154	4.98828	0.389776
tr|Q8I320|Q8I320_PLAF7 Elongation factor 1-beta OS=Plasmodium falciparum (isolate 3D7) GN=PfEF-1beta PE=4 SV=1	PfEF-1beta	7.57232	1.603	2.60078	2.16291	4	3.48475	2.75547	0.169086
tr|O77327|O77327_PLAF7 U2 snRNP spliceosome subunit, putative OS=Plasmodium falciparum (isolate 3D7) GN=PFC0375c PE=4 SV=1	PFC0375c	1.00571	0.191288	11.7144	0.861377	4	3.44318	5.52552	0.441647
tr|O97282|O97282_PLAF7 T-complex protein 1 epsilon subunit, putative OS=Plasmodium falciparum (isolate 3D7) GN=PFC0900w PE=3 SV=1	PFC0900w	6.34679	1.6378	3.33056	2.16277	4	3.36948	2.10719	0.110045
tr|C6KTB1|C6KTB1_PLAF7 4-methyl-5(B-hydroxyethyl)-thiazol monophosphate biosynthesis enzyme OS=Plasmodium falciparum (isolate 3D7) GN=PFF1335c PE=4 SV=1	PFF1335c	8.04505	1.6416	1.32242	2.39578	4	3.35121	3.16142	0.23362
sp|P27362|PGK_PLAF7 Phosphoglycerate kinase OS=Plasmodium falciparum (isolate 3D7) GN=PGK PE=1 SV=1	PGK	7.02642	1.6053	2.28331	2.47715	4	3.34805	2.48057	0.154673
tr|Q8I5T5|Q8I5T5_PLAF7 Uncharacterized protein OS=Plasmodium falciparum (isolate 3D7) GN=PFL0575w PE=4 SV=1	PFL0575w	10.5808	0.96001	0.86881	0.962001	4	3.3429	4.82546	0.403143
tr|Q8I5C5|Q8I5C5_PLAF7 Macrophage migration inhibitory factor homologue OS=Plasmodium falciparum (isolate 3D7) GN=MIF PE=1 SV=1	MIF	6.91706	1.9432	2.26388	2.17922	4	3.32584	2.39799	0.147737
tr|Q8IKM7|Q8IKM7_PLAF7 Uncharacterized protein OS=Plasmodium falciparum (isolate 3D7) GN=PF14_0577 PE=4 SV=1	PF14_0577	1.16557	0.78873	10.3392	0.985513	4	3.31975	4.68216	0.394786
tr|Q8IKW5|Q8IKW5_PLAF7 Elongation factor 2 OS=Plasmodium falciparum (isolate 3D7) GN=PF14_0486 PE=4 SV=1	PF14_0486	6.95459	1.5982	2.18761	2.36502	4	3.27635	2.47396	0.162998
tr|Q8IKI9|Q8IKI9_PLAF7 ATP-dependent protease la, putative OS=Plasmodium falciparum (isolate 3D7) GN=PF14_0616 PE=4 SV=1	PF14_0616	5.63457	0.0160858	1.03216	6.38975	4	3.26814	3.21039	0.252537
tr|O97319|O97319_PLAF7 Elongation factor 1 (EF-1), putative OS=Plasmodium falciparum (isolate 3D7) GN=PFC0870w PE=4 SV=2	PFC0870w	5.85172	1.6936	3.01705	2.4426	4	3.25124	1.81636	0.0893608
sp|Q8ILI6|AN32_PLAF7 Acidic leucine-rich nuclear phosphoprotein 32-related protein OS=Plasmodium falciparum (isolate 3D7) GN=PF14_0257 PE=3 SV=1	PF14_0257	7.8604	1.1888	2.07039	1.74569	4	3.21632	3.11738	0.250187
tr|Q7K6A4|Q7K6A4_PLAF7 S-adenosylmethionine synthase OS=Plasmodium falciparum (isolate 3D7) GN=PfSAMS PE=3 SV=1	PfSAMS	6.45995	1.7138	2.20833	2.4325	4	3.20365	2.19153	0.137843
sp|Q7KQM0|TPIS_PLAF7 Triosephosphate isomerase OS=Plasmodium falciparum (isolate 3D7) GN=TPI PE=3 SV=1	TPI	6.7659	1.6572	2.0169	2.36451	4	3.20113	2.39399	0.16322
tr|Q8IAM2|Q8IAM2_PLAF7 1-cys peroxiredoxin OS=Plasmodium falciparum (isolate 3D7) GN=1-cyspxn PE=4 SV=1	1-cyspxn	7.35456	1.7651	1.30381	2.22153	4	3.16125	2.82053	0.222923
tr|Q8IDQ9|Q8IDQ9_PLAF7 Phosphoethanolamine N-methyltransferase OS=Plasmodium falciparum (isolate 3D7) GN=PfPMT PE=4 SV=1	PfPMT	6.25626	1.72	2.23959	2.39728	4	3.15328	2.08879	0.131275
tr|Q8ILA4|Q8ILA4_PLAF7 Glucose-6-phosphate isomerase OS=Plasmodium falciparum (isolate 3D7) GN=PF14_0341 PE=1 SV=1	PF14_0341	6.36213	1.5004	2.388	2.34527	4	3.14895	2.18076	0.143332
tr|C6KTA4|C6KTA4_PLAF7 Pyruvate kinase OS=Plasmodium falciparum (isolate 3D7) GN=PFF1300w PE=1 SV=1	PFF1300w	6.83854	1.3753	2.20848	2.14408	4	3.1416	2.49352	0.184343
tr|Q8IDV0|Q8IDV0_PLAF7 Elongation factor 1-gamma, putative OS=Plasmodium falciparum (isolate 3D7) GN=PF13_0214 PE=4 SV=2	PF13_0214	6.81199	1.5586	1.80678	2.32715	4	3.12613	2.47802	0.184669
tr|Q8I603|Q8I603_PLAF7 Eukaryotic initiation factor 5a, putative OS=Plasmodium falciparum (isolate 3D7) GN=PFL0210c PE=4 SV=1	PFL0210c	6.23247	2.0183	2.20716	2.02651	4	3.12111	2.07607	0.13361
tr|Q8IM38|Q8IM38_PLAF7 Ribonucleotide reductase small subunit OS=Plasmodium falciparum (isolate 3D7) GN=PF14_0053 PE=4 SV=1	PF14_0053	6.32031	1.5842	2.12278	2.43202	4	3.11483	2.16551	0.145818
tr|Q8IAM0|Q8IAM0_PLAF7 Glutamate dehydrogenase, putative OS=Plasmodium falciparum (isolate 3D7) GN=PF08_0132 PE=4 SV=1	PF08_0132	4.65614	2.3864	1.99243	3.31631	4	3.08782	1.18374	0.0387085
tr|Q76NM3|Q76NM3_PLAF7 L-lactate dehydrogenase OS=Plasmodium falciparum (isolate 3D7) GN=PfLDH PE=1 SV=1	PfLDH	6.60939	1.4342	2.1337	2.1352	4	3.07812	2.37721	0.178719
tr|Q8IKK7|Q8IKK7_PLAF7 Glyceraldehyde-3-phosphate dehydrogenase OS=Plasmodium falciparum (isolate 3D7) GN=GAPDH PE=3 SV=1	GAPDH	6.85307	1.3941	1.99414	2.05453	4	3.07396	2.53698	0.200567
tr|Q8I586|Q8I586_PLAF7 Asparagine/aspartate rich protein, putative OS=Plasmodium falciparum (isolate 3D7) GN=PFL1620w PE=4 SV=1	PFL1620w	3.03757	1.17697	6.97043	0.947239	4	3.03305	2.78679	0.240643
tr|Q8I1V0|Q8I1V0_PLAF7 Lysine decarboxylase-like protein, putative OS=Plasmodium falciparum (isolate 3D7) GN=PFD0670c PE=4 SV=1	PFD0670c	5.38996	0.921655	3.92519	1.78177	4	3.00464	2.03072	0.142844
sp|P50250|SAHH_PLAF7 Adenosylhomocysteinase OS=Plasmodium falciparum (isolate 3D7) GN=PFE1050w PE=1 SV=2	PFE1050w	6.14024	1.4701	2.01142	2.1474	4	2.94229	2.15195	0.168808
tr|Q8IDP9|Q8IDP9_PLAF7 Uncharacterized protein OS=Plasmodium falciparum (isolate 3D7) GN=PF13_0239 PE=4 SV=1	PF13_0239	5.03834	0.0521876	5.61524	1.02719	4	2.93324	2.80227	0.26151
tr|Q8I0P6|Q8I0P6_PLAF7 Elongation factor 1-alpha OS=Plasmodium falciparum (isolate 3D7) GN=PF13_0304 PE=3 SV=1	PF13_0304	5.65931	1.5811	2.14362	2.34725	4	2.93282	1.84631	0.127326
tr|Q8I5T1|Q8I5T1_PLAF7 Uncharacterized protein OS=Plasmodium falciparum (isolate 3D7) GN=PFL0600w PE=4 SV=1	PFL0600w	0.930238	1.0469	8.96439	0.77238	4	2.92848	4.02552	0.408682
tr|Q8IDZ9|Q8IDZ9_PLAF7 Isoleucine-tRNA ligase, putative OS=Plasmodium falciparum (isolate 3D7) GN=PF13_0179 PE=3 SV=1	PF13_0179	5.67472	2.1582	1.77715	2.08156	4	2.92291	1.84191	0.128028
tr|C0H5E9|C0H5E9_PLAF7 DNAJ like protein, putative OS=Plasmodium falciparum (isolate 3D7) GN=MAL13P1.162 PE=4 SV=1	MAL13P1.162	2.44983	0.95996	4.69273	3.58113	4	2.92091	1.59609	0.0952708
tr|Q8IJS1|Q8IJS1_PLAF7 Hypoxanthine phosphoribosyltransferase OS=Plasmodium falciparum (isolate 3D7) GN=PF10_0121 PE=4 SV=1	PF10_0121	5.85446	1.2517	2.44445	2.12229	4	2.91822	2.02128	0.153931
tr|C6KT59|C6KT59_PLAF7 Radical SAM protein, putative OS=Plasmodium falciparum (isolate 3D7) GN=PFF1070c PE=4 SV=1	PFF1070c	0.83633	1.18176	8.89069	0.754239	4	2.91576	3.9876	0.407506
tr|Q8IHU4|Q8IHU4_PLAF7 Uncharacterized protein OS=Plasmodium falciparum (isolate 3D7) GN=PF11_0433 PE=4 SV=1	PF11_0433	8.43202	0.0212537	2.32462	0.87108	4	2.91224	3.80076	0.388429
tr|Q8I5Y9|Q8I5Y9_PLAF7 Uncharacterized protein OS=Plasmodium falciparum (isolate 3D7) GN=PFL0280c PE=4 SV=1	PFL0280c	1.05214	2.2833	6.08946	2.06364	4	2.87214	2.21088	0.188922
tr|C6KT76|C6KT76_PLAF7 Hexokinase OS=Plasmodium falciparum (isolate 3D7) GN=PFF1155w PE=3 SV=1	PFF1155w	6.55781	1.1053	2.03475	1.74804	4	2.86147	2.49468	0.232426
tr|O77355|O77355_PLAF7 Pre-mRNA splicing factor, putative OS=Plasmodium falciparum (isolate 3D7) GN=PFC0465c PE=4 SV=2	PFC0465c	1.30371	0.88393	8.26176	0.901643	4	2.83776	3.62119	0.384845
tr|C6KSM2|C6KSM2_PLAF7 MYND finger protein, putative OS=Plasmodium falciparum (isolate 3D7) GN=PFF0105w PE=4 SV=1	PFF0105w	4.84349	1.508	2.33973	2.64403	4	2.83381	1.42323	0.0819944
tr|Q8IKF0|Q8IKF0_PLAF7 Helicase 45 OS=Plasmodium falciparum (isolate 3D7) GN=H45 PE=3 SV=1	H45	5.42535	1.7791	1.74599	2.36703	4	2.82937	1.75401	0.128274
tr|Q8IJI7|Q8IJI7_PLAF7 Deoxyribose-phosphate aldolase, putative OS=Plasmodium falciparum (isolate 3D7) GN=PF10_0210 PE=4 SV=1	PF10_0210	4.84349	0.90872	1.30789	4.22125	4	2.82034	1.99979	0.166233
tr|Q8ILI2|Q8ILI2_PLAF7 Proliferation-associated protein 2g4, putative OS=Plasmodium falciparum (isolate 3D7) GN=PF14_0261 PE=4 SV=1	PF14_0261	6.34156	1.495	1.19123	2.21122	4	2.80975	2.39305	0.227604
tr|Q8I700|Q8I700_PLAF7 Snornp protein gar1 homologue, putative OS=Plasmodium falciparum (isolate 3D7) GN=PF13_0051 PE=4 SV=1	PF13_0051	0.908678	1.2946	8.09606	0.879585	4	2.79473	3.53928	0.385181
tr|Q8I283|Q8I283_PLAF7 Cyclin-dependent kinases regulatory subunit OS=Plasmodium falciparum (isolate 3D7) GN=PFA_0285c PE=3 SV=1	PFA_0285c	1.25766	1.1333	7.51964	1.20528	4	2.77897	3.16086	0.342245
sp|Q8I2J4|PROF_PLAF7 Profilin OS=Plasmodium falciparum (isolate 3D7) GN=Pfn PE=3 SV=1	Pfn	5.2829	1.3466	1.91556	2.42624	4	2.74283	1.74986	0.140416
tr|Q76NN6|Q76NN6_PLAF7 Ran binding protein 1, putative OS=Plasmodium falciparum (isolate 3D7) GN=PFD0950w PE=4 SV=1	PFD0950w	5.23314	1.5052	1.88886	2.24487	4	2.71802	1.70373	0.137084
tr|Q8ILS7|Q8ILS7_PLAF7 Prefoldin subunit 2, putative OS=Plasmodium falciparum (isolate 3D7) GN=PF14_0167 PE=4 SV=1	PF14_0167	4.84349	2.62066	1.30789	2.09039	4	2.71561	1.51762	0.108833
tr|C0H4G7|C0H4G7_PLAF7 Uncharacterized protein OS=Plasmodium falciparum (isolate 3D7) GN=PFE1465w PE=4 SV=1	PFE1465w	2.13707	0.95182	6.83012	0.891822	4	2.70271	2.81072	0.312399
tr|O96220|O96220_PLAF7 T-complex protein 1, putative OS=Plasmodium falciparum (isolate 3D7) GN=PFB0635w PE=3 SV=3	PFB0635w	5.3166	1.4294	1.82149	2.22742	4	2.69873	1.7754	0.151584
tr|Q8II43|Q8II43_PLAF7 T-complex protein 1 subunit alpha OS=Plasmodium falciparum (isolate 3D7) GN=PF11_0331 PE=3 SV=1	PF11_0331	4.98579	1.6193	1.88576	2.29948	4	2.69758	1.55093	0.11635
tr|Q9NLB2|Q9NLB2_PLAF7 Glutaredoxin OS=Plasmodium falciparum (isolate 3D7) GN=GRX1 PE=1 SV=1	GRX1	5.00576	1.5965	1.87459	2.29753	4	2.69359	1.56816	0.119578
tr|Q8IBS3|Q8IBS3_PLAF7 Seryl-tRNA synthetase, putative OS=Plasmodium falciparum (isolate 3D7) GN=PF07_0073 PE=3 SV=1	PF07_0073	4.95	1.6384	1.78961	2.36664	4	2.68616	1.5415	0.116506
tr|Q8IC01|Q8IC01_PLAF7 Cg4 protein OS=Plasmodium falciparum (isolate 3D7) GN=PF07_0033 PE=3 SV=1	PF07_0033	5.87441	1.178	1.99537	1.65642	4	2.67605	2.15844	0.218236
sp|Q7KQL9|ALF_PLAF7 Fructose-bisphosphate aldolase OS=Plasmodium falciparum (isolate 3D7) GN=PF14_0425 PE=3 SV=1	PF14_0425	5.56824	1.3447	1.59299	2.15973	4	2.66642	1.96439	0.188336
tr|Q8IIG6|Q8IIG6_PLAF7 Phosphoglycerate mutase, putative OS=Plasmodium falciparum (isolate 3D7) GN=PF11_0208 PE=1 SV=1	PF11_0208	5.17545	1.4777	1.78342	2.18574	4	2.65558	1.70475	0.147378
tr|Q8IL48|Q8IL48_PLAF7 tRNA binding protein, putative OS=Plasmodium falciparum (isolate 3D7) GN=PF14_0401 PE=4 SV=1	PF14_0401	4.94951	1.5316	2.24856	1.83959	4	2.64231	1.56592	0.126858
sp|Q8IJN7|ENO_PLAF7 Enolase OS=Plasmodium falciparum (isolate 3D7) GN=ENO PE=3 SV=1	ENO	4.99451	1.5143	1.86293	2.19544	4	2.64179	1.59294	0.131327
sp|Q7KQL5|TBB_PLAF7 Tubulin beta chain OS=Plasmodium falciparum (isolate 3D7) GN=PF10_0084 PE=3 SV=1	PF10_0084	4.99077	1.4439	1.84717	2.22499	4	2.62671	1.60799	0.136224
tr|Q8I3X4|Q8I3X4_PLAF7 Purine nucleotide phosphorylase, putative OS=Plasmodium falciparum (isolate 3D7) GN=PFE0660c PE=1 SV=1	PFE0660c	4.65561	1.3598	2.45881	1.99025	4	2.61612	1.43228	0.109259
tr|Q8I0X0|Q8I0X0_PLAF7 SNAP protein (Soluble N-ethylmaleimide-sensitive factor Attachment Protein), putative OS=Plasmodium falciparum (isolate 3D7) GN=PFE0445c PE=4 SV=1	PFE0445c	0.859107	1.2332	7.54996	0.738007	4	2.59507	3.30998	0.406246
tr|Q8ILK2|Q8ILK2_PLAF7 Nascent polypeptide-associated complex subunit beta OS=Plasmodium falciparum (isolate 3D7) GN=PF14_0241 PE=3 SV=1	PF14_0241	4.73979	1.2231	1.7546	2.63532	4	2.5882	1.54811	0.132535
tr|Q8IDM2|Q8IDM2_PLAF7 Ethanolamine-phosphate cytidylyltransferase, putative OS=Plasmodium falciparum (isolate 3D7) GN=PF13_0253 PE=4 SV=1	PF13_0253	4.84349	1.3457	1.44185	2.70652	4	2.58439	1.62872	0.146909
tr|Q8IIA4|Q8IIA4_PLAF7 Threonine--tRNA ligase, putative OS=Plasmodium falciparum (isolate 3D7) GN=PF11_0270 PE=3 SV=1	PF11_0270	0.746709	1.3457	6.18799	1.97145	4	2.56296	2.46788	0.294687
tr|Q8I2X7|Q8I2X7_PLAF7 ATP-dependent RNA Helicase, putative OS=Plasmodium falciparum (isolate 3D7) GN=PFI0860c PE=4 SV=1	PFI0860c	1.30695	1.72373	0.793546	6.35332	4	2.54439	2.56763	0.315268
tr|Q8I501|Q8I501_PLAF7 RabGDI protein OS=Plasmodium falciparum (isolate 3D7) GN=PFL2060c PE=1 SV=1	PFL2060c	4.84349	1.3457	1.30789	2.54453	4	2.5104	1.65802	0.165999
tr|Q8IJN8|Q8IJN8_PLAF7 Ribonucleotide reductase small subunit, putative OS=Plasmodium falciparum (isolate 3D7) GN=PF10_0154 PE=4 SV=2	PF10_0154	2.76083	1.7252	3.04829	2.41815	4	2.48812	0.570117	0.0136702
tr|Q8I3Y8|Q8I3Y8_PLAF7 Myo-inositol 1-phosphate synthase, putative OS=Plasmodium falciparum (isolate 3D7) GN=PFE0585c PE=4 SV=1	PFE0585c	5.08802	1.2044	1.86223	1.77762	4	2.48307	1.76105	0.190712
tr|Q8I403|Q8I403_PLAF7 Uncharacterized protein OS=Plasmodium falciparum (isolate 3D7) GN=PFE0500c PE=4 SV=1	PFE0500c	2.34055	1.4264	4.74058	1.40841	4	2.47899	1.56929	0.155937
tr|Q8IDJ8|Q8IDJ8_PLAF7 Lysine--tRNA ligase OS=Plasmodium falciparum (isolate 3D7) GN=PF13_0262 PE=1 SV=1	PF13_0262	4.10357	1.4939	1.80209	2.51282	4	2.4781	1.16462	0.0848029
tr|Q8IDC6|Q8IDC6_PLAF7 Pyrroline carboxylate reductase OS=Plasmodium falciparum (isolate 3D7) GN=MAL13P1.284 PE=1 SV=1	MAL13P1.284	5.12873	0.99749	1.80479	1.98043	4	2.47786	1.81834	0.202525
tr|C0H5I7|C0H5I7_PLAF7 T-complex protein 1 subunit delta OS=Plasmodium falciparum (isolate 3D7) GN=MAL13P1.283 PE=3 SV=1	MAL13P1.283	4.43321	1.3662	1.74669	2.22326	4	2.44234	1.37278	0.126403
tr|Q8IL80|Q8IL80_PLAF7 Thioredoxin peroxidase 1 OS=Plasmodium falciparum (isolate 3D7) GN=TPx1 PE=4 SV=1	TPx1	5.39113	1.139	1.52973	1.70129	4	2.44029	1.98125	0.241941
tr|O77330|O77330_PLAF7 Asparagine synthetase OS=Plasmodium falciparum (isolate 3D7) GN=PFC0395w PE=4 SV=1	PFC0395w	5.0153	1.1837	1.78136	1.74981	4	2.43254	1.7436	0.198885
tr|Q8ID84|Q8ID84_PLAF7 Uncharacterized protein OS=Plasmodium falciparum (isolate 3D7) GN=PF13_0331 PE=4 SV=1	PF13_0331	1.00957	1.086	6.85816	0.763592	4	2.42933	2.95575	0.40481
tr|C6KSV3|C6KSV3_PLAF7 Transketolase OS=Plasmodium falciparum (isolate 3D7) GN=PfTK PE=4 SV=1	PfTK	5.1443	1.318	0.966557	2.2804	4	2.42731	1.89455	0.228968
tr|Q8III5|Q8III5_PLAF7 Uncharacterized protein OS=Plasmodium falciparum (isolate 3D7) GN=PF11_0189 PE=3 SV=1	PF11_0189	3.91558	2.743	1.57273	1.47678	4	2.42702	1.14723	0.0886587
tr|Q8I3A4|Q8I3A4_PLAF7 Prefoldin subunit 4 OS=Plasmodium falciparum (isolate 3D7) GN=PFI0220w PE=3 SV=1	PFI0220w	3.92593	1.3841	2.44346	1.91861	4	2.41803	1.09436	0.0809671
tr|O97247|O97247_PLAF7 T-complex protein beta subunit, putative OS=Plasmodium falciparum (isolate 3D7) GN=PFC0285c PE=3 SV=3	PFC0285c	4.15697	1.5487	1.64853	2.25611	4	2.40258	1.21065	0.103361
tr|Q8IIB4|Q8IIB4_PLAF7 60S ribosomal protein L35, putative OS=Plasmodium falciparum (isolate 3D7) GN=PF11_0260 PE=1 SV=2	PF11_0260	1.04402	0.91368	6.59333	1.02719	4	2.39455	2.79979	0.392582
sp|Q8ILC1|STI1L_PLAF7 STI1-like protein OS=Plasmodium falciparum (isolate 3D7) GN=PF14_0324 PE=3 SV=1	PF14_0324	5.05638	1.0109	1.58085	1.92282	4	2.39274	1.81516	0.22245
tr|C6KST5|C6KST5_PLAF7 Chaperone, putative OS=Plasmodium falciparum (isolate 3D7) GN=PFF0430w PE=3 SV=1	PFF0430w	4.20415	1.5637	1.72515	2.07275	4	2.39144	1.227	0.108121
sp|Q8IIK4|PDX2_PLAF7 Pyridoxal 5-phosphate synthase subunit Pdx2 OS=Plasmodium falciparum (isolate 3D7) GN=pdx2 PE=1 SV=2	pdx2	4.84349	1.3457	1.30789	2.01975	4	2.37921	1.67509	0.198169
tr|Q8ILA7|Q8ILA7_PLAF7 Uncharacterized protein OS=Plasmodium falciparum (isolate 3D7) GN=PF14_0338 PE=4 SV=2	PF14_0338	4.84349	0.779286	3.1265	0.736731	4	2.3715	1.99068	0.262018
tr|Q8I4Y9|Q8I4Y9_PLAF7 Uncharacterized protein OS=Plasmodium falciparum (isolate 3D7) GN=PFL2120w PE=4 SV=1	PFL2120w	4.84349	0.965534	1.30789	2.3153	4	2.35805	1.75321	0.219096
tr|Q8ID72|Q8ID72_PLAF7 Uncharacterized protein OS=Plasmodium falciparum (isolate 3D7) GN=PF13_0335 PE=4 SV=1	PF13_0335	4.84349	0.699163	1.61532	2.22326	4	2.34531	1.77937	0.227696
tr|Q8II87|Q8II87_PLAF7 Conserved protein OS=Plasmodium falciparum (isolate 3D7) GN=PF11_0287 PE=4 SV=2	PF11_0287	4.84349	1.3457	1.30789	1.87913	4	2.34405	1.68658	0.209233
tr|Q8IJ60|Q8IJ60_PLAF7 Methionine--tRNA ligase, putative OS=Plasmodium falciparum (isolate 3D7) GN=PF10_0340 PE=4 SV=1	PF10_0340	3.79003	1.381	2.03401	2.13927	4	2.33608	1.02569	0.0800144
tr|Q8IAU3|Q8IAU3_PLAF7 Dihydropteroate synthetase OS=Plasmodium falciparum (isolate 3D7) GN=DHPS PE=4 SV=1	DHPS	4.84349	1.04787	1.30789	2.05579	4	2.31376	1.73976	0.228132
tr|O97244|O97244_PLAF7 Activator of Hsp90 ATPase, putative OS=Plasmodium falciparum (isolate 3D7) GN=PFC0270w PE=4 SV=3	PFC0270w	4.84349	1.3457	1.30789	1.72592	4	2.30575	1.70233	0.222562
tr|Q8I2B1|Q8I2B1_PLAF7 Aspartyl-tRNA synthetase, putative OS=Plasmodium falciparum (isolate 3D7) GN=PFA_0145c PE=3 SV=1	PFA_0145c	3.08747	1.6766	2.17898	2.27516	4	2.30455	0.584213	0.0209119
tr|Q8I303|Q8I303_PLAF7 BSD domain, putative OS=Plasmodium falciparum (isolate 3D7) GN=PFI0730w PE=4 SV=1	PFI0730w	4.84349	1.3457	1.30789	1.69542	4	2.29812	1.70585	0.225378
tr|C6KT55|C6KT55_PLAF7 Nascent polypeptide associated complex alpha chain, putative OS=Plasmodium falciparum (isolate 3D7) GN=PFF1050w PE=4 SV=1	PFF1050w	3.98042	1.2859	1.62462	2.29532	4	2.29656	1.19838	0.119141
tr|Q8I4V8|Q8I4V8_PLAF7 FK506-binding protein (FKBP)-type peptidyl-propyl isomerase OS=Plasmodium falciparum (isolate 3D7) GN=FKBP35 PE=1 SV=1	FKBP35	4.84349	1.138	1.12999	2.01398	4	2.28137	1.75774	0.240918
tr|C0H490|C0H490_PLAF7 Cytosolic glyoxalase II OS=Plasmodium falciparum (isolate 3D7) GN=cGloII PE=3 SV=1	cGloII	4.84349	1.3457	1.30789	1.60707	4	2.27604	1.7168	0.233842
tr|Q8IIG9|Q8IIG9_PLAF7 Uncharacterized protein OS=Plasmodium falciparum (isolate 3D7) GN=PF11_0205 PE=4 SV=1	PF11_0205	1.00963	0.96136	1.28516	5.84575	4	2.27548	2.38445	0.363124
tr|Q76NN7|Q76NN7_PLAF7 Peptidyl-prolyl cis-trans isomerase OS=Plasmodium falciparum (isolate 3D7) GN=PfCyP19 PE=3 SV=1	PfCyP19	3.95554	1.3959	1.51909	2.22183	4	2.27309	1.17916	0.119653
tr|Q8IHT8|Q8IHT8_PLAF7 Uncharacterized protein OS=Plasmodium falciparum (isolate 3D7) GN=PF11_0439 PE=4 SV=1	PF11_0439	4.84349	1.3457	1.30789	1.51539	4	2.25312	1.72927	0.243112
tr|C6KTA3|C6KTA3_PLAF7 Uncharacterized protein OS=Plasmodium falciparum (isolate 3D7) GN=PFF1295w PE=4 SV=1	PFF1295w	3.4859	1.3452	1.92138	2.22227	4	2.24369	0.904564	0.0707536
tr|Q8I2V9|Q8I2V9_PLAF7 Protein disulfide isomerase OS=Plasmodium falciparum (isolate 3D7) GN=PfPDI-9 PE=4 SV=1	PfPDI-9	4.20539	0.61629	3.11313	0.947867	4	2.22067	1.72527	0.251995
tr|O77379|O77379_PLAF7 Proteasome regulatory protein, putative OS=Plasmodium falciparum (isolate 3D7) GN=PFC0785c PE=4 SV=1	PFC0785c	4.67166	1.3553	1.30789	1.52798	4	2.21571	1.64003	0.234817
tr|Q8I5P5|Q8I5P5_PLAF7 Glycerol-3-phosphate dehydrogenase [NAD(+)] OS=Plasmodium falciparum (isolate 3D7) GN=PFL0780w PE=1 SV=1	PFL0780w	4.14628	1.216	1.57334	1.87638	4	2.203	1.32334	0.166631
tr|O96221|O96221_PLAF7 Sec31p putative OS=Plasmodium falciparum (isolate 3D7) GN=Sec31p PE=4 SV=3	Sec31p	2.0298	1.3457	1.30789	4.12731	4	2.20267	1.32529	0.167159
tr|Q8I323|Q8I323_PLAF7 26S proteasome regulatory subunit, putative OS=Plasmodium falciparum (isolate 3D7) GN=PFI0630w PE=4 SV=1	PFI0630w	2.68082	0.52643	3.76881	1.80304	4	2.19478	1.37243	0.180033
tr|Q8IKA9|Q8IKA9_PLAF7 Dihydroorotase, putative OS=Plasmodium falciparum (isolate 3D7) GN=PF14_0697 PE=4 SV=1	PF14_0697	4.84349	1.3457	1.30789	1.23361	4	2.18267	1.77449	0.27473
tr|C6KTA9|C6KTA9_PLAF7 C3h4-type ring finger protein, putative OS=Plasmodium falciparum (isolate 3D7) GN=PFF1325c PE=4 SV=1	PFF1325c	5.29803	1.23289	1.30789	0.853389	4	2.17305	2.0928	0.343918
tr|Q8I3M1|Q8I3M1_PLAF7 Cytosolic preribosomal GTP-binding protein, putative OS=Plasmodium falciparum (isolate 3D7) GN=PFE1215c PE=4 SV=1	PFE1215c	3.02994	1.92623	1.5826	2.15156	4	2.17258	0.617593	0.0320643
tr|Q8IJP3|Q8IJP3_PLAF7 Cysteinyl-tRNA synthetase, putative OS=Plasmodium falciparum (isolate 3D7) GN=PF10_0149 PE=3 SV=2	PF10_0149	2.81714	1.2499	2.32769	2.29106	4	2.17145	0.659517	0.0380244
tr|C0H4U0|C0H4U0_PLAF7 Uncharacterized protein OS=Plasmodium falciparum (isolate 3D7) GN=MAL8P1.103 PE=4 SV=1	MAL8P1.103	4.84349	1.3457	1.44407	1.02719	4	2.16511	1.79443	0.284892
sp|C6KT50|PDX1_PLAF7 Pyridoxal 5-phosphate synthase subunit Pdx1 OS=Plasmodium falciparum (isolate 3D7) GN=pdx1 PE=1 SV=1	pdx1	4.28725	1.181	1.35718	1.79276	4	2.15455	1.44486	0.208303
tr|Q8IC05|Q8IC05_PLAF7 Heat shock protein 86 OS=Plasmodium falciparum (isolate 3D7) GN=PF07_0029 PE=1 SV=1	PF07_0029	3.94322	1.3131	1.38141	1.86958	4	2.12683	1.23602	0.165772
sp|Q8I3Z5|TCTP_PLAF7 Translationally-controlled tumor protein homolog OS=Plasmodium falciparum (isolate 3D7) GN=TCTP PE=1 SV=1	TCTP	3.43548	1.8631	1.11889	1.9486	4	2.09152	0.970367	0.109969
tr|Q8IEN3|Q8IEN3_PLAF7 Carbamoyl phosphate synthetase OS=Plasmodium falciparum (isolate 3D7) GN=cpsSII PE=4 SV=1	cpsSII	3.12559	1.1137	2.33852	1.73421	4	2.07801	0.858948	0.0869328
tr|C0H551|C0H551_PLAF7 Glutamine synthetase, putative OS=Plasmodium falciparum (isolate 3D7) GN=PFI1110w PE=3 SV=1	PFI1110w	3.99377	0.84845	1.59413	1.59226	4	2.00715	1.37015	0.237877
tr|Q8IHW3|Q8IHW3_PLAF7 Conserved Plasmodium protein OS=Plasmodium falciparum (isolate 3D7) GN=PF11_0413 PE=4 SV=2	PF11_0413	4.29129	0.91486	1.60992	1.20296	4	2.00476	1.55079	0.285734
tr|Q8I3N5|Q8I3N5_PLAF7 G10 protein, putative OS=Plasmodium falciparum (isolate 3D7) GN=PFE1140c PE=4 SV=1	PFE1140c	1.40148	0.79164	4.64858	1.14574	4	1.99686	1.78541	0.345513
tr|Q9U0H0|Q9U0H0_PLAF7 Uncharacterized protein OS=Plasmodium falciparum (isolate 3D7) GN=PFD0595w PE=4 SV=1	PFD0595w	1.44438	0.66616	4.63809	1.20427	4	1.98822	1.79629	0.351574
tr|Q8ILX3|Q8ILX3_PLAF7 Uncharacterized protein OS=Plasmodium falciparum (isolate 3D7) GN=PF14_0120 PE=4 SV=1	PF14_0120	4.5708	0.94669	1.17499	1.25634	4	1.98721	1.72738	0.335985
tr|Q8IBX7|Q8IBX7_PLAF7 Uncharacterized protein OS=Plasmodium falciparum (isolate 3D7) GN=MAL7P1.36 PE=4 SV=1	MAL7P1.36	4.84349	0.94348	1.18234	0.958313	4	1.98191	1.91085	0.3797
tr|Q8IL88|Q8IL88_PLAF7 HSP40, subfamily A, putative OS=Plasmodium falciparum (isolate 3D7) GN=PF14_0359 PE=4 SV=1	PF14_0359	3.11245	1.4073	1.821	1.58489	4	1.98141	0.772835	0.0846972
tr|Q8IHS1|Q8IHS1_PLAF7 Uncharacterized protein OS=Plasmodium falciparum (isolate 3D7) GN=PF11_0458 PE=4 SV=1	PF11_0458	4.84349	0.84643	0.99294	1.2262	4	1.97726	1.91721	0.383031
tr|Q8I535|Q8I535_PLAF7 Long-chain-fatty-acid--CoA ligase, putative OS=Plasmodium falciparum (isolate 3D7) GN=PFL1880w PE=4 SV=1	ACS11	3.43171	1.2196	1.49018	1.76196	4	1.97586	0.995501	0.144775
tr|Q9U0J0|Q9U0J0_PLAF7 Replication factor a protein, putative OS=Plasmodium falciparum (isolate 3D7) GN=PFD0470c PE=4 SV=1	PFD0470c	1.75593	1.1382	3.70284	1.29084	4	1.97195	1.18345	0.199015
tr|Q8I3V9|Q8I3V9_PLAF7 Uncharacterized protein OS=Plasmodium falciparum (isolate 3D7) GN=PFE0745w PE=4 SV=1	PFE0745w	3.71469	0.99992	2.08758	1.06234	4	1.96613	1.26789	0.224901
tr|Q7KQK0|Q7KQK0_PLAF7 CAMP-dependent protein kinase regulatory subunit, putative OS=Plasmodium falciparum (isolate 3D7) GN=PKAr PE=4 SV=1	PKAr	3.04887	1.4168	1.49318	1.90204	4	1.96523	0.753188	0.0829943
tr|Q8I3B4|Q8I3B4_PLAF7 DEAD/DEAH box helicase, putative OS=Plasmodium falciparum (isolate 3D7) GN=PFI0165c PE=4 SV=1	PFI0165c	2.52761	1.4469	2.23479	1.64425	4	1.96339	0.503527	0.0314335
tr|Q7K6A9|Q7K6A9_PLAF7 Proteasome subunit beta type OS=Plasmodium falciparum (isolate 3D7) GN=MAL8P1.142 PE=3 SV=1	MAL8P1.142	3.77843	1.133	1.65169	1.21966	4	1.9457	1.24271	0.22537
tr|Q8I2Z8|Q8I2Z8_PLAF7 6-phosphofructokinase, putative OS=Plasmodium falciparum (isolate 3D7) GN=PFI0755c PE=4 SV=1	PFI0755c	3.80474	1.0685	1.32057	1.54064	4	1.93361	1.26225	0.235615
tr|O77396|O77396_PLAF7 Proteasome component C8, putative OS=Plasmodium falciparum (isolate 3D7) GN=PFC0745c PE=4 SV=1	PFC0745c	4.01381	1.1082	1.01838	1.5038	4	1.91105	1.41761	0.288916
tr|Q8IJQ9|Q8IJQ9_PLAF7 Uncharacterized protein OS=Plasmodium falciparum (isolate 3D7) GN=PF10_0133 PE=4 SV=1	PF10_0133	3.02073	0.135282	3.22451	1.21674	4	1.89931	1.48228	0.31179
tr|Q8IIJ6|Q8IIJ6_PLAF7 Ubiquitin C-terminal hydrolase, family 1, putative OS=Plasmodium falciparum (isolate 3D7) GN=PF11_0177 PE=4 SV=1	PF11_0177	3.29641	1.0723	1.82522	1.38616	4	1.89502	0.983969	0.166453
tr|Q8I5A3|Q8I5A3_PLAF7 Asparagine-rich protein, putative OS=Plasmodium falciparum (isolate 3D7) GN=PFL1530w PE=4 SV=1	PFL1530w	2.16221	1.6584	1.87519	1.87101	4	1.8917	0.206805	0.00327921
tr|Q8IBI3|Q8IBI3_PLAF7 Proteasome subunit alpha type OS=Plasmodium falciparum (isolate 3D7) GN=PF07_0112 PE=3 SV=1	PF07_0112	3.521	1.2007	1.5233	1.26905	4	1.87851	1.10375	0.209654
tr|Q8IIF6|Q8IIF6_PLAF7 Conserved Plasmodium protein OS=Plasmodium falciparum (isolate 3D7) GN=PF11_0218 PE=4 SV=2	PF11_0218	1.94803	2.38128	1.77519	1.37261	4	1.86928	0.417885	0.0252576
tr|Q8I542|Q8I542_PLAF7 Calcyclin binding protein, putative OS=Plasmodium falciparum (isolate 3D7) GN=PFL1845c PE=4 SV=2	PFL1845c	2.42031	1.518	1.33627	2.18938	4	1.86599	0.520753	0.0448554
tr|Q8IAL4|Q8IAL4_PLAF7 Uncharacterized protein OS=Plasmodium falciparum (isolate 3D7) GN=PF08_0134 PE=4 SV=1	PF08_0134	1.0463	0.630883	4.92758	0.837872	4	1.86066	2.05164	0.46306
tr|Q8IDG3|Q8IDG3_PLAF7 Proteasome subunit alpha type OS=Plasmodium falciparum (isolate 3D7) GN=PF13_0282 PE=3 SV=1	PF13_0282	4.12831	0.89548	1.05317	1.36508	4	1.86051	1.52441	0.341029
tr|Q8I3L4|Q8I3L4_PLAF7 Acyl-CoA synthetase, PfACS10 OS=Plasmodium falciparum (isolate 3D7) GN=PfACS10 PE=4 SV=1	PfACS10	2.97398	1.2665	1.18488	1.96715	4	1.84813	0.828633	0.133141
tr|C6S3E1|C6S3E1_PLAF7 Leucine-rich repeat protein 8, LRR8 OS=Plasmodium falciparum (isolate 3D7) GN=PF10_0320a PE=4 SV=1	PF10_0320a	4.84349	1.3457	0.15268	1.02719	4	1.84226	2.06341	0.474078
tr|C0H5C6|C0H5C6_PLAF7 SNARE protein, putative OS=Plasmodium falciparum (isolate 3D7) GN=PfSNAP23 PE=4 SV=1	PfSNAP23	1.04237	1.1213	3.79522	1.33147	4	1.82259	1.32073	0.301313
tr|Q8I2U5|Q8I2U5_PLAF7 Inosine-5-monophosphate dehydrogenase OS=Plasmodium falciparum (isolate 3D7) GN=PFI1020c PE=3 SV=1	PFI1020c	3.31829	0.93372	1.31647	1.72102	4	1.82237	1.04781	0.214502
tr|C0H5F2|C0H5F2_PLAF7 Uncharacterized protein OS=Plasmodium falciparum (isolate 3D7) GN=MAL13P1.172 PE=4 SV=1	MAL13P1.172	2.31696	1.2533	1.96986	1.72328	4	1.81585	0.447163	0.035517
tr|C0H4L1|C0H4L1_PLAF7 Uncharacterized protein OS=Plasmodium falciparum (isolate 3D7) GN=MAL7P1.202 PE=4 SV=1	MAL7P1.202	2.12816	1.2856	1.96468	1.85773	4	1.80904	0.366251	0.0215271
sp|Q8I4X0|ACT1_PLAF7 Actin-1 OS=Plasmodium falciparum (isolate 3D7) GN=PFL2215w PE=3 SV=1	act1	2.45248	1.3298	1.45632	1.97664	4	1.80381	0.51513	0.0524386
tr|Q8I5C6|Q8I5C6_PLAF7 Uncharacterized protein OS=Plasmodium falciparum (isolate 3D7) GN=PFL1415w PE=4 SV=1	PFL1415w	1.34409	0.6923	4.36901	0.794029	4	1.79986	1.73653	0.424881
tr|Q8I6U5|Q8I6U5_PLAF7 Falcipain-2, putative OS=Plasmodium falciparum (isolate 3D7) GN=PF11_0161 PE=3 SV=1;tr|Q8I6U4|Q8I6U4_PLAF7 Falcipain 2 OS=Plasmodium falciparum (isolate 3D7) GN=PF11_0165 PE=1 SV=1	PF11_0161	2.58071	1.2714	1.52604	1.80385	4	1.7955	0.566838	0.0674713
tr|Q8I538|Q8I538_PLAF7 Uncharacterized protein OS=Plasmodium falciparum (isolate 3D7) GN=PFL1865w PE=4 SV=1	PFL1865w	1.10451	1.1233	3.76539	1.08415	4	1.76934	1.3308	0.331312
tr|Q8IIK8|Q8IIK8_PLAF7 Peptidyl-prolyl cis-trans isomerase OS=Plasmodium falciparum (isolate 3D7) GN=PF11_0164 PE=3 SV=1	PF11_0164	4.21763	0.73441	0.954198	1.16333	4	1.76739	1.64285	0.419106
tr|Q8I3J0|Q8I3J0_PLAF7 Hsp70 interacting protein, putative OS=Plasmodium falciparum (isolate 3D7) GN=PFE1370w PE=4 SV=1	PFE1370w	2.50075	1.4228	1.54007	1.57706	4	1.76017	0.498079	0.0553227
tr|Q8IE73|Q8IE73_PLAF7 MSF1-like protein, putative OS=Plasmodium falciparum (isolate 3D7) GN=PF13_0138 PE=4 SV=1	PF13_0138	4.84349	0.6412	0.586441	0.892937	4	1.74102	2.07262	0.526199
tr|Q8IEK3|Q8IEK3_PLAF7 26S proteasome regulatory subunit 7, putative OS=Plasmodium falciparum (isolate 3D7) GN=PF13_0063 PE=3 SV=2	PF13_0063	2.84754	1.6901	1.00172	1.39161	4	1.73274	0.794851	0.162435
tr|Q8IKC9|Q8IKC9_PLAF7 Proteasome subunit beta type OS=Plasmodium falciparum (isolate 3D7) GN=PF14_0676 PE=3 SV=2	PF14_0676	3.10203	1.3314	1.16459	1.32424	4	1.73056	0.917544	0.209531
tr|Q8I333|Q8I333_PLAF7 Falstatin, putative OS=Plasmodium falciparum (isolate 3D7) GN=PFI0580c PE=4 SV=1	PFI0580c	4.0391	0.65784	0.868659	1.23845	4	1.70101	1.57709	0.439493
tr|Q8IDC8|Q8IDC8_PLAF7 Uncharacterized protein OS=Plasmodium falciparum (isolate 3D7) GN=PF13_0309 PE=4 SV=1	PF13_0309	1.42013	0.0548884	4.40226	0.904159	4	1.69536	1.89035	0.515216
tr|Q8IAY9|Q8IAY9_PLAF7 Importin beta, putative OS=Plasmodium falciparum (isolate 3D7) GN=PF08_0069 PE=4 SV=1	PF08_0069	2.35477	1.2036	1.30789	1.89822	4	1.69112	0.537855	0.0825001
tr|C6KST3|C6KST3_PLAF7 Proteasome subunit alpha type 2, putative OS=Plasmodium falciparum (isolate 3D7) GN=PFF0420c PE=4 SV=1	PFF0420c	2.97858	1.1249	1.11143	1.54588	4	1.6902	0.882288	0.215645
tr|Q8I2J3|Q8I2J3_PLAF7 M18 aspartyl aminopeptidase OS=Plasmodium falciparum (isolate 3D7) GN=PfM18AAP PE=1 SV=1	PfM18AAP	2.79791	0.711163	1.27426	1.94651	4	1.68246	0.898886	0.2262
tr|Q8IIV8|Q8IIV8_PLAF7 Uncharacterized protein OS=Plasmodium falciparum (isolate 3D7) GN=PF11_0055 PE=4 SV=1	PF11_0055	3.7991	0.72138	1.09443	1.02809	4	1.66075	1.4348	0.42496
tr|Q8IAR3|Q8IAR3_PLAF7 Proteasome subunit alpha, putative OS=Plasmodium falciparum (isolate 3D7) GN=MAL8P1.128 PE=4 SV=2	MAL8P1.128	3.02856	1.0377	1.1693	1.36913	4	1.65117	0.928312	0.255223
tr|Q8IDG2|Q8IDG2_PLAF7 Proteasome subunit alpha type OS=Plasmodium falciparum (isolate 3D7) GN=MAL13P1.270 PE=3 SV=1	MAL13P1.270	2.75596	1.074	1.27823	1.47408	4	1.64557	0.758069	0.187083
tr|Q8I1V1|Q8I1V1_PLAF7 26S proteasome AAA-ATPase subunit RPT3, putative OS=Plasmodium falciparum (isolate 3D7) GN=PFD0665c PE=3 SV=1	PFD0665c	2.93161	1.1193	1.13547	1.38502	4	1.64285	0.867737	0.23503
tr|A0A087WUQ6|A0A087WUQ6_HUMAN Glutathione peroxidase OS=Homo sapiens GN=GPX1 PE=1 SV=1;sp|P07203|GPX1_HUMAN Glutathione peroxidase 1 OS=Homo sapiens GN=GPX1 PE=1 SV=4	CAPN5	2.49707	1.5009	1.03962	1.5204	4	1.6395	0.61337	0.128364
sp|Q8IIJ9|CATC_PLAF7 Probable cathepsin C OS=Plasmodium falciparum (isolate 3D7) GN=PF11_0174 PE=1 SV=1	PF11_0174	2.67237	0.99088	1.14492	1.74963	4	1.63945	0.762508	0.192091
tr|C0H4E8|C0H4E8_PLAF7 Proteasome subunit beta type OS=Plasmodium falciparum (isolate 3D7) GN=PFE0915c PE=3 SV=1	PFE0915c	2.84495	1.0065	1.18769	1.51646	4	1.6389	0.831278	0.221853
tr|Q8IAL6|Q8IAL6_PLAF7 Mannose-6-phosphate isomerase, putative OS=Plasmodium falciparum (isolate 3D7) GN=MAL8P1.156 PE=4 SV=1	MAL8P1.156	2.13061	1.3457	1.53983	1.52462	4	1.63519	0.341838	0.0338931
tr|Q8IM66|Q8IM66_PLAF7 Proteosome subunit, putative OS=Plasmodium falciparum (isolate 3D7) GN=PF14_0025 PE=4 SV=1	PF14_0025	2.80073	1.0062	1.21042	1.49961	4	1.62924	0.8068	0.216701
tr|C0H4U5|C0H4U5_PLAF7 Uncharacterized protein OS=Plasmodium falciparum (isolate 3D7) GN=PF08_0081 PE=4 SV=1	PF08_0081	2.39011	1.009	1.12343	1.96495	4	1.62187	0.666321	0.15879
tr|Q8IEQ1|Q8IEQ1_PLAF7 26S proteasome regulatory subunit, putative OS=Plasmodium falciparum (isolate 3D7) GN=PF13_0033 PE=3 SV=1	PF13_0033	2.76748	0.9975	1.33989	1.37295	4	1.61945	0.783944	0.212158
tr|Q8I3M5|Q8I3M5_PLAF7 Karyopherin beta OS=Plasmodium falciparum (isolate 3D7) GN=PFE1195w PE=4 SV=1	PFE1195w	1.96117	1.2689	1.60061	1.62813	4	1.6147	0.282841	0.0224844
tr|C0H4B1|C0H4B1_PLAF7 Memo-like protein OS=Plasmodium falciparum (isolate 3D7) GN=PFD0850c PE=3 SV=1	PFD0850c	2.11033	1.3457	1.68097	1.32031	4	1.61433	0.369263	0.0448091
tr|Q8IDA3|Q8IDA3_PLAF7 Uncharacterized protein OS=Plasmodium falciparum (isolate 3D7) GN=MAL13P1.299 PE=4 SV=1	MAL13P1.299	3.40799	1.0109	0.808081	1.22594	4	1.61323	1.20861	0.384942
tr|Q8IK90|Q8IK90_PLAF7 Proteosome subunit alpha type 1, putative OS=Plasmodium falciparum (isolate 3D7) GN=PF14_0716 PE=4 SV=1	PF14_0716	2.59175	1.1585	1.21589	1.47388	4	1.61001	0.668712	0.165589
tr|Q8I447|Q8I447_PLAF7 DNA mismatch repair protein MSH6 OS=Plasmodium falciparum (isolate 3D7) GN=PFE0270c PE=3 SV=1	PFE0270c	2.13625	0.71667	2.3652	1.20766	4	1.60644	0.776129	0.216053
tr|Q7KQK3|Q7KQK3_PLAF7 Heat shock protein DNAJ homologue Pfj4 OS=Plasmodium falciparum (isolate 3D7) GN=PFL0565w PE=4 SV=1	PFL0565w	2.31508	1.3721	0.996019	1.71274	4	1.59899	0.559994	0.121939
tr|Q8IL94|Q8IL94_PLAF7 Ribonucleoside-diphosphate reductase OS=Plasmodium falciparum (isolate 3D7) GN=PF14_0352 PE=3 SV=1	PF14_0352	1.22287	1.2154	1.87922	2.07611	4	1.5984	0.445264	0.0745507
tr|Q8IKT5|Q8IKT5_PLAF7 Peptidase, putative OS=Plasmodium falciparum (isolate 3D7) GN=PF14_0517 PE=3 SV=1	PF14_0517	2.34478	1.2128	1.18245	1.63583	4	1.59396	0.541633	0.115903
tr|Q8IJL2|Q8IJL2_PLAF7 Uncharacterized protein OS=Plasmodium falciparum (isolate 3D7) GN=PF10_0183 PE=4 SV=1	PF10_0183	1.80235	1.3479	1.72509	1.49891	4	1.59356	0.208328	0.0107165
tr|Q8IKX4|Q8IKX4_PLAF7 Signal recognition particle SRP54, putative OS=Plasmodium falciparum (isolate 3D7) GN=PF14_0477 PE=3 SV=1	PF14_0477	2.40282	1.2294	1.12574	1.60692	4	1.59122	0.579233	0.133868
tr|Q8I2Q0|Q8I2Q0_PLAF7 Putative uncharacterized protein OS=Plasmodium falciparum (isolate 3D7) GN=PFI1270w PE=4 SV=1	PFI1270w	2.36698	1.2482	1.33754	1.41179	4	1.59113	0.521538	0.108238
tr|Q8IL11|Q8IL11_PLAF7 M17 leucyl aminopeptidase OS=Plasmodium falciparum (isolate 3D7) GN=LAP PE=1 SV=1	LAP	2.58318	1.0169	1.40784	1.34519	4	1.58828	0.685067	0.184401
tr|C6KSV4|C6KSV4_PLAF7 Transcription elongation factor SPT5 OS=Plasmodium falciparum (isolate 3D7) GN=PFF0535c PE=3 SV=1	PFF0535c	1.00943	1.1459	0.515623	3.67833	4	1.58732	1.42006	0.468789
tr|Q8I5F9|Q8I5F9_PLAF7 Ubiquitin-activating enzyme e1, putative OS=Plasmodium falciparum (isolate 3D7) GN=PFL1245w PE=4 SV=1	PFL1245w	2.06075	0.84504	1.7985	1.57906	4	1.57084	0.522396	0.116751
tr|Q8IIT1|Q8IIT1_PLAF7 Conserved Plasmodium protein OS=Plasmodium falciparum (isolate 3D7) GN=PF11_0084 PE=4 SV=2	PF11_0084	1.22933	1.6539	2.11013	1.26413	4	1.56437	0.411609	0.0712024
tr|Q8IK24|Q8IK24_PLAF7 Acyl CoA binding protein, putative OS=Plasmodium falciparum (isolate 3D7) GN=PF10_0016 PE=4 SV=1	PF10_0016	2.69411	0.91451	1.14278	1.49678	4	1.56205	0.791816	0.250785
tr|Q8IB73|Q8IB73_PLAF7 Oxoglutarate/malate translocator protein, putative OS=Plasmodium falciparum (isolate 3D7) GN=PF08_0031 PE=3 SV=1	PF08_0031	1.00403	1.0904	2.27338	1.86261	4	1.5576	0.613758	0.166817
tr|O96212|O96212_PLAF7 Heat shock 40 kDa protein, putative OS=Plasmodium falciparum (isolate 3D7) GN=PFB0595w PE=4 SV=1	PFB0595w	1.7334	1.2747	1.33248	1.85041	4	1.54775	0.28692	0.0316132
tr|Q8IC10|Q8IC10_PLAF7 Cdk105, putative OS=Plasmodium falciparum (isolate 3D7) GN=MAL7P1.24 PE=4 SV=1	MAL7P1.24	3.63891	0.58956	0.89662	1.04579	4	1.54272	1.41031	0.497557
tr|Q8ILP6|Q8ILP6_PLAF7 Glycine-tRNA ligase, putative OS=Plasmodium falciparum (isolate 3D7) GN=PF14_0198 PE=3 SV=2	PF14_0198	2.2424	0.988471	1.10878	1.80969	4	1.53734	0.593355	0.167792
tr|O96153|O96153_PLAF7 Proteasome 26S regulatory subunit, putative OS=Plasmodium falciparum (isolate 3D7) GN=PFB0260w PE=4 SV=3	PFB0260w	2.48139	1.2063	1.14103	1.28406	4	1.5282	0.638147	0.196418
tr|Q8IB24|Q8IB24_PLAF7 Heat shock 70 kDa protein OS=Plasmodium falciparum (isolate 3D7) GN=PF08_0054 PE=3 SV=1	PF08_0054	1.93941	1.3192	1.33275	1.51886	4	1.52755	0.289289	0.0355608
tr|Q8IKH3|Q8IKH3_PLAF7 26S proteasome subunit, putative OS=Plasmodium falciparum (isolate 3D7) GN=PF14_0632 PE=4 SV=1	PF14_0632	2.68269	1.0213	1.04318	1.34162	4	1.5222	0.78734	0.276619
sp|P00492|HPRT_HUMAN Hypoxanthine-guanine phosphoribosyltransferase OS=Homo sapiens GN=HPRT1 PE=1 SV=2	HPRT1	2.0359	1.2837	1.1097	1.64772	4	1.51926	0.410952	0.0856429
tr|Q8IEK1|Q8IEK1_PLAF7 M1-family aminopeptidase OS=Plasmodium falciparum (isolate 3D7) GN=MAL13P1.56 PE=4 SV=1	MAL13P1.56	2.71931	0.91134	1.0498	1.39115	4	1.5179	0.825931	0.298629
tr|Q8II27|Q8II27_PLAF7 RNA (Uracil-5-)methyltransferase, putative OS=Plasmodium falciparum (isolate 3D7) GN=PF11_0348 PE=4 SV=2	PF11_0348	1.96017	1.073	1.73527	1.25063	4	1.50477	0.41293	0.092105
tr|Q8IDR5|Q8IDR5_PLAF7 Casein kinase II subunit beta OS=Plasmodium falciparum (isolate 3D7) GN=PfCK2beta2 PE=3 SV=1	PfCK2beta2	2.63075	0.802013	1.4634	1.11653	4	1.50317	0.798775	0.296812
tr|C6KT90|C6KT90_PLAF7 Uncharacterized protein OS=Plasmodium falciparum (isolate 3D7) GN=PFF1230c PE=4 SV=1	PFF1230c	3.27799	0.99085	1.15342	0.590384	4	1.50316	1.20664	0.465483
tr|Q8I616|Q8I616_PLAF7 High mobility group protein OS=Plasmodium falciparum (isolate 3D7) GN=PFL0145c PE=4 SV=1	PFL0145c	1.98472	1.179	1.33437	1.50807	4	1.50154	0.349038	0.0638501
tr|Q8I259|Q8I259_PLAF7 Putative uncharacterized protein OS=Plasmodium falciparum (isolate 3D7) GN=PFA_0410w PE=4 SV=1	PFA_0410w	1.64796	1.4145	1.45864	1.47667	4	1.49944	0.102399	0.00228888
tr|Q8IJI9|Q8IJI9_PLAF7 Uncharacterized protein OS=Plasmodium falciparum (isolate 3D7) GN=PF10_0208 PE=4 SV=1	PF10_0208	0.981354	1.0123	3.0172	0.965158	4	1.494	1.01566	0.402412
tr|Q8I5C4|Q8I5C4_PLAF7 T-complex protein 1 subunit gamma OS=Plasmodium falciparum (isolate 3D7) GN=PFL1425w PE=3 SV=1	PFL1425w	1.45756	1.307	1.10207	2.10761	4	1.49356	0.434521	0.107751
sp|Q7KQM1|PRI1_PLAF7 DNA primase small subunit OS=Plasmodium falciparum (isolate 3D7) GN=PF14_0366 PE=3 SV=1	PF14_0366	2.39992	0.88152	1.46946	1.19624	4	1.48679	0.654442	0.233571
tr|Q8I426|Q8I426_PLAF7 Nuclear pore associated protein (NLP4), putative OS=Plasmodium falciparum (isolate 3D7) GN=PFE0380c PE=4 SV=1	PFE0380c	1.90176	1.3647	1.31301	1.36132	4	1.4852	0.278708	0.0400045
tr|Q8IEE5|Q8IEE5_PLAF7 DNA replication licensing factor MCM4-related OS=Plasmodium falciparum (isolate 3D7) GN=PF13_0095 PE=3 SV=1	PF13_0095	2.9152	0.85435	1.1473	0.984058	4	1.47523	0.967434	0.398324
tr|Q8II60|Q8II60_PLAF7 26S protease subunit regulatory subunit 6a, putative OS=Plasmodium falciparum (isolate 3D7) GN=PF11_0314 PE=3 SV=1	PF11_0314	2.30867	1.1478	0.946342	1.47582	4	1.46966	0.600397	0.215662
tr|Q8I6V3|Q8I6V3_PLAF7 Plasmepsin II OS=Plasmodium falciparum (isolate 3D7) GN=PF14_0077 PE=3 SV=1	PF14_0077	1.96889	1.1189	1.32601	1.45393	4	1.46693	0.361993	0.0817941
sp|Q7KQL3|ARF1_PLAF7 ADP-ribosylation factor 1 OS=Plasmodium falciparum (isolate 3D7) GN=ARF1 PE=1 SV=1	ARF1	1.7824	1.4881	1.14704	1.39786	4	1.45385	0.262291	0.0406204
tr|Q8I0V4|Q8I0V4_PLAF7 Endoplasmin homolog, putative OS=Plasmodium falciparum (isolate 3D7) GN=PFL1070c PE=1 SV=1	PFL1070c	3.06701	0.73186	0.989609	0.998203	4	1.44667	1.08727	0.471498
tr|Q8I444|Q8I444_PLAF7 Small ubiquitin-related modifier, putative OS=Plasmodium falciparum (isolate 3D7) GN=PfSUMO PE=4 SV=1	PfSUMO	1.20168	1.6686	1.49851	1.40347	4	1.44306	0.194744	0.0198876
tr|C0H4V6|C0H4V6_PLAF7 14-3-3 protein, putative OS=Plasmodium falciparum (isolate 3D7) GN=MAL8P1.69 PE=3 SV=1	MAL8P1.69	1.7356	1.2019	1.27057	1.56296	4	1.44276	0.250245	0.0384023
tr|Q8ILQ6|Q8ILQ6_PLAF7 Uncharacterized protein OS=Plasmodium falciparum (isolate 3D7) GN=PF14_0188 PE=4 SV=2	PF14_0188	1.43645	1.2662	1.31166	1.75565	4	1.44249	0.220831	0.0278711
sp|Q8IHZ9|KC1_PLAF7 Casein kinase I OS=Plasmodium falciparum (isolate 3D7) GN=CK1 PE=3 SV=1;tr|C6S3F7|C6S3F7_PLAF7 Casein kinase 1, PfCK1 OS=Plasmodium falciparum (isolate 3D7) GN=PfCK1 PE=3 SV=1	CK1	1.5357	1.1399	1.70847	1.38307	4	1.44178	0.241192	0.0351633
tr|O96259|O96259_PLAF7 Conserved Plasmodium protein OS=Plasmodium falciparum (isolate 3D7) GN=PFB0835c PE=4 SV=1	PFB0835c	1.10936	1.3153	1.49314	1.84543	4	1.44081	0.312017	0.0664346
tr|Q8I6Z5|Q8I6Z5_PLAF7 Plasmepsin V OS=Plasmodium falciparum (isolate 3D7) GN=PF13_0133 PE=3 SV=1	PF13_0133	1.5119	1.3457	2.03724	0.862887	4	1.43943	0.484361	0.16724
tr|C0H4Y6|C0H4Y6_PLAF7 Protein disulfide-isomerase OS=Plasmodium falciparum (isolate 3D7) GN=PfPDI-8 PE=3 SV=1	PfPDI-8	2.93075	0.83003	0.939585	1.05425	4	1.43865	0.998932	0.444469
tr|C0H5J2|C0H5J2_PLAF7 Uncharacterized protein OS=Plasmodium falciparum (isolate 3D7) GN=MAL13P1.295 PE=4 SV=1	MAL13P1.295	1.52381	1.2743	1.58105	1.37238	4	1.43789	0.140155	0.00826926
tr|Q8I2U4|Q8I2U4_PLAF7 RNA binding protein, putative OS=Plasmodium falciparum (isolate 3D7) GN=PFI1025w PE=4 SV=1	PFI1025w	2.17429	0.0518097	2.46682	1.05564	4	1.43714	1.10579	0.486892
tr|Q8ID28|Q8ID28_PLAF7 Proteasome regulatory subunit, putative OS=Plasmodium falciparum (isolate 3D7) GN=MAL13P1.343 PE=4 SV=1	MAL13P1.343	2.73486	1.0332	0.578068	1.3946	4	1.43518	0.928625	0.417767
tr|Q8ILM2|Q8ILM2_PLAF7 GTPase, putative OS=Plasmodium falciparum (isolate 3D7) GN=PF14_0221 PE=4 SV=1	PF14_0221	1.64788	0.81849	1.28353	1.98409	4	1.4335	0.499944	0.181299
tr|Q8I608|Q8I608_PLAF7 Nucleosome assembly protein 1, putative OS=Plasmodium falciparum (isolate 3D7) GN=PFL0185c PE=1 SV=2	PFL0185c	1.767	1.244	1.21917	1.49723	4	1.43185	0.256335	0.0434291
tr|C6KT13|C6KT13_PLAF7 Uncharacterized protein OS=Plasmodium falciparum (isolate 3D7) GN=PFF0835w PE=4 SV=1	PFF0835w	1.60202	1.1317	1.08036	1.90512	4	1.4298	0.394364	0.11738
tr|Q8I1S0|Q8I1S0_PLAF7 Small GTP-binding protein sar1 OS=Plasmodium falciparum (isolate 3D7) GN=sar1 PE=3 SV=1	sar1	1.64867	1.1608	1.28974	1.61747	4	1.42917	0.241591	0.0380133
tr|Q8IM16|Q8IM16_PLAF7 Plasmepsin IV OS=Plasmodium falciparum (isolate 3D7) GN=PF14_0075 PE=1 SV=1	PF14_0075	1.70864	1.1755	1.3955	1.43242	4	1.42801	0.218779	0.0296677
tr|Q8IEA6|Q8IEA6_PLAF7 Dihydrolipamide succinyltransferase component of 2-oxoglutarate dehydrogenase complex OS=Plasmodium falciparum (isolate 3D7) GN=PF13_0121 PE=3 SV=1	PF13_0121	1.00191	0.73927	2.64952	1.28742	4	1.41953	0.849996	0.396357
tr|Q8I713|Q8I713_PLAF7 60S ribosomal protein L36 OS=Plasmodium falciparum (isolate 3D7) GN=PF11_0106 PE=1 SV=2	PF11_0106	1.08376	0.95356	2.4188	1.21901	4	1.41878	0.675428	0.303109
tr|Q8IIW4|Q8IIW4_PLAF7 Uncharacterized protein OS=Plasmodium falciparum (isolate 3D7) GN=PF11_0049 PE=4 SV=1	PF11_0049	1.72348	1.87684	1.23119	0.816245	4	1.41194	0.483291	0.186791
tr|Q8ILT0|Q8ILT0_PLAF7 Glutamate dehydrogenase OS=Plasmodium falciparum (isolate 3D7) GN=PF14_0164 PE=3 SV=1	PF14_0164	1.75134	0.99522	1.34452	1.54808	4	1.40979	0.322445	0.0845481
tr|Q8IAR6|Q8IAR6_PLAF7 Proteasome subunit alpha type 5, putative OS=Plasmodium falciparum (isolate 3D7) GN=PF08_0109 PE=4 SV=1	PF08_0109	2.06258	0.67437	1.55444	1.31492	4	1.40158	0.576376	0.257774
tr|Q8IIR7|Q8IIR7_PLAF7 Endoplasmic reticulum-resident calcium binding protein OS=Plasmodium falciparum (isolate 3D7) GN=PF11_0098 PE=4 SV=1	PF11_0098	2.86467	0.75729	0.938438	1.01345	4	1.39346	0.986683	0.483426
tr|Q8IIR9|Q8IIR9_PLAF7 Casein kinase II, alpha subunit, putative OS=Plasmodium falciparum (isolate 3D7) GN=PF11_0096 PE=4 SV=1	PF11_0096	2.32369	0.97844	1.03765	1.22214	4	1.39048	0.630738	0.303716
sp|Q8IAY6|SODF_PLAF7 Superoxide dismutase [Fe] OS=Plasmodium falciparum (isolate 3D7) GN=SODB PE=1 SV=1	SODB	1.75725	0.93009	1.05616	1.79388	4	1.38435	0.454913	0.189656
tr|C0H5H0|C0H5H0_PLAF7 Heat shock protein 70 (Hsp70), putative OS=Plasmodium falciparum (isolate 3D7) GN=MAL13P1.540 PE=3 SV=1	MAL13P1.540	2.84917	0.70815	0.961354	1.00941	4	1.38202	0.986985	0.495272
tr|Q8I441|Q8I441_PLAF7 60S ribosomal subunit protein L24-2, putative OS=Plasmodium falciparum (isolate 3D7) GN=PFE0300c PE=4 SV=1	PFE0300c	1.63039	1.1921	1.46862	1.21178	4	1.37572	0.211408	0.0379686
tr|Q8IES0|Q8IES0_PLAF7 Small heat shock protein, putative OS=Plasmodium falciparum (isolate 3D7) GN=PF13_0021 PE=3 SV=1	PF13_0021	2.51376	0.94037	0.810504	1.23654	4	1.37529	0.779639	0.406699
tr|Q8ILM0|Q8ILM0_PLAF7 Cyclophilin, putative OS=Plasmodium falciparum (isolate 3D7) GN=PF14_0223 PE=4 SV=2	PF14_0223	1.31541	1.1875	1.90226	1.07105	4	1.36906	0.369213	0.139441
tr|Q8IKW4|Q8IKW4_PLAF7 Uncharacterized protein OS=Plasmodium falciparum (isolate 3D7) GN=PF14_0487 PE=4 SV=1	PF14_0487	1.55415	1.219	1.31657	1.36763	4	1.36434	0.140764	0.0139916
tr|Q8IIT3|Q8IIT3_PLAF7 Lsm4 homologue, putative OS=Plasmodium falciparum (isolate 3D7) GN=PF11_0524 PE=4 SV=2	PF11_0524	1.64851	1.0469	1.4758	1.28169	4	1.36322	0.258693	0.0673968
tr|Q8I1Q5|Q8I1Q5_PLAF7 Eukaryotic translation initiation factor 3 subunit M OS=Plasmodium falciparum (isolate 3D7) GN=PFD0880w PE=3 SV=1	PFD0880w	1.40205	1.9153	1.23013	0.903587	4	1.36277	0.422403	0.184361
tr|Q7KQK6|Q7KQK6_PLAF7 GTP-binding nuclear protein ran/tc4 OS=Plasmodium falciparum (isolate 3D7) GN=PF11_0183 PE=4 SV=1	PF11_0183	1.53438	1.2313	1.14935	1.52567	4	1.36017	0.198991	0.0362476
tr|Q8IEI4|Q8IEI4_PLAF7 Ubiquitin-like protein nedd8 homologue, putative OS=Plasmodium falciparum (isolate 3D7) GN=MAL13P1.64 PE=4 SV=1	MAL13P1.64	1.57319	1.2321	1.01059	1.62467	4	1.36014	0.290944	0.0896145
tr|Q8IM45|Q8IM45_PLAF7 Uncharacterized protein OS=Plasmodium falciparum (isolate 3D7) GN=PF14_0046 PE=4 SV=1	PF14_0046	2.44153	0.72803	1.10359	1.15397	4	1.35678	0.747715	0.410323
tr|C6KT34|C6KT34_PLAF7 Cell division cycle protein 48 homologue, putative OS=Plasmodium falciparum (isolate 3D7) GN=PFF0940c PE=3 SV=1	PFF0940c	1.67636	1.1796	1.2566	1.31216	4	1.35618	0.220266	0.0480658
tr|Q8IDF0|Q8IDF0_PLAF7 DNA helicase OS=Plasmodium falciparum (isolate 3D7) GN=PF13_0291 PE=3 SV=1	PF13_0291	2.4192	0.82569	1.11079	1.06416	4	1.35496	0.720397	0.397061
tr|Q8I2G2|Q8I2G2_PLAF7 Cytoadherence linked asexual protein 9(CLAG9) OS=Plasmodium falciparum (isolate 3D7) GN=CLAG9 PE=4 SV=1	CLAG9	1.28853	1.8193	1.33656	0.965624	4	1.3525	0.352099	0.139017
tr|Q8IIH2|Q8IIH2_PLAF7 Clathrin coat assembly protein, putative OS=Plasmodium falciparum (isolate 3D7) GN=PF11_0202 PE=4 SV=1	PF11_0202	1.13744	1.1654	1.2349	1.87208	4	1.35245	0.348831	0.136554
tr|Q8I2X0|Q8I2X0_PLAF7 Eukaryotic translation initiation factor 3 subunit 5, putative OS=Plasmodium falciparum (isolate 3D7) GN=PFI0895c PE=4 SV=1	PFI0895c	1.86895	1.3414	1.17452	1.01566	4	1.35013	0.370566	0.155197
tr|Q8I2Y5|Q8I2Y5_PLAF7 RNA binding protein, putative OS=Plasmodium falciparum (isolate 3D7) GN=PFI0820c PE=4 SV=1	PFI0820c	1.57821	1.202	1.26053	1.35632	4	1.34926	0.165355	0.0242567
tr|Q8IDN4|Q8IDN4_PLAF7 Nucleic acid binding protein, putative OS=Plasmodium falciparum (isolate 3D7) GN=MAL13P1.233 PE=4 SV=1	MAL13P1.233	1.34931	1.2519	1.28314	1.4785	4	1.34071	0.100437	0.00654533
tr|Q8ID50|Q8ID50_PLAF7 60S ribosomal protein L40/UBI, putative OS=Plasmodium falciparum (isolate 3D7) GN=PF13_0346 PE=1 SV=1;tr|Q7KQK2|Q7KQK2_PLAF7 PfpUB Plasmodium falciparum polyubiquitin OS=Plasmodium falciparum (isolate 3D7) GN=PFL0585w PE=4 SV=1	PF13_0346	1.31451	1.3556	1.29425	1.38819	4	1.33814	0.0420132	0.0005215
tr|Q8IHQ8|Q8IHQ8_PLAF7 Uncharacterized protein OS=Plasmodium falciparum (isolate 3D7) GN=PF11_0471 PE=4 SV=1	PF11_0471	1.61275	0.97212	1.68079	1.06648	4	1.33303	0.365366	0.165821
tr|Q8IE31|Q8IE31_PLAF7 Uncharacterized protein OS=Plasmodium falciparum (isolate 3D7) GN=PF13_0162 PE=4 SV=1	PF13_0162	1.12543	0.51719	0.851281	2.83434	4	1.33206	1.03194	0.565672
tr|O97285|O97285_PLAF7 ATP-dependent RNA Helicase, putative OS=Plasmodium falciparum (isolate 3D7) GN=PFC0915w PE=3 SV=1	PFC0915w	1.40596	1.2728	1.23611	1.3933	4	1.32704	0.0853006	0.00460742
tr|Q8IEM5|Q8IEM5_PLAF7 NUDIX hydrolase, putative OS=Plasmodium falciparum (isolate 3D7) GN=PF13_0048 PE=4 SV=1	PF13_0048	1.45713	1.0958	1.48177	1.24701	4	1.32043	0.18309	0.0394754
tr|Q8IJD2|Q8IJD2_PLAF7 Uncharacterized protein OS=Plasmodium falciparum (isolate 3D7) GN=PF10_0266 PE=4 SV=1	PF10_0266	1.81205	1.0796	1.142	1.23825	4	1.31798	0.335788	0.154558
tr|Q8IE68|Q8IE68_PLAF7 Lsm6 homologue, putative OS=Plasmodium falciparum (isolate 3D7) GN=PF13_0142 PE=4 SV=1	PF13_0142	1.63105	1.1913	1.02325	1.41401	4	1.3149	0.264645	0.0976353
sp|O75695|XRP2_HUMAN Protein XRP2 OS=Homo sapiens GN=RP2 PE=1 SV=4	RP2	0.826241	0.98112	2.75508	0.671723	4	1.30854	0.972596	0.570852
tr|Q8IM15|Q8IM15_PLAF7 HAP protein OS=Plasmodium falciparum (isolate 3D7) GN=PF14_0078 PE=1 SV=1	PF14_0078	1.50157	1.0641	1.21813	1.43573	4	1.30488	0.201088	0.0562071
tr|O77361|O77361_PLAF7 Putative uncharacterized protein OS=Plasmodium falciparum (isolate 3D7) GN=PFC0435w PE=4 SV=1	PFC0435w	2.62206	0.77853	0.915164	0.885034	4	1.3002	0.883187	0.545387
tr|C0H4W2|C0H4W2_PLAF7 Lsm3 homologue, putative OS=Plasmodium falciparum (isolate 3D7) GN=PF08_0049 PE=4 SV=1	PF08_0049	1.82829	0.93205	1.00832	1.4288	4	1.29936	0.414785	0.244602
tr|Q8IJB1|Q8IJB1_PLAF7 Uncharacterized protein OS=Plasmodium falciparum (isolate 3D7) GN=PF10_0287 PE=4 SV=1	PF10_0287	1.02817	1.0019	2.15205	0.994135	4	1.29406	0.572175	0.379634
tr|Q8II16|Q8II16_PLAF7 Coatomer delta subunit, putative OS=Plasmodium falciparum (isolate 3D7) GN=PF11_0359 PE=4 SV=1	PF11_0359	1.04443	1.2045	1.61431	1.31234	4	1.29389	0.240298	0.0920004
tr|Q9TY94|Q9TY94_PLAF7 DEAD box helicase, UAP56 OS=Plasmodium falciparum (isolate 3D7) GN=UAP56 PE=4 SV=1	UAP56	1.49537	1.317	1.00537	1.31998	4	1.28443	0.203876	0.0684064
sp|Q7KQM4|PLM1_PLAF7 Plasmepsin-1 OS=Plasmodium falciparum (isolate 3D7) GN=PF14_0076 PE=2 SV=1	PF14_0076	1.55613	0.96126	1.45416	1.16504	4	1.28415	0.271614	0.127498
tr|C6S3F0|C6S3F0_PLAF7 Acylphosphatase, putative OS=Plasmodium falciparum (isolate 3D7) GN=PF11_0121 PE=3 SV=1	PF11_0121	1.40778	1.2274	0.968617	1.52054	4	1.28108	0.240769	0.101694
sp|Q8ILW9|ACT2_PLAF7 Actin-2 OS=Plasmodium falciparum (isolate 3D7) GN=PF14_0124 PE=3 SV=1	PF14_0124	1.23775	1.0365	1.23048	1.617	4	1.28043	0.242965	0.104183
tr|Q7KQJ9|Q7KQJ9_PLAF7 Proliferating cell nuclear antigen OS=Plasmodium falciparum (isolate 3D7) GN=PFL1285c PE=3 SV=1	pcna2	1.14696	1.5705	0.948767	1.43528	4	1.27538	0.280375	0.144241
tr|Q8I574|Q8I574_PLAF7 Splicing factor 3b, subunit 3, 130kD, putative OS=Plasmodium falciparum (isolate 3D7) GN=PFL1680w PE=4 SV=1	PFL1680w	1.08336	1.42746	1.57448	0.968054	4	1.26334	0.284798	0.161534
tr|Q8I2W3|Q8I2W3_PLAF7 Nucleosome assembly protein OS=Plasmodium falciparum (isolate 3D7) GN=PFI0930c PE=3 SV=1	PFI0930c	1.76078	0.95254	1.00903	1.32709	4	1.26236	0.370934	0.252116
tr|Q8IJT1|Q8IJT1_PLAF7 Proteasome subunit beta type OS=Plasmodium falciparum (isolate 3D7) GN=PF10_0111 PE=3 SV=1	PF10_0111	1.42914	1.2278	1.07051	1.31492	4	1.2606	0.15118	0.0410116
tr|Q8IAW0|Q8IAW0_PLAF7 Importin subunit alpha OS=Plasmodium falciparum (isolate 3D7) GN=PF08_0087 PE=3 SV=1	PF08_0087	1.61311	1.1426	1.0622	1.21597	4	1.25847	0.244625	0.124986
tr|Q8I348|Q8I348_PLAF7 Selenide water dikinase, putative OS=Plasmodium falciparum (isolate 3D7) GN=PFI0505c PE=4 SV=1	PFI0505c	1.60154	0.93283	1.07843	1.42019	4	1.25825	0.306761	0.190825
tr|Q8IIA8|Q8IIA8_PLAF7 Small nuclear ribonucleoprotein D1, putative OS=Plasmodium falciparum (isolate 3D7) GN=PF11_0266 PE=4 SV=1	PF11_0266	1.19657	1.07119	1.435	1.32063	4	1.25585	0.156953	0.0471244
tr|Q8IEC3|Q8IEC3_PLAF7 N2,N2-dimethylguanosine tRNA methyltransferase, putative OS=Plasmodium falciparum (isolate 3D7) GN=PF13_0109 PE=4 SV=1	PF13_0109	1.78695	1.0592	1.25815	0.915835	4	1.25503	0.381377	0.273442
sp|P04040|CATA_HUMAN Catalase OS=Homo sapiens GN=CAT PE=1 SV=3	CAT	1.309	1.3042	1.19676	1.20383	4	1.25345	0.0614747	0.00373482
tr|Q8IES4|Q8IES4_PLAF7 DNA ligase OS=Plasmodium falciparum (isolate 3D7) GN=PfLigI PE=3 SV=1	PfLigI	1.97387	0.83743	0.835911	1.32906	4	1.24407	0.539066	0.431942
tr|Q8IE50|Q8IE50_PLAF7 Myosin OS=Plasmodium falciparum (isolate 3D7) GN=MAL13P1.148 PE=4 SV=1	MAL13P1.148	1.31185	1.3478	1.19058	1.11928	4	1.24238	0.106108	0.0196738
tr|O96260|O96260_PLAF7 Replication factor C, subunit 2 OS=Plasmodium falciparum (isolate 3D7) GN=PFB0840w PE=4 SV=1	PFB0840w	2.30867	0.87702	0.712758	1.05359	4	1.23801	0.727215	0.559449
tr|Q8II72|Q8II72_PLAF7 Uncharacterized protein OS=Plasmodium falciparum (isolate 3D7) GN=PF11_0302 PE=4 SV=1	PF11_0302	1.23657	1.1131	1.18542	1.41281	4	1.23698	0.127698	0.0340062
sp|O15770|GSHR_PLAF7 Glutathione reductase OS=Plasmodium falciparum (isolate 3D7) GN=GR3 PE=2 SV=4	GR3	1.68552	1.0132	0.952653	1.29331	4	1.23617	0.334303	0.252561
tr|Q8IKT7|Q8IKT7_PLAF7 Uncharacterized protein OS=Plasmodium falciparum (isolate 3D7) GN=PF14_0515 PE=4 SV=1	PF14_0515	1.30129	1.0677	1.35274	1.21464	4	1.23409	0.12471	0.0330213
tr|Q8IKA6|Q8IKA6_PLAF7 DNAJ protein, putative OS=Plasmodium falciparum (isolate 3D7) GN=PF14_0700 PE=4 SV=1	PF14_0700	1.77462	0.82363	0.993838	1.34084	4	1.23323	0.420225	0.347955
tr|Q8IJS7|Q8IJS7_PLAF7 QF122 antigen OS=Plasmodium falciparum (isolate 3D7) GN=PF10_0115 PE=4 SV=1	PF10_0115	1.14536	1.0537	1.19944	1.52149	4	1.23	0.203426	0.108801
tr|Q8II23|Q8II23_PLAF7 Protein disulfide isomerase related protein OS=Plasmodium falciparum (isolate 3D7) GN=PF11_0352 PE=4 SV=1	PF11_0352	2.22301	0.77394	0.934667	0.984058	4	1.22892	0.668772	0.542746
tr|Q8IB09|Q8IB09_PLAF7 Asparagine-rich antigen OS=Plasmodium falciparum (isolate 3D7) GN=PF08_0060 PE=4 SV=1	PF08_0060	1.41679	1.1789	1.02264	1.28393	4	1.22557	0.166663	0.07336
tr|O96271|O96271_PLAF7 Replication factor C subunit 1, putative OS=Plasmodium falciparum (isolate 3D7) GN=PFB0895c PE=4 SV=1	PFB0895c	1.83898	0.80168	1.12105	1.13155	4	1.22332	0.438062	0.382992
tr|C0H4Q0|C0H4Q0_PLAF7 Signal recognition particle SRP9, putative OS=Plasmodium falciparum (isolate 3D7) GN=MAL7P1.158 PE=4 SV=1	MAL7P1.158	1.61695	1.0837	0.671727	1.51644	4	1.2222	0.433821	0.381037
tr|Q8IIL0|Q8IIL0_PLAF7 Falcipain-3 OS=Plasmodium falciparum (isolate 3D7) GN=PF11_0162 PE=3 SV=1	PF11_0162	1.46381	0.81276	1.48399	1.12377	4	1.22108	0.31845	0.259124
tr|O77385|O77385_PLAF7 Protein kinase, putative OS=Plasmodium falciparum (isolate 3D7) GN=Pfcrk-4 PE=4 SV=1	Pfcrk-4	1.33397	1.2815	1.09453	1.15907	4	1.21727	0.109843	0.0288296
sp|Q9TY95|SERA_PLAF7 Serine-repeat antigen protein OS=Plasmodium falciparum (isolate 3D7) GN=SERA PE=1 SV=1	SERA	2.03737	0.92724	0.958497	0.940734	4	1.21596	0.547754	0.487957
tr|Q8ILR7|Q8ILR7_PLAF7 DNA helicase OS=Plasmodium falciparum (isolate 3D7) GN=PF14_0177 PE=3 SV=1	PF14_0177	2.11175	0.78612	0.935541	1.00655	4	1.20999	0.608154	0.539458
tr|Q8IDM3|Q8IDM3_PLAF7 Uncharacterized protein OS=Plasmodium falciparum (isolate 3D7) GN=MAL13P1.237 PE=4 SV=1	MAL13P1.237	1.27267	1.0951	1.24803	1.2223	4	1.20953	0.0790073	0.013083
tr|Q8IJF6|Q8IJF6_PLAF7 Conserved Plasmodium protein OS=Plasmodium falciparum (isolate 3D7) GN=PF10_0242 PE=4 SV=2	PF10_0242	1.17305	1.3327	1.18635	1.14572	4	1.20946	0.083885	0.0154441
tr|Q8IIS4|Q8IIS4_PLAF7 Transcription factor with AP2 domain(S), putative OS=Plasmodium falciparum (isolate 3D7) GN=PF11_0091 PE=4 SV=1	PF11_0091	1.35082	1.1714	1.18809	1.12059	4	1.20772	0.0996245	0.0251016
tr|Q8I280|Q8I280_PLAF7 V-type ATPase, subunit C, putative OS=Plasmodium falciparum (isolate 3D7) GN=PFA_0300c PE=4 SV=1	PFA_0300c	1.2575	0.93594	1.47236	1.16382	4	1.20741	0.22234	0.158936
tr|C0H5B1|C0H5B1_PLAF7 Asparagine-rich protein OS=Plasmodium falciparum (isolate 3D7) GN=MAL13P1.63 PE=4 SV=1	MAL13P1.63	1.48701	1.0819	1.12834	1.12797	4	1.2063	0.188404	0.116252
tr|C0H5G3|C0H5G3_PLAF7 60S ribosomal protein L18 OS=Plasmodium falciparum (isolate 3D7) GN=MAL13P1.209 PE=1 SV=1	MAL13P1.209	1.52163	0.815794	1.2455	1.23553	4	1.20461	0.291151	0.254521
tr|Q8IEN2|Q8IEN2_PLAF7 40S ribosomal protein S27, putative OS=Plasmodium falciparum (isolate 3D7) GN=PF13_0045 PE=1 SV=1	PF13_0045	1.48291	0.85741	1.05397	1.41367	4	1.20199	0.296854	0.266765
tr|Q8IBH7|Q8IBH7_PLAF7 Eukaryotic translation initiation factor 2 alpha subunit, putative OS=Plasmodium falciparum (isolate 3D7) GN=PF07_0117 PE=4 SV=1	PF07_0117	1.40034	0.94762	0.909753	1.54643	4	1.20104	0.320462	0.298449
tr|Q8IE96|Q8IE96_PLAF7 Adenosine-diphosphatase OS=Plasmodium falciparum (isolate 3D7) GN=MAL13P1.121 PE=4 SV=1	MAL13P1.121	2.1173	0.72657	1.01779	0.939408	4	1.20027	0.623613	0.566402
tr|Q8I3T1|Q8I3T1_PLAF7 Eukaryotic translation initiation factor 3 subunit B OS=Plasmodium falciparum (isolate 3D7) GN=PFE0885w PE=3 SV=1	PFE0885w	1.30902	1.2428	1.17077	1.07788	4	1.20012	0.0991394	0.0273396
tr|Q8I0W8|Q8I0W8_PLAF7 Deoxyribodipyrimidine photolyase (Photoreactivating enzyme, DNA photolyase), putative OS=Plasmodium falciparum (isolate 3D7) GN=PFE0675c PE=4 SV=1	PFE0675c	1.56477	0.97732	1.25671	0.986582	4	1.19635	0.277702	0.252252
tr|Q8IC16|Q8IC16_PLAF7 DNA helicase OS=Plasmodium falciparum (isolate 3D7) GN=PF07_0023 PE=3 SV=1	PF07_0023	2.08372	0.89706	0.753636	1.04257	4	1.19425	0.604603	0.566242
tr|Q8I5T4|Q8I5T4_PLAF7 DNA helicase OS=Plasmodium falciparum (isolate 3D7) GN=PFL0580w PE=3 SV=1	PFL0580w	2.23974	0.82434	0.560475	1.14699	4	1.19289	0.737967	0.637299
tr|Q8IKQ9|Q8IKQ9_PLAF7 Signal peptide peptidase OS=Plasmodium falciparum (isolate 3D7) GN=SPP PE=4 SV=2	SPP	1.32331	1.2552	1.44812	0.742721	4	1.19234	0.310207	0.303105
tr|Q8ILZ7|Q8ILZ7_PLAF7 RNA binding protein, putative OS=Plasmodium falciparum (isolate 3D7) GN=PF14_0096 PE=4 SV=1	PF14_0096	1.09851	1.038	1.47953	1.15121	4	1.19181	0.197309	0.147091
tr|Q8IE57|Q8IE57_PLAF7 Uncharacterized protein OS=Plasmodium falciparum (isolate 3D7) GN=PF13_0147 PE=4 SV=1	PF13_0147	1.12922	1.0209	1.52985	1.07464	4	1.18865	0.231724	0.201954
sp|Q8I3Z1|MLRR1_PLAF7 MATH and LRR domain-containing protein PFE0570w OS=Plasmodium falciparum (isolate 3D7) GN=PFE0570w PE=2 SV=1	PFE0570w	1.15958	1.1899	1.31912	1.08518	4	1.18844	0.0975983	0.0306991
tr|Q8IHW4|Q8IHW4_PLAF7 V-type proton ATPase subunit F OS=Plasmodium falciparum (isolate 3D7) GN=PF11_0412 PE=3 SV=2	PF11_0412	1.27499	1.1248	1.03233	1.32121	4	1.18833	0.13359	0.0667619
sp|O96184|RL37A_PLAF7 60S ribosomal protein L37a OS=Plasmodium falciparum (isolate 3D7) GN=RPL37A PE=1 SV=1	RPL37A	1.3684	1.0024	1.0477	1.32749	4	1.1865	0.188082	0.141621
tr|Q8IBQ6|Q8IBQ6_PLAF7 60S ribosomal protein L11a, putative OS=Plasmodium falciparum (isolate 3D7) GN=PF07_0079 PE=1 SV=1	PF07_0079	1.35729	0.88954	1.14511	1.35221	4	1.18604	0.221004	0.190853
tr|Q8IL83|Q8IL83_PLAF7 Cleavage and polyadenylation specificity factor protein, putative OS=Plasmodium falciparum (isolate 3D7) GN=PF14_0364 PE=4 SV=1	PF14_0364	1.20703	1.0761	1.3738	1.08568	4	1.18565	0.138866	0.0754433
tr|Q8I5V9|Q8I5V9_PLAF7 Uncharacterized protein OS=Plasmodium falciparum (isolate 3D7) GN=PFL0445w PE=4 SV=1	PFL0445w	1.59658	0.77559	1.40264	0.965251	4	1.18502	0.379767	0.401741
tr|Q8IE45|Q8IE45_PLAF7 Uncharacterized protein OS=Plasmodium falciparum (isolate 3D7) GN=PF13_0153 PE=4 SV=1	PF13_0153	1.58723	0.87996	1.14877	1.12252	4	1.18462	0.294421	0.298625
tr|Q8ID26|Q8ID26_PLAF7 Uncharacterized protein OS=Plasmodium falciparum (isolate 3D7) GN=PF13_0356 PE=4 SV=1	PF13_0356	1.15544	1.0952	1.37174	1.11283	4	1.1838	0.127819	0.0637373
tr|Q8IL82|Q8IL82_PLAF7 Uncharacterized protein OS=Plasmodium falciparum (isolate 3D7) GN=PF14_0365 PE=4 SV=1	PF14_0365	1.22638	1.3457	1.18461	0.977422	4	1.18353	0.153424	0.0965313
tr|Q8IHX2|Q8IHX2_PLAF7 Malaria antigen OS=Plasmodium falciparum (isolate 3D7) GN=PF11_0404 PE=4 SV=1	PF11_0404	1.14406	1.1999	1.28856	1.10103	4	1.18339	0.0809594	0.0201231
tr|Q8IIE2|Q8IIE2_PLAF7 Uncharacterized protein OS=Plasmodium falciparum (isolate 3D7) GN=PF11_0232 PE=4 SV=1	PF11_0232	1.08458	0.89773	1.73682	1.01238	4	1.18288	0.377226	0.403768
tr|Q8I5S6|Q8I5S6_PLAF7 Eukaryotic translation initiation factor 3 subunit A OS=Plasmodium falciparum (isolate 3D7) GN=PFL0625c PE=3 SV=1	PFL0625c	1.34951	1.1957	1.03403	1.14409	4	1.18083	0.131116	0.0702497
tr|Q8I3V8|Q8I3V8_PLAF7 RNA recognition motif, putative OS=Plasmodium falciparum (isolate 3D7) GN=PFE0750c PE=4 SV=1	PFE0750c	1.1943	0.92166	1.35932	1.24258	4	1.17947	0.185307	0.148153
tr|Q8IB14|Q8IB14_PLAF7 High mobility group protein OS=Plasmodium falciparum (isolate 3D7) GN=PfHMGB2 PE=1 SV=1	PfHMGB2	1.3933	1.0452	1.0417	1.23759	4	1.17945	0.169422	0.124376
tr|C0H553|C0H553_PLAF7 Flavodoxin-like protein OS=Plasmodium falciparum (isolate 3D7) GN=PFI1140w PE=4 SV=1	PFI1140w	0.872753	1.6358	1.08347	1.12418	4	1.17905	0.323824	0.349507
tr|Q8IBQ5|Q8IBQ5_PLAF7 40S ribosomal protein S10, putative OS=Plasmodium falciparum (isolate 3D7) GN=PF07_0080 PE=1 SV=1	PF07_0080	1.33915	0.93445	1.31014	1.12285	4	1.17665	0.187777	0.156469
tr|Q8I2H1|Q8I2H1_PLAF7 UBX domain, putative OS=Plasmodium falciparum (isolate 3D7) GN=PFI1680w PE=4 SV=1	PFI1680w	1.20321	0.98389	1.55046	0.955019	4	1.17314	0.274874	0.296828
tr|O96258|O96258_PLAF7 40S ribosomal protein S26e, putative OS=Plasmodium falciparum (isolate 3D7) GN=PFB0830w PE=1 SV=1	PFB0830w	2.18397	1.2345	0.038063	1.23519	4	1.17293	0.878976	0.720259
tr|Q8IM35|Q8IM35_PLAF7 RNA binding protein, putative OS=Plasmodium falciparum (isolate 3D7) GN=PF14_0056 PE=4 SV=1	PF14_0056	1.08236	0.0216101	1.11669	2.464	4	1.17116	1.00063	0.754829
tr|Q8IIQ7|Q8IIQ7_PLAF7 Asparagine-rich antigen OS=Plasmodium falciparum (isolate 3D7) GN=PF11_0111 PE=4 SV=1	PF11_0111	1.10805	1.3626	0.990884	1.21458	4	1.16903	0.158113	0.122077
tr|Q8IIX0|Q8IIX0_PLAF7 60S acidic ribosomal protein p1, putative OS=Plasmodium falciparum (isolate 3D7) GN=PF11_0043 PE=3 SV=1	PF11_0043	1.16428	0.91085	0.960615	1.62914	4	1.16622	0.32751	0.38482
tr|Q8IJT8|Q8IJT8_PLAF7 Conserved Plasmodium protein OS=Plasmodium falciparum (isolate 3D7) GN=PF10_0104 PE=4 SV=1	PF10_0104	1.63618	1.0551	1.05251	0.919202	4	1.16575	0.319977	0.376384
tr|Q8I599|Q8I599_PLAF7 Cytochrome b5, putative OS=Plasmodium falciparum (isolate 3D7) GN=PFL1555w PE=3 SV=1	PFL1555w	0.998602	0.87867	1.89681	0.888731	4	1.1657	0.49042	0.547624
tr|Q8IIS2|Q8IIS2_PLAF7 Uncharacterized protein OS=Plasmodium falciparum (isolate 3D7) GN=PF11_0093 PE=4 SV=1	PF11_0093	0.96302	1.69438	0.933881	1.07104	4	1.16558	0.357436	0.422527
tr|Q8ILA9|Q8ILA9_PLAF7 Uncharacterized protein OS=Plasmodium falciparum (isolate 3D7) GN=PF14_0336 PE=4 SV=1	PF14_0336	1.64476	1.0123	0.990589	1.0107	4	1.16459	0.320268	0.379659
tr|Q8IDN9|Q8IDN9_PLAF7 Uncharacterized protein OS=Plasmodium falciparum (isolate 3D7) GN=PF13_0243 PE=4 SV=1	PF13_0243	1.56211	0.97969	0.729952	1.38307	4	1.16371	0.378087	0.450214
tr|C6KSR5|C6KSR5_PLAF7 Coatomer alpha subunit, putative OS=Plasmodium falciparum (isolate 3D7) GN=PFF0330w PE=4 SV=1	PFF0330w	1.0061	1.1422	1.18699	1.31926	4	1.16364	0.129154	0.0851282
tr|O77381|O77381_PLAF7 40S ribosomal protein S11, putative OS=Plasmodium falciparum (isolate 3D7) GN=PFC0775w PE=1 SV=2	PFC0775w	1.25526	0.83409	0.887548	1.67098	4	1.16197	0.387561	0.464585
tr|C0H4A6|C0H4A6_PLAF7 Ribosomal protein L15 OS=Plasmodium falciparum (isolate 3D7) GN=PFD0770c PE=1 SV=1	PFD0770c	1.30502	0.96593	1.10053	1.26581	4	1.15932	0.156444	0.134459
tr|Q8IIR6|Q8IIR6_PLAF7 Heat shock protein DnaJ homologue Pfj2 OS=Plasmodium falciparum (isolate 3D7) GN=PF11_0099 PE=4 SV=1	PF11_0099	1.8134	0.8359	1.00613	0.971817	4	1.15681	0.443855	0.530758
tr|Q6ZMA8|Q6ZMA8_PLAF7 Vacuolar ATP synthase subunit b OS=Plasmodium falciparum (isolate 3D7) GN=PFD0305c PE=3 SV=1	PFD0305c	1.29393	1.0375	0.98668	1.30727	4	1.15635	0.167948	0.159539
tr|Q8IJW4|Q8IJW4_PLAF7 Eukaryotic translation initiation factor 3 subunit D OS=Plasmodium falciparum (isolate 3D7) GN=PF10_0077 PE=3 SV=1	PF10_0077	1.23458	1.1641	1.12501	1.09704	4	1.15518	0.0596498	0.0137952
tr|O97266|O97266_PLAF7 Translation initiation factor E4, putative OS=Plasmodium falciparum (isolate 3D7) GN=PFC0635c PE=3 SV=1	PFC0635c	1.26266	1.1028	1.1313	1.12294	4	1.15492	0.0728119	0.0237899
tr|Q8IBN5|Q8IBN5_PLAF7 40S ribosomal protein S5, putative OS=Plasmodium falciparum (isolate 3D7) GN=PF07_0088 PE=1 SV=1	PF07_0088	1.3696	0.99568	0.874355	1.37442	4	1.15351	0.257121	0.31825
tr|Q8IIW1|Q8IIW1_PLAF7 Qa-SNARE protein, putative OS=Plasmodium falciparum (isolate 3D7) GN=Syn13 PE=4 SV=2	Syn13	1.31633	1.0458	1.41072	0.83689	4	1.15243	0.261093	0.327309
tr|Q8I3B0|Q8I3B0_PLAF7 60S ribosomal protein L32, putative OS=Plasmodium falciparum (isolate 3D7) GN=PFI0190w PE=4 SV=1	PFI0190w	1.19964	0.86919	1.09632	1.43906	4	1.15105	0.236466	0.291292
tr|C0H4U4|C0H4U4_PLAF7 Uncharacterized protein OS=Plasmodium falciparum (isolate 3D7) GN=MAL8P1.95 PE=4 SV=1	MAL8P1.95	1.94145	0.77217	0.865801	1.02093	4	1.15009	0.537454	0.615473
tr|Q8I3I5|Q8I3I5_PLAF7 Eukaryotic translation initiation factor 3 subunit E OS=Plasmodium falciparum (isolate 3D7) GN=PFE1405c PE=3 SV=1	PFE1405c	1.22699	1.2267	1.14386	0.997506	4	1.14877	0.108162	0.0706944
tr|Q8IBA0|Q8IBA0_PLAF7 Receptor for activated C kinase homolog, PfRACK OS=Plasmodium falciparum (isolate 3D7) GN=PfRACK PE=4 SV=1	PfRACK	1.28266	0.89507	0.99108	1.42576	4	1.14864	0.247575	0.315997
tr|Q8I3J5|Q8I3J5_PLAF7 DNA helicase OS=Plasmodium falciparum (isolate 3D7) GN=PFE1345c PE=3 SV=1	PFE1345c	2.40743	0.85295	0.0675438	1.26425	4	1.14805	0.975385	0.781296
tr|Q8I5M3|Q8I5M3_PLAF7 Uncharacterized protein OS=Plasmodium falciparum (isolate 3D7) GN=PFL0895c PE=4 SV=1	PFL0895c	1.09195	1.1693	1.43536	0.889442	4	1.14651	0.225841	0.285223
tr|Q8IB67|Q8IB67_PLAF7 Histone acetyltransferase GCN5, putative OS=Plasmodium falciparum (isolate 3D7) GN=gcn5 PE=1 SV=2	gcn5	0.910996	1.2355	1.43631	1.00115	4	1.14599	0.236993	0.305704
tr|Q8I3Q6|Q8I3Q6_PLAF7 Uncharacterized protein OS=Plasmodium falciparum (isolate 3D7) GN=PFE1025c PE=4 SV=1	PFE1025c	0.924214	1.27825	1.23464	1.14291	4	1.145	0.15763	0.16307
tr|Q8IC08|Q8IC08_PLAF7 DNA-directed RNA polymerase 2 8.2 kDa polypeptide, putative OS=Plasmodium falciparum (isolate 3D7) GN=PF07_0027 PE=3 SV=1	PF07_0027	1.23596	0.93202	1.3108	1.09951	4	1.14457	0.166527	0.180909
tr|Q8IHS5|Q8IHS5_PLAF7 40S ribosomal protein S21 OS=Plasmodium falciparum (isolate 3D7) GN=PF11_0454 PE=1 SV=1	PF11_0454	1.30049	0.89573	0.723327	1.6544	4	1.14349	0.417771	0.541472
tr|Q8I3H9|Q8I3H9_PLAF7 Nucleolar preribosomal GTPase, putative OS=Plasmodium falciparum (isolate 3D7) GN=PFE1435c PE=4 SV=1	PFE1435c	1.28871	0.82557	1.44288	1.0163	4	1.14336	0.275663	0.374735
tr|Q8I2N0|Q8I2N0_PLAF7 Phosphatidylserine decarboxylase OS=Plasmodium falciparum (isolate 3D7) GN=PfPSD PE=4 SV=1	PfPSD	1.21415	1.2302	1.02315	1.09696	4	1.14112	0.0985478	0.0643698
tr|Q8IL13|Q8IL13_PLAF7 Helicase, putative OS=Plasmodium falciparum (isolate 3D7) GN=PF14_0437 PE=3 SV=2	PF14_0437	1.14717	1.1004	1.09671	1.21987	4	1.14104	0.0573544	0.0161045
tr|Q8IBT2|Q8IBT2_PLAF7 Eukaryotic translation initiation factor 3 subunit I OS=Plasmodium falciparum (isolate 3D7) GN=MAL7P1.81 PE=3 SV=1	MAL7P1.81	1.14028	1.2007	1.12259	1.0877	4	1.13782	0.0472718	0.0100487
tr|Q8IDI5|Q8IDI5_PLAF7 60S ribosomal protein L17, putative OS=Plasmodium falciparum (isolate 3D7) GN=PF13_0268 PE=1 SV=1	PF13_0268	1.28172	0.99399	0.927816	1.34686	4	1.1376	0.207519	0.276728
tr|O96169|O96169_PLAF7 RNA binding protein, putative OS=Plasmodium falciparum (isolate 3D7) GN=PFB0370c PE=4 SV=1	PFB0370c	1.01661	1.0344	1.24517	1.25178	4	1.13699	0.128967	0.123658
tr|Q8IBY4|Q8IBY4_PLAF7 60S ribosomal protein L34-A, putative OS=Plasmodium falciparum (isolate 3D7) GN=PF07_0043 PE=1 SV=1	PF07_0043	1.18315	0.738615	1.35891	1.26669	4	1.13684	0.275019	0.393013
sp|Q8IJD4|RSSA_PLAF7 40S ribosomal protein SA OS=Plasmodium falciparum (isolate 3D7) GN=PF10_0264 PE=1 SV=1	PF10_0264	1.37981	0.8321	0.821085	1.51318	4	1.13654	0.362045	0.505485
tr|Q8IET7|Q8IET7_PLAF7 40S ribosomal protein S7, putative OS=Plasmodium falciparum (isolate 3D7) GN=PF13_0014 PE=1 SV=1	PF13_0014	1.28715	0.94414	1.2341	1.07962	4	1.13625	0.155411	0.177807
tr|Q8IB94|Q8IB94_PLAF7 Ubiquitin-protein ligase 1, putative OS=Plasmodium falciparum (isolate 3D7) GN=MAL8P1.23 PE=4 SV=1	MAL8P1.23	1.56335	1.0104	1.05165	0.915667	4	1.13527	0.291014	0.421137
tr|Q8I0W9|Q8I0W9_PLAF7 Stearoyl-CoA Delta 9 desaturase, putative OS=Plasmodium falciparum (isolate 3D7) GN=PFE0555w PE=3 SV=1	PFE0555w	0.956297	1.1992	1.4914	0.893495	4	1.1351	0.271664	0.39324
tr|Q8I358|Q8I358_PLAF7 Exoribonuclease, putative OS=Plasmodium falciparum (isolate 3D7) GN=PFI0455w PE=4 SV=1	PFI0455w	1.05585	1.2252	1.24013	1.01637	4	1.13439	0.114778	0.101064
tr|Q8ILK3|Q8ILK3_PLAF7 60S ribosomal protein L21e, putative OS=Plasmodium falciparum (isolate 3D7) GN=PF14_0240 PE=1 SV=1	PF14_0240	1.33413	0.9697	0.895977	1.33404	4	1.13346	0.233609	0.336123
tr|Q8I5Y3|Q8I5Y3_PLAF7 Eukaryotic translation initiation factor 3 subunit C OS=Plasmodium falciparum (isolate 3D7) GN=PFL0310c PE=3 SV=1	PFL0310c	1.2209	1.1668	1.11024	1.02601	4	1.13099	0.0833013	0.0514696
tr|Q8IJK8|Q8IJK8_PLAF7 Ribosomal protein L30e, putative OS=Plasmodium falciparum (isolate 3D7) GN=PF10_0187 PE=1 SV=1	PF10_0187	1.25872	1.0332	1.07057	1.14982	4	1.12808	0.0997463	0.0826319
tr|O97238|O97238_PLAF7 Putative uncharacterized protein OS=Plasmodium falciparum (isolate 3D7) GN=PFC0240c PE=4 SV=3	PFC0240c	1.22112	1.0778	1.29928	0.911162	4	1.12734	0.170825	0.232786
tr|C6KSY6|C6KSY6_PLAF7 60S ribosomal protein L19, putative OS=Plasmodium falciparum (isolate 3D7) GN=PFF0700c PE=1 SV=1	PFF0700c	1.26008	0.94418	0.899442	1.40058	4	1.12607	0.243419	0.376449
sp|O97313|RS3A_PLAF7 40S ribosomal protein S3a OS=Plasmodium falciparum (isolate 3D7) GN=MAL3P7.35 PE=1 SV=1	MAL3P7.35	1.25845	0.85258	1.00281	1.38677	4	1.12515	0.241851	0.376803
tr|O77395|O77395_PLAF7 40S ribosomal protein S15A, putative OS=Plasmodium falciparum (isolate 3D7) GN=PFC0735w PE=1 SV=1	PFC0735w	1.27869	0.95091	1.07	1.19809	4	1.12442	0.1441	0.182639
tr|Q8IM23|Q8IM23_PLAF7 Fibrillarin, putative OS=Plasmodium falciparum (isolate 3D7) GN=PF14_0068 PE=3 SV=1	PF14_0068	1.03016	0.97989	1.49714	0.990491	4	1.12442	0.24942	0.39196
tr|Q8I431|Q8I431_PLAF7 60S ribosomal protein L4, putative OS=Plasmodium falciparum (isolate 3D7) GN=PFE0350c PE=1 SV=1	PFE0350c	1.23504	0.9035	0.996016	1.34423	4	1.1197	0.204742	0.326756
tr|Q8I3R0|Q8I3R0_PLAF7 40S ribosomal protein S9, putative OS=Plasmodium falciparum (isolate 3D7) GN=PFE1005w PE=3 SV=1	PFE1005w	1.22977	0.96765	1.00834	1.2695	4	1.11882	0.152833	0.217825
tr|Q8ILQ3|Q8ILQ3_PLAF7 Uncharacterized protein OS=Plasmodium falciparum (isolate 3D7) GN=PF14_0191 PE=4 SV=1	PF14_0191	1.03894	1.2651	1.10833	1.06123	4	1.1184	0.101988	0.10291
tr|Q8IJT9|Q8IJT9_PLAF7 Eukaryotic translation initiation factor 2, beta, putative OS=Plasmodium falciparum (isolate 3D7) GN=PF10_0103 PE=4 SV=1	PF10_0103	1.39315	1.1861	0.717721	1.17385	4	1.1177	0.285006	0.469379
tr|Q8I5I3|Q8I5I3_PLAF7 Phospholipid-transporting ATPase, putative OS=Plasmodium falciparum (isolate 3D7) GN=PFL1125w PE=4 SV=1	PFL1125w	1.05801	1.0931	1.25337	1.06183	4	1.11658	0.0925388	0.0862119
tr|Q8IHV7|Q8IHV7_PLAF7 Conserved Plasmodium protein OS=Plasmodium falciparum (isolate 3D7) GN=PF11_0419 PE=4 SV=2	PF11_0419	0.987557	1.2069	1.2875	0.978953	4	1.11523	0.15594	0.235972
tr|Q8IDW0|Q8IDW0_PLAF7 1-deoxy-D-xylulose 5-phosphate synthase OS=Plasmodium falciparum (isolate 3D7) GN=MAL13P1.186 PE=4 SV=1	MAL13P1.186	1.1113	1.0086	1.45222	0.887233	4	1.11484	0.242852	0.414051
tr|Q8IHT9|Q8IHT9_PLAF7 60S ribosomal protein L35Ae, putative OS=Plasmodium falciparum (isolate 3D7) GN=PF11_0438 PE=1 SV=1	PF11_0438	1.21868	0.91122	0.977804	1.34887	4	1.11414	0.20477	0.346182
tr|C0H5B6|C0H5B6_PLAF7 Uncharacterized protein OS=Plasmodium falciparum (isolate 3D7) GN=MAL13P1.79 PE=4 SV=1	MAL13P1.79	1.25631	1.05632	1.15027	0.991375	4	1.11357	0.115372	0.14362
tr|Q8IE85|Q8IE85_PLAF7 60S ribosomal protein L6, putative OS=Plasmodium falciparum (isolate 3D7) GN=PF13_0129 PE=1 SV=1	PF13_0129	1.13899	0.97004	0.911494	1.43312	4	1.11341	0.233946	0.403788
tr|Q8II99|Q8II99_PLAF7 Uncharacterized protein OS=Plasmodium falciparum (isolate 3D7) GN=PF11_0275 PE=4 SV=1	PF11_0275	1.17902	0.99769	1.11713	1.15836	4	1.11305	0.0810965	0.0685295
tr|Q8IEM3|Q8IEM3_PLAF7 60S ribosomal protein L24, putative OS=Plasmodium falciparum (isolate 3D7) GN=PF13_0049 PE=1 SV=1	PF13_0049	1.17824	0.95736	1.09005	1.22614	4	1.11295	0.11805	0.151595
tr|Q8I3K0|Q8I3K0_PLAF7 Uncharacterized protein OS=Plasmodium falciparum (isolate 3D7) GN=PFE1320w PE=4 SV=1	PFE1320w	1.01897	0.96128	1.60595	0.865576	4	1.11294	0.334701	0.548101
tr|Q8IIU3|Q8IIU3_PLAF7 RuvB DNA helicase, putative OS=Plasmodium falciparum (isolate 3D7) GN=PF11_0071 PE=4 SV=1	PF11_0071	1.33445	1.037	1.02354	1.05407	4	1.11227	0.148651	0.228081
tr|Q8IDR9|Q8IDR9_PLAF7 40S ribosomal protein S6, putative OS=Plasmodium falciparum (isolate 3D7) GN=PF13_0228 PE=1 SV=1	PF13_0228	1.16705	0.85742	0.921999	1.50225	4	1.11218	0.292252	0.498563
tr|C6KSR4|C6KSR4_PLAF7 Uncharacterized protein OS=Plasmodium falciparum (isolate 3D7) GN=PFF0325c PE=4 SV=1	PFF0325c	1.00386	0.93965	1.4808	1.02345	4	1.11194	0.248498	0.434023
tr|Q8IDS6|Q8IDS6_PLAF7 60S ribosomal protein L18a OS=Plasmodium falciparum (isolate 3D7) GN=PF13_0224 PE=1 SV=1	PF13_0224	1.26008	0.87367	0.956572	1.35687	4	1.1118	0.232987	0.408006
tr|Q8I3Z9|Q8I3Z9_PLAF7 Topoisomerase I OS=Plasmodium falciparum (isolate 3D7) GN=PFE0520c PE=4 SV=1	PFE0520c	1.44542	0.85728	1.25732	0.884408	4	1.11111	0.288077	0.496671
tr|Q8IJC6|Q8IJC6_PLAF7 Ribosomal protein L3, putative OS=Plasmodium falciparum (isolate 3D7) GN=PF10_0272 PE=1 SV=1	PF10_0272	1.21699	0.94332	0.946253	1.33699	4	1.11089	0.197958	0.344181
tr|Q8I3T9|Q8I3T9_PLAF7 60S ribosomal protein L8, putative OS=Plasmodium falciparum (isolate 3D7) GN=PFE0845c PE=1 SV=1	PFE0845c	1.11459	1.1093	0.945805	1.27186	4	1.11039	0.133141	0.195852
tr|C0H4K6|C0H4K6_PLAF7 Ubiquitin transferase, putative OS=Plasmodium falciparum (isolate 3D7) GN=MAL7P1.19 PE=4 SV=1	MAL7P1.19	0.984155	0.702434	1.63883	1.11477	4	1.11005	0.392273	0.613927
tr|Q8ILJ1|Q8ILJ1_PLAF7 Uncharacterized protein OS=Plasmodium falciparum (isolate 3D7) GN=PF14_0252 PE=4 SV=1	PF14_0252	1.08518	0.99471	1.09292	1.26534	4	1.10954	0.113034	0.147982
sp|P06753-6|TPM3_HUMAN Isoform 6 of Tropomyosin alpha-3 chain OS=Homo sapiens GN=TPM3;sp|P06753|TPM3_HUMAN Tropomyosin alpha-3 chain OS=Homo sapiens GN=TPM3 PE=1 SV=2	TPM3	0.759301	1.0426	1.11676	1.51927	4	1.10948	0.313625	0.535317
tr|Q8IAX6|Q8IAX6_PLAF7 60S ribosomal protein L13 OS=Plasmodium falciparum (isolate 3D7) GN=PF08_0075 PE=3 SV=1	PF08_0075	1.14521	0.87221	0.988435	1.42888	4	1.10868	0.240997	0.433561
tr|Q8IKM5|Q8IKM5_PLAF7 60S ribosomal protein L27, putative OS=Plasmodium falciparum (isolate 3D7) GN=PF14_0579 PE=1 SV=2	PF14_0579	1.17097	0.88096	1.0603	1.32029	4	1.10813	0.185162	0.327204
tr|C6KSV9|C6KSV9_PLAF7 SWI/SNF-related matrix-associated actin-dependent regulator of chromatin OS=Plasmodium falciparum (isolate 3D7) GN=PFF0560c PE=4 SV=1	PFF0560c	1.20688	1.2542	1.08689	0.882145	4	1.10753	0.165939	0.285673
tr|C0H5K9|C0H5K9_PLAF7 Phosphatidylserine synthase I, putative OS=Plasmodium falciparum (isolate 3D7) GN=MAL13P1.335 PE=4 SV=1	MAL13P1.335	1.05677	1.0393	1.06942	1.26437	4	1.10746	0.105328	0.133978
tr|Q8I322|Q8I322_PLAF7 Putative uncharacterized protein OS=Plasmodium falciparum (isolate 3D7) GN=PFI0635c PE=4 SV=1	PFI0635c	1.2344	0.96437	0.98561	1.24319	4	1.10689	0.152598	0.255743
tr|Q8IE99|Q8IE99_PLAF7 Splicing factor, putative OS=Plasmodium falciparum (isolate 3D7) GN=MAL13P1.120 PE=4 SV=1	MAL13P1.120	0.993049	1.0662	1.45746	0.910664	4	1.10684	0.242226	0.442642
tr|Q8I3R6|Q8I3R6_PLAF7 40S ribosomal protein S24 OS=Plasmodium falciparum (isolate 3D7) GN=PFE0975c PE=3 SV=1	PFE0975c	1.19481	1.0832	0.94038	1.20544	4	1.10596	0.12346	0.184573
tr|Q8II01|Q8II01_PLAF7 Tudor staphylococcal nuclease OS=Plasmodium falciparum (isolate 3D7) GN=TSN PE=4 SV=1	TSN	1.19539	0.71013	0.957671	1.56014	4	1.10583	0.361913	0.599734
tr|O97248|O97248_PLAF7 40S ribosomal protein S23, putative OS=Plasmodium falciparum (isolate 3D7) GN=PFC0290w PE=1 SV=1	PFC0290w	1.05803	1.0348	1.15007	1.17775	4	1.10516	0.0694197	0.0563212
tr|C6KT23|C6KT23_PLAF7 60S ribosomal protein L27a, putative OS=Plasmodium falciparum (isolate 3D7) GN=PFF0885w PE=1 SV=1	PFF0885w	1.19584	0.89738	0.941531	1.38414	4	1.10472	0.228035	0.426098
tr|Q8IM10|Q8IM10_PLAF7 40S ribosomal protein S8 OS=Plasmodium falciparum (isolate 3D7) GN=PF14_0083 PE=1 SV=1	PF14_0083	1.25634	0.91388	0.947688	1.30009	4	1.1045	0.201855	0.376626
tr|Q8IL58|Q8IL58_PLAF7 60S ribosomal protein L1, putative OS=Plasmodium falciparum (isolate 3D7) GN=PF14_0391 PE=4 SV=1	PF14_0391	1.15448	0.90305	0.959509	1.39585	4	1.10322	0.222845	0.422568
tr|Q8IL02|Q8IL02_PLAF7 40S ribosomal protein S2, putative OS=Plasmodium falciparum (isolate 3D7) GN=PF14_0448 PE=1 SV=1	PF14_0448	1.16724	0.91121	0.974659	1.35265	4	1.10144	0.199747	0.384567
tr|Q8IIW0|Q8IIW0_PLAF7 PfSNF2L OS=Plasmodium falciparum (isolate 3D7) GN=PF11_0053 PE=4 SV=1	PF11_0053	1.03899	1.0448	1.26791	1.05017	4	1.10047	0.111721	0.169929
tr|Q76NL8|Q76NL8_PLAF7 Falcilysin OS=Plasmodium falciparum (isolate 3D7) GN=flN PE=1 SV=1	flN	1.36001	0.92224	1.02253	1.09558	4	1.10009	0.187283	0.363503
tr|Q8IIS9|Q8IIS9_PLAF7 Uncharacterized protein OS=Plasmodium falciparum (isolate 3D7) GN=PF11_0086 PE=4 SV=1	PF11_0086	1.10058	1.0949	1.07409	1.12831	4	1.09947	0.0223462	0.00298896
sp|O97249|RS12_PLAF7 40S ribosomal protein S12 OS=Plasmodium falciparum (isolate 3D7) GN=RPS12 PE=1 SV=1	RPS12	1.10172	0.91763	0.947059	1.42847	4	1.09872	0.234192	0.4611
tr|Q8ID24|Q8ID24_PLAF7 Mitochondrial import inner membrane translocase, putative OS=Plasmodium falciparum (isolate 3D7) GN=PF13_0358 PE=4 SV=1	PF13_0358	1.69483	0.721202	0.951294	1.02719	4	1.09863	0.418217	0.669352
tr|Q8I502|Q8I502_PLAF7 40S ribosomal protein S17, putative OS=Plasmodium falciparum (isolate 3D7) GN=PFL2055w PE=1 SV=1	PFL2055w	1.0963	0.9919	0.882145	1.42136	4	1.09793	0.232678	0.46174
tr|Q8I463|Q8I463_PLAF7 60S ribosomal protein L31, putative OS=Plasmodium falciparum (isolate 3D7) GN=PFE0185c PE=1 SV=1	PFE0185c	1.15343	0.90746	0.990197	1.34052	4	1.0979	0.191324	0.381436
tr|O97250|O97250_PLAF7 60S ribosomal protein L7, putative OS=Plasmodium falciparum (isolate 3D7) GN=PFC0300c PE=1 SV=2	PFC0300c	1.21674	0.90042	0.99108	1.28253	4	1.09769	0.181309	0.360133
tr|C6KSW5|C6KSW5_PLAF7 Eukaryotic translation initiation factor 3 subunit L OS=Plasmodium falciparum (isolate 3D7) GN=PFF0590c PE=3 SV=1	PFF0590c	1.17668	1.1804	1.10102	0.932401	4	1.09762	0.116063	0.191107
tr|Q8IE18|Q8IE18_PLAF7 Uncharacterized protein OS=Plasmodium falciparum (isolate 3D7) GN=PF13_0165 PE=4 SV=1	PF13_0165	1.14768	1.0402	1.0354	1.16087	4	1.09604	0.0674927	0.0653275
tr|Q8I2T2|Q8I2T2_PLAF7 Ubiquitin-like protein, putative OS=Plasmodium falciparum (isolate 3D7) GN=PFI1085w PE=4 SV=1	PFI1085w	1.12961	1.0993	1.10887	1.0425	4	1.09507	0.0372591	0.0145526
tr|O97243|O97243_PLAF7 Putative uncharacterized protein OS=Plasmodium falciparum (isolate 3D7) GN=PFC0265c PE=4 SV=2	PFC0265c	0.821085	1.1805	1.41764	0.96043	4	1.09491	0.261114	0.51983
tr|Q8ILK4|Q8ILK4_PLAF7 Uncharacterized protein OS=Plasmodium falciparum (isolate 3D7) GN=PF14_0239 PE=4 SV=2	PF14_0239	1.53492	0.38983	1.23507	1.21626	4	1.09402	0.491635	0.727592
tr|Q8IDV1|Q8IDV1_PLAF7 60S ribosomal protein L6-2, putative OS=Plasmodium falciparum (isolate 3D7) GN=PF13_0213 PE=1 SV=1	PF13_0213	1.15479	0.89174	0.857412	1.47187	4	1.09395	0.284816	0.556551
tr|Q8IE84|Q8IE84_PLAF7 Vacuolar ATP synthase subunit G, putative OS=Plasmodium falciparum (isolate 3D7) GN=PF13_0130 PE=4 SV=1	PF13_0130	1.04789	1.0062	0.977708	1.34362	4	1.09385	0.168984	0.347677
tr|Q8II57|Q8II57_PLAF7 Structural maintenance of chromosome protein, putative OS=Plasmodium falciparum (isolate 3D7) GN=PF11_0317 PE=4 SV=1	PF11_0317	1.2115	0.93904	1.20719	1.0124	4	1.09253	0.138179	0.272896
tr|Q8IJZ7|Q8IJZ7_PLAF7 60S ribosomal protein L13, putative OS=Plasmodium falciparum (isolate 3D7) GN=PF10_0043 PE=1 SV=1	PF10_0043	1.22009	0.88944	0.885269	1.37519	4	1.0925	0.245203	0.50539
tr|Q8IE82|Q8IE82_PLAF7 60S ribosomal protein L23a, putative OS=Plasmodium falciparum (isolate 3D7) GN=PF13_0132 PE=1 SV=1	PF13_0132	0.964785	1.2167	0.785423	1.39844	4	1.09134	0.270574	0.547962
tr|Q8I2H3|Q8I2H3_PLAF7 Vacuolar ATP synthase subunit E, putative OS=Plasmodium falciparum (isolate 3D7) GN=PFI1670c PE=3 SV=2	PFI1670c	1.25219	1.0082	0.912492	1.19154	4	1.09111	0.157915	0.332139
tr|Q8I3T5|Q8I3T5_PLAF7 Splicing factor, putative OS=Plasmodium falciparum (isolate 3D7) GN=PFE0865c PE=4 SV=2	PFE0865c	1.13232	1.2235	0.85918	1.14792	4	1.09073	0.15942	0.337682
tr|Q8II32|Q8II32_PLAF7 Uncharacterized protein OS=Plasmodium falciparum (isolate 3D7) GN=PF11_0342 PE=4 SV=1	PF11_0342	1.16348	1.0216	1.14507	1.03064	4	1.0902	0.0744622	0.0939466
tr|C0H5C2|C0H5C2_PLAF7 40S ribosomal protein S15/S19, putative OS=Plasmodium falciparum (isolate 3D7) GN=MAL13P1.92 PE=1 SV=1	MAL13P1.92	1.24278	0.99068	0.861623	1.26504	4	1.09003	0.196638	0.427354
tr|Q8II61|Q8II61_PLAF7 60S ribosomal protein P0 OS=Plasmodium falciparum (isolate 3D7) GN=PF11_0313 PE=3 SV=1	PF11_0313	1.13207	0.92397	0.880204	1.42203	4	1.08957	0.247382	0.521349
tr|Q8II85|Q8II85_PLAF7 Uncharacterized protein OS=Plasmodium falciparum (isolate 3D7) GN=PF11_0289 PE=4 SV=1	PF11_0289	1.64212	1.28536	0.435543	0.995124	4	1.08954	0.510006	0.748707
tr|Q8ILG6|Q8ILG6_PLAF7 Coatamer protein, beta subunit, putative OS=Plasmodium falciparum (isolate 3D7) GN=PF14_0277 PE=4 SV=2	PF14_0277	0.935891	1.2185	0.938438	1.264	4	1.08921	0.176546	0.38665
tr|Q8IHR4|Q8IHR4_PLAF7 Dynamin-like protein OS=Plasmodium falciparum (isolate 3D7) GN=dyn1 PE=3 SV=1	dyn1	1.15048	0.90703	1.01439	1.28375	4	1.08891	0.163692	0.356815
tr|C6KSP3|C6KSP3_PLAF7 Uncharacterized protein OS=Plasmodium falciparum (isolate 3D7) GN=PFF0220w PE=4 SV=1	PFF0220w	1.06604	1.1268	1.04171	1.11068	4	1.08631	0.0392992	0.0218649
tr|Q8IKH0|Q8IKH0_PLAF7 60S ribosome subunit biogenesis protein NIP7 homolog OS=Plasmodium falciparum (isolate 3D7) GN=PF14_0635 PE=3 SV=2	PF14_0635	1.20669	0.660137	1.47564	0.996214	4	1.08467	0.344385	0.65664
tr|Q8IAZ3|Q8IAZ3_PLAF7 Eukaryotic translation initiation factor 3 subunit G OS=Plasmodium falciparum (isolate 3D7) GN=MAL8P1.83 PE=3 SV=1	MAL8P1.83	1.05276	1.2161	0.96637	1.10307	4	1.08458	0.104284	0.203246
tr|Q8IJJ5|Q8IJJ5_PLAF7 Conserved protein OS=Plasmodium falciparum (isolate 3D7) GN=PF10_0200 PE=4 SV=1	PF10_0200	1.16122	1.21	0.99453	0.969086	4	1.08371	0.119791	0.256651
tr|Q8IIU8|Q8IIU8_PLAF7 40S ribosomal protein S4 OS=Plasmodium falciparum (isolate 3D7) GN=PF11_0065 PE=3 SV=2	PF11_0065	1.05086	0.99416	0.974089	1.31389	4	1.08325	0.157158	0.367147
tr|B9ZSJ0|B9ZSJ0_PLAF7 Putative uncharacterized protein OS=Plasmodium falciparum (isolate 3D7) GN=PFA_0570w PE=4 SV=1	PFA_0570w	1.19258	1.024	1.22035	0.895576	4	1.08312	0.152184	0.354522
[truncated: 1,322 more rows]

## Sheet: DHA
Fasta headers	Gene names	Experiment 1 DHA/DMSO	Experiment 2 DHA/DMSO	Experiment 3 DHA/DMSO	Experiment 4 DHA/DMSO	Experiment 5 DHA/DMSO	Experiment 6 DHA/DMSO	Experiment 7 DHA/DMSO	Experiment 8 DHA/DMSO	N	Mean	SD	P-value
[truncated: 2,191 more rows]
